# Supplementary material for: Regulatory Mechanisms of Free Umami Amino Acid Accumulation in Fresh Waxy Kernels: Insights from Transcriptome and Metabolomics Analyses
Source: Foods. 2025 Oct 24;14(21):3628. doi: 10.3390/foods14213628 (PMC12609758; doi:10.3390/foods14213628)
Supplement: Supplementary file 1 [file foods-14-03628-s001.zip]

Archive with 14 entries (14 files):
- Supplementary Figure1.pdf
- Supplementary Figure2.pdf
- Supplementary Figure3.pdf
- Supplementary file1.pdf
- Supplementary file2.pdf
- Supplementary file3.pdf
- TableS1.xlsx
- TableS2.xlsx
- TableS3.xlsx
- TableS4.xlsx
- TableS5.xls
- TableS6.xls
- TableS7.xls
- TableS8.xls
