# Supplementary material for: Regulatory Mechanisms of Free Umami Amino Acid Accumulation in Fresh Waxy Kernels: Insights from Transcriptome and Metabolomics Analyses
Source: Foods. 2025 Oct 24;14(21):3628. doi: 10.3390/foods14213628 (PMC12609758; doi:10.3390/foods14213628)
Supplement: Supplementary file 1 [file foods-14-03628-s001.zip › TableS1.xlsx]

## Sheet: Amino acid
Amino acid content	Ile μg/g	Asp μg/g	Lys μg/g	Ser μg/g	Met μg/g	Gln μg/g	Val μg/g	Pro μg/g	Ala μg/g	Glu μg/g	Leu μg/g	Gly μg/g	Arg μg/g	Cys μg/g	Trp μg/g	Tyr μg/g	Thr μg/g	His μg/g	Phe μg/g	Asn μg/g
H402-1	13.9377	163.837	170.393	69.5593	29.2288	1068.6	152.209	148.769	41.1682	720.864	0	113.258	113.415	15.1493	131.429	128.55	87.7241	101.871	101.928	211.863
H402-2	11.0694	172.529	165.928	67.1159	26.8713	1034.97	143.708	140.973	38.9703	743.656	0	106.166	106.431	14.9427	116.875	126.908	87.9725	96.0842	100.655	204.31
H402-3	10.7141	172.338	172.647	67.8068	27.1354	1009.17	140.236	136.961	40.3656	755.158	0	108.346	105.73	14.925	126.329	121.765	90.3611	97.3089	98.4163	212.134
Q3-1	34.8163	399.905	305.862	325.074	25.0274	983.904	152.354	235.18	53.1833	894.733	10.6155	149.443	170.01	14.284	179.002	165.29	181.062	158.666	102.867	515.969
Q3-2	37.6324	658.651	370.037	433.554	33.2675	1171.36	181.078	271.894	57.8561	1057.12	13.052	202.226	204.075	15.9561	201.641	183.753	244.724	185.741	123.786	648.094
Q3-3	35.6547	615.046	334.671	398.412	29.9173	1050.33	164.544	243.223	55.2428	948.298	11.8377	190.696	176.201	14.6544	199.411	161.208	222.064	165.87	111.335	591.219
