# Supplementary material for: Regulatory Mechanisms of Free Umami Amino Acid Accumulation in Fresh Waxy Kernels: Insights from Transcriptome and Metabolomics Analyses
Source: Foods. 2025 Oct 24;14(21):3628. doi: 10.3390/foods14213628 (PMC12609758; doi:10.3390/foods14213628)
Supplement: Supplementary file 1 [file foods-14-03628-s001.zip › TableS2.xlsx]

## Sheet: All sig Metabolites Summary
Mode	Index	Compounds	Class I	Class II	Formula	Q1 (Da)	Molecular weight (Da)	RT (min)	Adduct	Mass error	Level	score	LC mode	CAS	PubChem	HMDB	Metlin	cpd_ID	H402-T1	H402-T2	H402-T3	H402-N1	H402-N2	H402-N3	Q3-T1	Q3-T2	Q3-T3	Q3-N1	Q3-N2	Q3-N3	kegg_map	Q3-N_vs_H402-N_VIP	Q3-N_vs_H402-N_P-value	Q3N_vs_H402-N_Fold_Change	Q3N_vs_H402N_Log2FC	Q3-N_vs_H402-N_Type	Q3-T_vs_H402-T_VIP	Q3-T_vs_H402-T_P-value	Q3-T_vs_H402-T_Fold_Change	Q3-T_vs_H402-T_Log2FC	Q3-T_vs_H402-T_Type
T3_positive	MW0161282	(15S,16S)-16-hydroxy-15-methyl-3-oxo-28-oxa-4,14,19-triazaoctacyclo[12.11.2.115,18.02,6.07,27.08,13.019,26.020,25]octacosa-1,6,8,10,12,20,22,24,26-nonaene-16-carboxylic acid	Organic acids	Organic acids	C26H19N3O5	471.159	453.132	4.0459	[M+NH4]+	20.9012	3	0.6758	rp	99570-78-2	9846716	-	-	-	5146.68	1143.83	16409.5	4108.93	5413.66	9878.42	8817.6	15613.8	7982.42	12550.8	14761.6	13737	-	1.52043	0.0410354	2.11584	1.08123	up	-	-	-	-	-
T3_positive	MW0138843	Lymecycline	Others	Others	C29H38N4O10	625.261	602.259	8.7643	[M+Na]+	21.9276	3	0.667	rp	992-21-2	54707177	HMDB0014401	-	-	5002.98	10419.5	37342.5	39407.9	6532.26	12554	4947.82	3939.62	8812.61	7010.96	37206.9	9216.21	-	-	-	-	-	-	1.06951	0.362755	0.335451	-1.57583	down
T3_positive	MW0132763	3,6-Diglucopyranosyl-5,7-dihydroxy-4'-methoxyflavone	Flavonoids	Flavones	C28H32O15	626.213	608.174	1.481	[M+NH4]+	1.44597	3	0.7151	rp	98891-91-9	74977543	HMDB0037413	-	-	8197.37	9542.19	12804	14411.2	6009.16	7042.12	11190.8	11210	8323.06	7918.31	11226.1	9741.19	-	-	-	-	-	-	-	-	-	-	-
T3_positive	MW0054754	Melongoside O	Steroids	Steroidal saponins	C45H74O19	941.487	918.482	7.9917	[M+Na]+	16.9509	3	0.7142	rp	98464-54-1	131750948	HMDB0030040	-	-	1020.63	1019.79	8707.78	24557.1	8192.17	12529.5	9578.97	1405.41	815.97	12.73	611.92	2815.61	-	1.37683	0.100158	0.0759795	-3.71825	down	-	-	-	-	-
T3_positive	MEDN0068	S-(5-Adenosy)-L-Homocysteine	Amino acids and derivatives	Amino acids and derivatives	C14H20N6O5S	385.128	384.122	1.3232	[M+H]+	3.24347	3	0.958	rp	979-92-0	439155	HMDB0000939	-	C00021	65334.2	82856	90178.5	101615	72680.5	78744.1	201790	103027	131959	121146	147861	162395	ko00270,ko01100,ko01230,ko01240	-	-	-	-	-	-	-	-	-	-
T3_positive	MW0118135	2-[2-Hydroxy-5-[2-(methacryloyloxy)ethyl]phenyl]-2H-benzotriazole	Benzene and substituted derivatives	Benzene and substituted derivatives	C18H17N3O3	324.127	323.127	1.225	[M+H]+	0.02125	3	0.7495	rp	96478-09-0 | 96478-13-6	726893	-	-	-	21401.7	25115.1	20778.7	10452.8	15943.1	12267.4	8238.8	10277.6	14722.4	15567.2	14468.4	11387.2	-	-	-	-	-	-	1.77069	0.0108913	0.493925	-1.01764	down
T3_positive	MEDN0422	2'-Deoxyadenosine	Nucleotides and derivatives	Nucleotides and derivatives	C10H13N5O3	274.092	251.102	2.0151	[M+Na]+	0.4015	3	0.7401	rp	958-09-8	13730	HMDB0000101	3382	C00559	12023.6	11672.7	9345.99	9340.75	6768.5	11644.9	5975.14	7284.65	5472.54	4357.73	6733.54	6248.74	ko00230,ko01100,ko01232,ko02010	-	-	-	-	-	-	-	-	-	-
T3_positive	MW0012820	1-o-Hexadecyl-2-oleoyl-sn-glycero-3-phosphocholine	GP	PC	C42H84NO7P	768.586	745.598	6.6511	[M+Na]+	3.40855	3	0.6717	rp	95403-34-2	24779266	-	-	-	9.78	738.88	245.41	209.87	325.96	131.52	126.43	1492.68	17.08	625.9	293.53	405.64	-	-	-	-	-	-	-	-	-	-	-
T3_positive	MW0122968	Aurasperone E	Others	Ketone compounds	C32H28O11	606.2	588.163	2.5282	[M+NH4]+	5.37592	3	0.6321	rp	95272-15-4	188114	HMDB0033289	-	-	543.67	3060.31	7369.85	3443.17	1690.48	3537.71	93.99	720.33	595.64	767.19	1024.07	436.21	-	1.60627	0.0606815	0.256877	-1.96085	down	1.36631	0.25013	0.128484	-2.96034	down
T3_positive	MW0055329	C24:1 Sphingomyelin	SL	SM	C47H93N2O6P	813.682	812.677	6.9136	[M+H]+	1.38555	3	0.9665	rp	94359-13-4	44260126	HMDB0012107	-	C00550	715196	787219	508538	536471	1.14892e+06	405820	475226	405914	511411	414613	247620	502906	ko00600,ko01100	-	-	-	-	-	-	-	-	-	-
T3_positive	Zmhn001746	Piceatannol-3'-O-glucoside	Others	Stilbene	C20H22O9	407.123	406.126	3.996	[M+H]+	13.2532	3	0.5077	rp	94356-26-0	11968990	-	-	-	5957.4	2249.9	1254.13	1889.25	2191.21	3601.38	5815.42	1990.59	2139.49	1615.3	2021.27	4840.1	-	-	-	-	-	-	-	-	-	-	-
T3_positive	MEDP1162	1-Methylguanine	Nucleotides and derivatives	Nucleotides and derivatives	C6H7N5O	331.135	165.065	4.0059	[2M+H]+	5.45055	3	0.8195	rp	938-85-2	70315	HMDB0003282	3778	C04152	297103	122773	214081	202065	136713	144031	244552	152321	140325	110184	147683	160204	-	-	-	-	-	-	-	-	-	-	-
T3_positive	MW0002605	2-[4-(4-Methylbenzenesulfonyl)piperazin-1-yl]pyridine-3-carbonitrile	Benzene and substituted derivatives	Benzene and substituted derivatives	C17H18N4O2S	343.122	342.115	1.3822	[M+H]+	0.1165	3	0.7471	rp	930005-82-6	16267445	-	-	-	35124.4	45080.7	62116.7	77444.6	44961.4	24524.2	69305	76399.3	24026.9	26384.3	47842.9	58834.3	-	-	-	-	-	-	-	-	-	-	-
T3_positive	MEDP1799	Quinaldic acid	Organic acids	Organic acids	C10H7NO2	174.054	173.048	4.0859	[M+H]+	1.74075	3	0.9007	rp	93-10-7	7124	HMDB0000842	5805	C06325	130784	153367	201044	93264.7	93959.5	138536	179416	203117	153529	185883	173588	168461	-	-	-	-	-	-	-	-	-	-	-
T3_positive	MW0154334	N-Cyclopropylammelide	Heterocyclic compounds	Heterocyclic compounds	C6H8N4O2	191.046	168.065	0.8906	[M+Na]+	1.81375	3	0.7067	rp	92510-61-7	592814	-	-	C14149	11031.1	6668.35	3450.41	6162.56	23949.6	23802.8	4763.62	8369.68	12551	15343.7	11998.8	5963.09	-	-	-	-	-	-	-	-	-	-	-
T3_positive	MW0113183	Tetrahydromethanopterin	Organic acids	Organic acids	C30H45N6O16P	815.203	776.263	4.9779	[M+K]+	23.1457	3	0.6572	rp	92481-94-2	135398665	HMDB0060403	-	C01217	3087.05	2799.02	3049.99	4599.99	1401.02	1380.29	71767.1	7157.8	6421.5	12463.8	9200.99	22460	ko00790,ko01100,ko01200,ko01240	1.60688	0.0828982	5.97792	2.57964	up	1.42711	0.360655	9.55078	3.25562	up
T3_positive	MEDL00367	Glutaminylphenylalanine	Amino acids and derivatives	Amino acids and derivatives	C14H19N3O4	294.154	293.138	1.3232	[M+H]+	21.3724	3	0.5248	rp	92327-75-8	57288566	HMDB0028804	-	-	43624.4	51524.9	56075.2	33960.3	29431.1	43830.6	67313.8	52361.8	60909.8	25495.2	49175.3	69676.8	-	-	-	-	-	-	-	-	-	-	-
T3_positive	MW0160477	Hydrogen oxalate	Organic acids	Organic acids	C2HO4-	111.983	88.9875	9.8085	[M+Na]+	13.0411	3	0.5105	rp	920-52-5	3716971	-	-	-	575.69	203.02	219.03	160.2	142.96	228.7	215.66	241.23	471	324.95	433.93	333.5	-	1.63794	0.015186	2.05389	1.03836	up	-	-	-	-	-
T3_positive	MW0006232	Benzidine	Benzene and substituted derivatives	Benzene and substituted derivatives	C12H12N2	248.113	184.1	3.7677	[M+CH3CN+Na]+	1.69286	2	0.776	rp	92-87-5	7111	HMDB0041835	-	C16444	5197.25	3215.27	253.11	1301.02	1271.52	1819.42	2653.18	4775.65	590.49	4023.46	901.31	934.35	-	-	-	-	-	-	-	-	-	-	-
T3_positive	MW0146383	Astrasieversianin IV	Terpenoids	Triterpene Saponin	C45H72O16	869.491	868.482	8.8821	[M+H]+	5.79935	3	0.8741	rp	91739-00-3	13996685	-	-	C17797	121010	14330.1	20826.5	8869.43	14615.9	18413.2	31141.9	93692.6	10291.4	135452	18283.3	86686.8	-	1.37279	0.190113	5.7382	2.5206	up	-	-	-	-	-
T3_positive	MW0056741	Palmitoleoyl 3-carbacyclic Phosphatidic Acid	Lipids	Free fatty acids	C20H37O5P	435.249	388.238	8.8821	[M+HCOO+2H]+	5.91653	2	0.7068	rp	910228-13-6	9909601	-	44868	-	1.01141e+06	407545	460682	648607	689066	488741	619171	933521	416915	1.07824e+06	556878	1.28888e+06	-	-	-	-	-	-	-	-	-	-	-
T3_positive	MEDP1315	Quinoline	Alkaloids	Quinoline alkaloids	C9H7N	176.069	129.058	5.0956	[M+HCOO+2H]+	3.69664	3	0.9183	rp	91-22-5	7047	HMDB0033731	-	C06413	13788	60710.9	20398.4	34634	44054	61534.3	106651	23258	50934.4	34881.9	39640.9	58305.3	-	-	-	-	-	-	-	-	-	-	-
T3_positive	MW0006231	Diphenylmethanol	Benzene and substituted derivatives	Benzene and substituted derivatives	C13H12O	207.076	184.089	3.5299	[M+Na]+	0.46225	3	0.7386	rp	91-01-0	7037	-	-	-	41722.1	46085.1	48594.5	47337.3	50825.6	46900.4	24357.7	43813.6	20957.8	7656.13	19683.4	45761.1	-	-	-	-	-	-	-	-	-	-	-
T3_positive	MW0063341	Rhizoxin	Heterocyclic compounds	Heterocyclic compounds	C35H47NO9	626.339	625.325	8.784	[M+H]+	10.1269	2	0.7462	rp	90996-54-6	6437358	-	85113	-	21832.7	24084	41463	27389.6	44568.6	19497.3	60772	26912	30780.8	34977.3	50461.5	49526	-	-	-	-	-	-	-	-	-	-	-
T3_positive	MW0120209	4-Amino-2-(ethylthio)pyrimidine-5-carboxylic acid	Heterocyclic compounds	Heterocyclic compounds	C7H9N3O2S	222.028	199.042	2.6166	[M+Na]+	6.36825	3	0.6137	rp	89853-87-2	275300	-	-	-	8912.95	6254.03	3654.64	11713.4	12838.5	7090.71	3783.68	9188.32	10650.2	10640.6	10178.2	1911.33	-	-	-	-	-	-	-	-	-	-	-
T3_positive	MW0003369	Msx-122	Benzene and substituted derivatives	Benzene and substituted derivatives	C16H16N6	315.14	292.144	3.0257	[M+Na]+	0.8885	3	0.7283	rp	897657-95-3	11687907	-	-	-	2761.21	2181.32	3772.78	2872.72	1207.97	1962.34	795.37	1408.34	210.66	2818.88	834.16	950.26	-	-	-	-	-	-	1.51664	0.0255089	0.277026	-1.85191	down
T3_positive	MW0116179	[2-(1H-tetrazol-5-yl)phenoxy]acetic acid	Organic acids	Organic acids	C9H8N4O3	259.029	220.06	1.3625	[M+K]+	1.6005	3	0.9615	rp	893770-65-5	5307067	-	-	-	36981.9	41827.1	32616.5	44610.5	37708.1	29135.2	73068.9	78053.7	38925.4	50142.5	44716	55705.2	-	-	-	-	-	-	-	-	-	-	-
T3_positive	MW0145155	Anthemis glycoside B	Benzene and substituted derivatives	Benzene and substituted derivatives	C34H41NO17	736.255	735.237	2.5282	[M+H]+	4.82957	3	0.8927	rp	89354-49-4	11953899	-	-	C08327	21382.4	38123.4	50423.6	25324.3	21176.7	43735.7	53223.3	64752.2	27488	46852	49066.4	40179.2	-	-	-	-	-	-	-	-	-	-	-
T3_positive	MEDN0433	8-Hydroxy-2'-deoxyguanosine	Nucleotides and derivatives	Nucleotides and derivatives	C10H13N5O5	306.079	283.092	1.481	[M+Na]+	1.6715	3	0.7099	rp	88847-89-6	135440064	HMDB0003333	-	-	15809.3	13546.1	7821.5	8145.48	12189	9148.62	5790.41	4057.85	12006.8	11193.1	6628.65	9581.83	-	-	-	-	-	-	-	-	-	-	-
T3_positive	MW0008228	N-(3-methoxypropyl)-4-methylbenzenesulfonamide	Benzene and substituted derivatives	Benzene and substituted derivatives	C11H17NO3S	261.126	243.093	3.1936	[M+NH4]+	5.2145	3	0.6352	rp	885-02-9	1728149	-	-	-	2575.65	2136.63	6517.6	8424.69	7479.92	5396.83	9586.06	3561.45	8772.82	3306.98	8057.54	8516.81	-	-	-	-	-	-	-	-	-	-	-
T3_positive	MW0002642	2-Amino-4-(3,4-dimethoxyphenyl)thiophene-3-carbonitrile	Benzene and substituted derivatives	Benzene and substituted derivatives	C13H12N2O2S	283.055	260.062	5.6307	[M+Na]+	7.629	3	0.5914	rp	884497-31-8	3855541	-	-	-	3217.16	3422.15	1041	139.19	778.8	3534.37	732.69	1661.58	729.68	2134.54	2202.8	288.5	-	-	-	-	-	-	1.2903	0.174211	0.406748	-1.29779	down
T3_positive	MW0161522	6-Deoxocastasterone	Alcohol and amines	Alcohols	C28H50O4	489.337	450.371	6.4939	[M+K]+	2.02123	3	0.7019	rp	87833-54-3	13870433	HMDB0033984	-	C15802	389.51	6501.56	1265.83	1830.16	1993.22	7472.03	2369.76	712.43	1952.08	1318.29	2151.53	2652.68	ko00905,ko01100,ko01110	-	-	-	-	-	-	-	-	-	-
T3_positive	MW0169752	Ramipril	Organic acids	Organic acids	C23H32N2O5	417.239	416.231	5.3694	[M+H]+	9.90397	3	0.5547	rp	87333-19-5	5362129	HMDB0014324	-	-	36100.3	58629.8	20924	22707.5	20639.7	20561	22241.3	24789.6	44881.5	27115.5	76531.5	27408.7	-	1.16603	0.306007	2.05068	1.03611	up	-	-	-	-	-
T3_positive	MW0108247	methyl N-[(4-methoxyphenyl)sulfonyl]glycinate	Others	Lactones	C10H13NO5S	298.015	259.051	2.6068	[M+K]+	3.60825	3	0.6675	rp	85622-73-7	743488	-	-	-	636.18	1630.06	682.72	1337.63	1507.57	1822.63	1629.02	513.34	715.75	1080.25	1311.41	827.17	-	-	-	-	-	-	-	-	-	-	-
T3_positive	MW0052986	Galeterone	Others	Ketone compounds	C26H32N2O	389.261	388.252	6.2375	[M+H]+	3.6595	3	0.6664	rp	851983-85-2	11188409	-	-	-	4394.78	7163.22	4128.26	9292.27	6946.75	8284.47	7315.1	10660.1	9578.65	9304.65	5702.53	9044.89	-	-	-	-	-	-	-	-	-	-	-
T3_positive	MW0116797	1-{[1,3-dimethyl-7-(3-methylbutyl)-2,6-dioxo-2,3,6,7-tetrahydro-1H-purin-8-yl]methyl}piperidine-4-carboxamide	Alcohol and amines	Amines	C19H30N6O3	408.267	390.238	7.7159	[M+NH4]+	2.6525	3	0.6879	rp	851941-76-9	4860011	-	-	-	52369.6	55747.3	9791.78	16064	67055	15398.5	50550.7	43960.2	18667.3	24872.8	10725.4	13953	-	-	-	-	-	-	-	-	-	-	-
T3_positive	FDATN01036	Phthalylsulfathiazole	Alkaloids	Alkaloids	C17H13N3O5S2	421.065	403.03	0.5766	[M+NH4]+	6.60502	3	0.6094	rp	85-73-4	4806	-	-	C07659	2753.56	2984.2	1037.77	872.81	3168.81	2429.25	1337.49	2595.19	3074.71	2315.4	472.23	4248.91	-	-	-	-	-	-	-	-	-	-	-
T3_positive	MW0008791	2-(acetylsulfamoyl)benzoic Acid	Benzene and substituted derivatives	Benzene and substituted derivatives	C9H9NO5S	509.03	243.02	0.5766	[2M+Na]+	4.0814	2	0.7559	rp	849067-18-1	11425048	-	45011	-	148689	177679	199221	115971	169242	89944.5	144705	231374	136147	126115	128214	125064	-	-	-	-	-	-	-	-	-	-	-
T3_positive	MW0115043	Sialyl Lewisa penta	Others	Saccharides	C43H72N2O33	1162.44	1144.4	5.5402	[M+NH4]+	7.22381	3	0.5984	rp	84061-53-0	53477868	HMDB0006605	-	-	725.06	326.25	628.98	3023.38	2644.82	2399.9	461.95	1552.89	911.8	1399.43	1144.94	1589.67	-	-	-	-	-	-	-	-	-	-	-
T3_positive	MEDL01994	Diisobutyl phthalate	Benzene and substituted derivatives	Benzene and substituted derivatives	C16H22O4	279.157	278.152	2.0541	[M+H]+	1.88148	3	0.7872	rp	84-69-5	6782	HMDB0013835	-	C15205	23461.4	28067.8	19786.1	26240.1	21416.7	24346	15801.1	26082.2	15143.1	21811.8	19745.1	15208.8	-	-	-	-	-	-	-	-	-	-	-
T3_positive	MW0157322	Syrosingopine	Alkaloids	Plumerane	C35H42N2O11	667.284	666.279	4.9975	[M+H]+	4.29312	3	0.9034	rp	84-36-6	6769	-	-	-	3148.9	1781.24	4752.72	5106.54	2027.74	1774.98	1598.7	220.85	797.75	427.14	802.42	689.8	-	1.59797	0.160202	0.215434	-2.21468	down	1.47302	0.0939109	0.270302	-1.88735	down
T3_positive	MW0053614	Ginsenoside Ra1	Terpenoids	Triterpene Saponin	C58H98O26	1228.66	1210.63	5.52	[M+NH4]+	3.82776	3	0.6629	rp	83459-41-0	100941542	HMDB0035693	-	-	17340.2	7021.76	34934.9	27576.4	3829.12	6346.67	2764.07	12116	3803.46	8342.1	4103.55	3339.77	-	-	-	-	-	-	1.31551	0.233068	0.315084	-1.66619	down
T3_positive	MEDN0261	Indole-3-propionic acid	Alkaloids	Plumerane	C11H11NO2	212.067	189.079	5.9699	[M+Na]+	2.4465	3	0.9424	rp	830-96-6	3744	HMDB0002302	6602	-	52031.4	60283.9	58335.1	25236.4	29211.1	41316.3	25162	96966.9	19892.7	53835.4	35990.2	18337.6	-	-	-	-	-	-	-	-	-	-	-
T3_positive	MW0114383	Echinacoside	Phenolic acids	Phenolic acids	C35H46O20	809.263	786.258	5.2319	[M+Na]+	16.2232	3	0.7222	rp	82854-37-3	5281771	-	-	-	13218.7	6237.86	12335.5	21103.5	17220.8	17140.5	8914.3	1037.29	2237.89	844.56	3345.69	16361.6	-	1.23986	0.128371	0.370539	-1.4323	down	1.32633	0.118775	0.383412	-1.38303	down
T3_positive	MEDL01831	n-cis-Feruloyltyramine	Alkaloids	Phenolamine	C18H19NO4	358.113	313.131	3.6489	[M-H+2Na]+	21.369	3	0.5754	rp	80510-09-4	6440659	HMDB0036381	-	-	7474.95	3922.34	4841.15	5480.45	4588.67	2833.8	6361.88	20704.5	5963.78	11823.6	9022.21	8032.93	-	1.57345	0.0226153	2.23816	1.16231	up	1.05159	0.367731	2.03407	1.02437	up
T3_positive	MW0137650	Chrysoeriol 4',7-diglucuronide	Flavonoids	Flavones	C28H28O18	675.115	652.128	4.2252	[M+Na]+	0.865322	3	0.7288	rp	80366-06-9	74977716	HMDB0039931	-	-	272.28	520.7	573.83	196.86	798.92	142.66	2769.96	1078.26	6203.47	2391.12	2903.95	5366.31	-	1.62884	0.0678136	9.3649	3.22726	up	1.63827	0.194406	7.35412	2.87855	up
T3_positive	MW0114543	4-O-alpha-D-Glucopyranosylmoranoline	Alcohol and amines	Alcohols	C12H23NO9	343.173	325.137	3.748	[M+NH4]+	3.20375	3	0.926	rp	80312-32-9	11324809	HMDB0059718	-	-	13257.2	10369.6	7673.73	10319.7	7031.97	7991.68	8729.22	5262.31	5230.2	7158.51	6598.36	8609.42	-	-	-	-	-	-	-	-	-	-	-
T3_positive	MW0117542	2-(pyridin-3-yl)-2,3-dihydroquinazolin-4(1H)-one	Others	Ketone compounds	C13H11N3O	248.076	225.09	2.0151	[M+Na]+	3.03	3	0.6797	rp	79973-96-9	3397366	-	-	-	22002.7	21961.2	20317.1	11751.9	13464.8	9114.17	10711.6	27317.8	5546.5	8083.97	6160.76	2953.64	-	-	-	-	-	-	-	-	-	-	-
T3_positive	MW0103367	3-Deaza-2'-deoxyadenosine	Nucleotides and derivatives	Nucleotides and derivatives	C11H14N4O3	215.09	250.107	3.8864	[M+H-2H2O]+	7.16082	2	0.7629	rp	78582-17-9	122636	-	96553	-	36327.4	30898	8013.74	4735.72	26004.4	12012.4	8356.33	28028.4	8854.08	15157.9	7675.52	10312.5	-	-	-	-	-	-	-	-	-	-	-
T3_positive	MW0005752	Hexanoic acid, 6-[[(4-methylphenyl)sulfonyl]amino]-	Benzene and substituted derivatives	Benzene and substituted derivatives	C13H19NO4S	286.112	285.103	0.8513	[M+H]+	1.19725	3	0.7209	rp	78521-39-8	95822	-	-	-	8476.72	11001.3	17773.7	15184.3	11508.9	9179.35	8813.48	13306.1	4908.26	4817.36	5451.42	7655.42	-	1.56084	0.0566146	0.499664	-1.00097	down	-	-	-	-	-
T3_positive	MW0153976	Mulberrofuran C	Heterocyclic compounds	Heterocyclic compounds	C34H28O9	619.132	580.173	8.784	[M+K]+	2.29708	3	0.6957	rp	77996-04-4	157143	-	-	C08928	6867.08	3459.44	225.51	1323.56	4392.97	2534.58	2655.6	7432.03	3086.35	17177.1	5744.39	4101.53	-	1.27268	0.265052	3.27508	1.71153	up	-	-	-	-	-
T3_positive	MW0114522	Gilvocarcin V	Others	Others	C27H26O9	512.195	494.158	1.4218	[M+NH4]+	8.73681	3	0.823	rp	77879-90-4	334288	-	-	-	17047.9	12606.1	19349.5	21176.1	13206.4	10745.2	17894.9	12833.6	13117.1	22446.6	10613.7	13873.3	-	-	-	-	-	-	-	-	-	-	-
T3_positive	MEDN1864	CAY-10487	Benzene and substituted derivatives	Benzene and substituted derivatives	C13H15NO5	288.084	265.095	4.374	[M+Na]+	0.05675	3	0.7486	rp	778624-05-8	23659588	-	-	-	988.36	1514.54	1780.4	556.65	562.37	644.76	569.1	396.18	160.63	444.81	964	986.01	-	-	-	-	-	-	1.65542	0.0279717	0.26286	-1.92763	down
T3_positive	MW0013392	2-Aminohexadecanoic acid	Organic acids	Organic acids	C16H33NO2	294.248	271.251	8.6623	[M+Na]+	39.6765	3	0.5688	rp	7769-79-1	409322	-	34491	-	11843.3	18024.6	43966.3	39189.8	21095.2	16763.9	19571.4	4030.61	15608.5	5307.8	34936.4	16590.3	-	-	-	-	-	-	-	-	-	-	-
T3_positive	MEDN0494	8,15-DiHETE	Lipids	Free fatty acids	C20H32O4	359.216	336.23	6.6019	[M+Na]+	11.1375	2	0.839	rp	77667-08-4	53480358	HMDB0010219	-	-	5837.52	7310.39	4434.1	5023.08	2934.74	3221.74	1853.34	372.31	5467.79	9870.49	11601.4	4990.57	-	1.44219	0.112109	2.36704	1.24308	up	1.25508	0.149097	0.437575	-1.1924	down
T3_positive	MW0010461	[8]-Dehydrogingerdione	Phenolic acids	Phenolic acids	C19H26O4	633.163	318.183	3.391	[M-H+2Na]+	11.8577	3	0.6894	rp	77334-08-8	131752598	HMDB0039277	-	-	60822.5	78433.3	22817.9	24561.3	42064.8	54594.1	21327.7	18776.2	24453.5	27282.7	33554.5	30036.5	-	-	-	-	-	-	1.40083	0.185015	0.398321	-1.328	down
T3_positive	MW0142409	2'-Hydroxy-1,1'-biphenyl-2-sulfinic acid	Benzene and substituted derivatives	Benzene and substituted derivatives	C12H10O3S	272.992	234.035	1.402	[M+K]+	5.16225	3	0.6363	rp	77136-31-3	441161	-	-	C06742	821.22	871.87	505.46	1234.73	1092.51	1269.19	1431.45	411.52	1492.88	847.69	1240.86	2066.69	-	-	-	-	-	-	-	-	-	-	-
T3_positive	MEDP1348	1-(9Z-hexadecenoyl)-sn-glycero-3-phosphocholine	Lipids	LPC	C24H48NO7P	494.323	493.317	6.6609	[M+]+	0.0272819	3	0.8527	rp	76790-27-7	24779461	HMDB0010383	-	C04230	522925	871897	1.31564e+06	1.73593e+06	1.18797e+06	930991	1.12862e+06	324191	809912	665571	1.48151e+06	962858	ko00564	-	-	-	-	-	-	-	-	-	-
T3_positive	MEDL01830	(1E)-1,7-bis(4-hydroxy-3-methoxyphenyl)hept-1-ene-3,5-dione	Phenolic acids	Phenolic acids	C21H22O6	371.146	370.142	3.8899	[M+H]+	0.9035	3	0.7279	rp	76474-56-1	10429233	HMDB0031552	-	-	7837.64	3249.09	13722.4	10651.8	4496.17	4850.2	9046.71	14524.5	4837.26	10254.7	874.86	9237.93	-	-	-	-	-	-	-	-	-	-	-
T3_positive	MEDL01746	3-Methylbutyl glucosinolate	Others	Glucosinolates	C12H23NO9S2	412.083	389.081	3.7282	[M+Na]+	33.9428	3	0.5916	rp	76265-22-0	131752360	HMDB0038412	-	-	2394.21	1585.87	802.62	963.75	1101.53	967.24	868.26	9978.81	1152.95	5440.07	2227.51	1770.74	-	1.48835	0.205462	3.11237	1.63801	up	-	-	-	-	-
T3_positive	MW0112966	4-(Methylnitrosamino)-1-(3-pyridyl-N-oxide)-1-butanone	Others	Ketone compounds	C10H13N3O3	246.09	223.096	0.8513	[M+Na]+	4.2285	3	0.6547	rp	76014-82-9	156652	HMDB0062375	-	C19602	17811.6	29657.9	10591.8	31936.9	43640.6	30790.4	24636.7	13533.1	36047.3	40689.7	70567.6	73441.8	-	-	-	-	-	-	-	-	-	-	-
T3_positive	MW0111339	Trimethylamine	Alcohol and amines	Amines	C3H9N	104.052	59.0735	1.1662	[M-H+2Na]+	19.1005	2	0.7169	rp	75-50-3	1146	HMDB0000906	3772	C00565	101057	96797.8	150699	86492.9	88798.8	97420.9	47243.7	66714.6	44147.4	50974.2	50230.8	48478.1	ko01100,ko01200	-	-	-	-	-	1.75027	0.0512729	0.453605	-1.14049	down
T3_positive	MW0150562	Glycidyl stearate	Lipids	Free fatty acids	C21H40O3	363.299	340.298	6.3925	[M+Na]+	13.1368	3	0.5092	rp	7460-84-6	62642	-	-	C19427	221.91	2511.79	51.44	20.99	403.42	177.48	414.91	29.46	46.45	17.63	88.95	301.67	-	-	-	-	-	-	-	-	-	-	-
T3_positive	MW0120728	2(5H)-Pyrimidinethione, 4,6-dihydroxy-S-piperonylidene-	Benzene and substituted derivatives	Benzene and substituted derivatives	C12H8N2O4S	314.987	276.021	0.5766	[M+K]+	1.30625	3	0.7184	rp	74051-76-6	682139	-	-	-	175.7	1173.54	143.97	238.98	1133.34	212.52	296.98	567.91	160.01	1491.94	183.27	659.65	-	-	-	-	-	-	-	-	-	-	-
T3_positive	MW0010434	Acanthoside B	Lignans and Coumarins	Lignans	C28H36O13	581.221	580.216	3.9262	[M+H]+	2.74295	3	0.9359	rp	7374-79-0	443024	-	-	-	16944.6	13672.8	19740.8	18559.4	11851.9	10841.2	7391.71	10150.1	8127.67	5725.65	7379.51	9737.28	-	-	-	-	-	-	-	-	-	-	-
T3_positive	MW0001438	1-[(4-Isothiocyanatophenyl)sulfonyl]piperidine	Benzene and substituted derivatives	Benzene and substituted derivatives	C12H14N2O2S2	305.038	282.05	0.5933	[M+Na]+	9.173	3	0.5661	rp	7356-55-0	23815	-	-	-	3635.91	2485.16	2668.93	1732.3	1451.99	570.35	3102.37	5030.08	3134.41	2661.22	2341.67	1760.51	-	-	-	-	-	-	-	-	-	-	-
T3_positive	MEDL02647	moracin I	Phenolic acids	Phenolic acids	C20H20O4	325.147	324.136	2.4493	[M+H]+	12.102	3	0.773	rp	73338-88-2	155976	HMDB0033311	-	-	96979.4	152139	76740.3	59010.4	157963	132964	29787.6	55479.6	96292.6	126260	89578	76578.7	-	-	-	-	-	-	-	-	-	-	-
T3_positive	MW0137821	Cyanidin 3-sambubioside 5-glucoside	Flavonoids	Anthocyanidins	C32H39O20+	743.189	743.203	3.966	[M+]+	19.6257	2	0.8434	rp	73036-94-9	10197243	HMDB0037980	-	C20493	47473.6	84998.4	91774.1	47885.7	49175.4	72259.8	27402.8	91744.5	32551.2	75538.4	72161.4	58636.3	ko00942	-	-	-	-	-	-	-	-	-	-
T3_positive	MEDN0455	Guanine	Nucleotides and derivatives	Nucleotides and derivatives	C5H5N5O	152.055	151.049	1.2056	[M+H]+	3.37929	3	0.9701	rp	73-40-5	135398634	HMDB0000132	-	C00242	79639.1	89626.4	97953.3	105103	106296	118301	101464	64305.3	225964	186032	169873	172151	ko00230,ko01100,ko01232	-	-	-	-	-	-	-	-	-	-
T3_positive	MEDP0025	L-Tryptophan	Amino acids and derivatives	Amino acids and derivatives	C11H12N2O2	205.096	204.09	2.5282	[M+H]+	1.04352	3	0.9692	rp	73-22-3	6305	HMDB0000929	5879	C00078	193826	289403	355670	263469	203463	262018	546752	583662	305490	427502	445950	420719	ko00260,ko00380,ko00400,ko00901,ko00966,ko00970,ko00996,ko00999,ko01100,ko01110,ko01210,ko01230,ko01240	-	-	-	-	-	-	-	-	-	-
T3_positive	MW0142938	3-Hydroxy-2-(4-morpholinylmethyl)estra-1,3,5(10)-trien-17-one	Others	Ketone compounds	C23H31NO3	370.259	369.23	7.9917	[M+H]+	34.015	3	0.5913	rp	7249-00-5	235463	-	-	-	4881.1	16736.1	17082.4	17098.3	21822.1	20576.7	24670.7	4904.46	23468.9	13841.9	17842.3	22881.8	-	-	-	-	-	-	-	-	-	-	-
T3_positive	MW0131152	3-(3,4-Dimethoxyphenyl)-7-methoxy-4-phenylchromen-2-one	Lignans and Coumarins	Coumarins	C24H20O5	411.122	388.131	3.4107	[M+Na]+	2.31525	3	0.9453	rp	720673-57-4	1267929	-	-	-	3063.98	9870.38	3044.29	7562.11	7973.08	5467.48	7392.69	10087.4	6030.24	10439.6	2778.57	7251.5	-	-	-	-	-	-	-	-	-	-	-
T3_positive	MW0139746	Spinosin	Flavonoids	Flavones	C28H32O15	573.158	608.174	5.1929	[M+H-2H2O]+	12.3463	2	0.7416	rp	72063-39-9	155692	-	-	C17834	15950.3	17009	9010	11317.5	11067.5	11119	8353.24	13779.1	7108.05	14578.1	12566.5	10755	-	-	-	-	-	-	-	-	-	-	-
T3_positive	MW0160255	(S)-3-Hydroxydodecanoyl-CoA	FA	Others	C33H58N7O18P3S	966.297	965.277	3.5695	[M+H]+	4.9829	3	0.6397	rp	72059-49-5	440603	HMDB0003936	-	C05262	938.31	1657.17	3370.25	1010.35	3744.88	3178.29	3280.91	1104.11	3908.13	2859.28	3671.19	2123.53	ko00062,ko00071,ko01100,ko01212	-	-	-	-	-	-	-	-	-	-
T3_positive	MW0142520	3-Methyl-6-methoxy-2-octaprenyl-1,4-benzoquinone	Benzene and substituted derivatives	Benzene and substituted derivatives	C48H72O3	719.52	696.548	8.5237	[M+Na]+	18.874	3	0.6946	rp	7200-29-5	5280836	-	-	C05814	446567	826210	1.17592e+06	933500	1.14076e+06	985313	2.51338e+06	227159	1.85311e+06	857313	1.17014e+06	2.4575e+06	-	-	-	-	-	-	-	-	-	-	-
T3_positive	MW0010712	Malyngolide	FA	Others	C16H30O3	293.21	270.219	5.5502	[M+Na]+	1.26275	3	0.9694	rp	71582-80-4	155655	-	65417	-	17313.7	10408.2	8183.42	13981.3	7342.92	12607.8	48324.1	2191.35	53562.3	14704.3	49763.2	40850	-	1.39501	0.147684	3.10378	1.63403	up	-	-	-	-	-
T3_positive	MW0152801	Lucidine B	Heterocyclic compounds	Heterocyclic compounds	C30H49N3O	468.4	467.388	6.5038	[M+H]+	10.6291	3	0.671	rp	71384-23-1 | 1361-15-5	156059	-	-	-	121.5	19.73	126.4	37.27	132.6	23.66	139.86	162.53	154.37	122.89	160.15	52.32	-	-	-	-	-	-	-	-	-	-	-
T3_positive	MW0001234	1-(4-Methylphenyl)-1-cyclopropanecarbonitrile	Benzene and substituted derivatives	Benzene and substituted derivatives	C11H11N	158.098	157.089	4.5836	[M+H]+	12.1265	3	0.5227	rp	71172-78-6	98628	-	-	-	279.83	411.65	130.27	115.35	178.26	308.16	252.32	198.29	182.41	377.12	181.6	402.87	-	-	-	-	-	-	-	-	-	-	-
T3_positive	MW0001801	N-(2-Naphthyl)glycine hydrazide	Benzene and substituted derivatives	Benzene and substituted derivatives	C12H13N3O	238.09	215.106	0.8709	[M+Na]+	7.15525	3	0.5996	rp	70955-02-1	51134	-	-	-	14550.3	10298.8	15425	17485.6	16488.1	19732	22647	15709.8	15142.2	12633.3	29467.3	21567.1	-	-	-	-	-	-	-	-	-	-	-
T3_positive	MW0116779	1-(2-Oxo-2-piperidin-1-ylethyl)piperazine	Heterocyclic compounds	Heterocyclic compounds	C11H21N3O	229.201	211.168	3.748	[M+NH4]+	3.656	3	0.9165	rp	70558-13-3	2760439	-	-	-	31704.4	32452.4	93727.1	210672	292364	216315	136983	25364	153656	73688.6	227032	176116	-	-	-	-	-	-	-	-	-	-	-
T3_positive	MEDL02698	3-Methyl-4,8-dihydroxy-3,4-dihydroisocoumarin	Lignans and Coumarins	Coumarins	C10H10O4	212.09	194.058	1.4415	[M+NH4]+	2.27225	3	0.9463	rp	70287-70-6	169539	HMDB0030765	-	-	29361.3	30855	24250.1	34541.2	23338.8	15900.2	26859.6	30152.5	30543.6	31188.3	38927.9	35491	-	-	-	-	-	-	-	-	-	-	-
T3_positive	MW0116768	1-(Dimethylcarbamoyl)piperidine-3-carboxylic acid	Organic acids	Organic acids	C9H16N2O3	201.122	200.116	4.116	[M+H]+	5.23125	3	0.6349	rp	702670-21-1	3470698	-	-	-	1079.48	379.59	1202.16	921.86	624.85	558.82	802.79	2861.47	312.79	834.95	959.59	589.59	-	-	-	-	-	-	-	-	-	-	-
T3_positive	MW0139723	Sinapoylspermine	Heterocyclic compounds	Heterocyclic compounds	C21H36N4O4	431.255	408.274	6.5971	[M+Na]+	3.29239	3	0.6741	rp	70185-65-8	131751433	HMDB0033479	-	-	183829	930479	1.47418e+06	1.7974e+06	2.2397e+06	1.65273e+06	1.67306e+06	1.0088e+06	279151	235005	317876	521536	-	1.72954	0.00496314	0.188831	-2.40483	down	-	-	-	-	-
T3_positive	MW0139088	N1,N10-Diferuloylspermidine	Heterocyclic compounds	Heterocyclic compounds	C27H35N3O6	520.242	497.253	6.5429	[M+Na]+	1.17848	3	0.7214	rp	70185-61-4	131751432	HMDB0033471	-	-	1558.95	1407.98	155.81	511.35	641.8	3432.73	3180.72	96.44	570.81	6717.73	524.81	479.61	-	-	-	-	-	-	-	-	-	-	-
T3_positive	MW0118562	2-Heptylbenzothiazole	Benzene and substituted derivatives	Benzene and substituted derivatives	C14H19NS	251.159	233.124	0.5961	[M+NH4]+	0.449	3	0.9889	rp	69938-51-8	57240436	HMDB0040033	-	-	21745.7	21621	28046.6	26746.2	14523.9	12561.4	26009.4	41970.8	7703.51	9788.04	18742.8	21176.1	-	-	-	-	-	-	-	-	-	-	-
T3_positive	MEDL01962	4-Hydroxybenzylamine	Alkaloids	Phenolamine	C7H9NO	247.144	123.068	3.748	[2M+H]+	0.528524	3	0.7576	rp	696-60-6	97472	HMDB0032578	-	-	251418	258041	714879	1.61185e+06	2.25467e+06	1.76944e+06	1.11603e+06	212195	1.2541e+06	599809	1.87138e+06	1.3576e+06	-	-	-	-	-	-	-	-	-	-	-
T3_positive	MW0127932	Rubemamine	Alcohol and amines	Amines	C21H25NO5	410.123	371.173	0.858	[M+K]+	10.6825	3	0.5431	rp	69444-90-2	1042026	HMDB0032226	-	-	4957.63	3873.11	2622.5	4338.87	1026.4	5161.76	2381.52	341.46	4025.1	1683.64	1792.27	303.99	-	1.02797	0.209946	0.359066	-1.47768	down	-	-	-	-	-
T3_positive	MEDP1196	Biotin amide	Alcohol and amines	Amines	C10H17N3O2S	525.169	243.104	0.9299	[2M+K]+	24.2638	3	0.6626	rp	6929-42-6	83831	HMDB0001458	-	C01893	506265	496736	740433	455221	381729	225902	624116	1.61905e+06	308354	450237	347960	238648	-	-	-	-	-	-	-	-	-	-	-
T3_positive	MEDL02273	4'-O-Methylglabridin	Flavonoids	Other Flavonoids	C21H22O4	361.145	338.152	3.2527	[M+Na]+	7.97675	3	0.5855	rp	68978-09-6	5319664	HMDB0033672	-	-	6932.85	31371.4	13945.1	15057.9	32259.4	26204.1	3564.08	4321.5	18497.9	16926.4	18552.9	8313.07	-	-	-	-	-	-	-	-	-	-	-
T3_positive	MW0150632	Gradolide	Others	Lactones	C25H34O7	447.248	446.231	7.6962	[M+H]+	21.9999	3	0.5822	rp	68852-48-2	5281468	-	-	C09468	122499	245615	305498	306717	468592	398969	547041	227172	195120	66936.9	132976	225305	-	1.49709	0.0190439	0.362111	-1.4655	down	-	-	-	-	-
T3_positive	MW0000474	Tuberostemonine	Alkaloids	Terpenoid alkaloids	C22H33NO4	376.245	375.241	8.6227	[M+H]+	10.8539	2	0.9128	rp	6879-01-2	100781	-	84994	-	18328.9	26775.5	59284.3	29605.3	48643.2	46903	62465.8	5700.42	43475.5	14629.4	36870.3	61471	-	-	-	-	-	-	-	-	-	-	-
T3_positive	MEDL02311	Moschamine	Alkaloids	Plumerane	C20H20N2O4	375.122	352.142	3.7873	[M+Na]+	14.1376	3	0.7571	rp	68573-23-9	5969616	HMDB0032759	-	-	4562.44	3236.52	4873.11	4711.3	2360.58	1541.49	6036.64	19481.8	4254.73	9992.46	6235.48	1651.41	-	-	-	-	-	-	1.10256	0.357259	2.34951	1.23236	up
T3_positive	MW0103862	NCGC00380616-01_C28H39NO7_Spiro[2H-furo[2,3-e]isoindole-2,1'(2'H)-naphthalene]-7(3H)-acetic acid, 3',4',4'a,5',6,6',7',8,8',8'a-decahydro-4,6',7'-trihydroxy-2',5',5',8'a-tetramethyl-alpha-(1-methylethyl)-6-oxo-, (alphaS,2R,2'R,6'S,7'R,8'aS)-	Organic acids	Organic acids	C28H39NO7	502.285	501.273	3.827	[M+H]+	1.30229	3	0.7185	rp	685141-56-4	45359340	-	-	-	2351.78	2254.39	2862.32	2439.95	1426.86	1633.83	356.44	37.81	188.14	233.79	62.58	481.82	-	1.57285	0.0242945	0.141473	-2.82141	down	1.75908	0.00189571	0.0779796	-3.68076	down
T3_positive	MW0104955	3-(Bis(2-hydroxyethyl)amino)-2-hydroxypropane-1-sulfonic acid	Organic acids	Organic acids	C7H17NO6S	266.068	243.078	2.6068	[M+Na]+	1.64525	3	0.7105	rp	68399-80-4	100210	-	-	-	6072.22	10512.3	7313.63	5446.9	5362.48	6583.26	1886.73	1087.59	2741.26	4149.22	3827.17	3210.3	-	-	-	-	-	-	1.79813	0.0326563	0.239164	-2.06393	down
T3_positive	MW0123213	Carbadox	Alkaloids	Alkaloids	C11H10N4O4	263.069	262.07	2.2319	[M+H]+	19.8538	3	0.6688	rp	6804-07-5	135511839	HMDB0031762	-	-	68281.7	120264	52796.5	101215	118824	125654	193315	50160.8	334115	95110.6	188875	185595	-	-	-	-	-	-	-	-	-	-	-
T3_positive	MW0005760	6,10,11-Triethylcarbonate-1-demethyl Daunomycinone	Benzene and substituted derivatives	Benzene and substituted derivatives	C29H28O14	623.123	600.148	4.1455	[M+Na]+	4.84183	3	0.8925	rp	67665-62-7	71752727	-	-	-	7121.71	7352.6	4369.29	4059.28	4314.72	3796.15	24791.9	14815.1	42381.1	18103.9	23404	48689.4	-	1.72098	0.11025	7.41136	2.88974	up	1.73228	0.118652	4.35098	2.12134	up
T3_positive	MW0105602	Amastatin	Amino acids and derivatives	Amino acids and derivatives	C21H38N4O8	474.268	474.269	4.6431	[M+]+	0.602519	2	0.7549	rp	67655-94-1	439518	-	-	C01552	32893.3	23613.8	30679.7	25070.8	20845.4	20664.6	8669.91	18278.3	9864.68	21524.6	14296.1	10817.5	-	-	-	-	-	-	1.70478	0.0153313	0.42223	-1.2439	down
T3_positive	MW0112175	4-(Methylnitrosoamino)-1-(pyridin-3-YL)-1,2-butanedione 2-oxime	Others	Ketone compounds	C10H12N4O3	237.09	236.091	3.748	[M+H]+	0.14925	3	0.7463	rp	67351-31-9	9614397	-	-	-	137.91	17.94	657.98	690.61	2599.84	1803.05	688.97	71.67	1794.85	604.87	1373.57	1252.42	-	-	-	-	-	-	-	-	-	-	-
T3_positive	MW0004420	4,4'-(Pyrimidine-2,4-diyldiimino)dibenzoic acid	Benzene and substituted derivatives	Benzene and substituted derivatives	C18H14N4O4	351.116	350.101	3.9462	[M+H]+	3.7375	3	0.6648	rp	67026-24-8	779302	-	-	-	4166.58	1486.72	5278.1	2966.74	1557.14	1365.83	1529.2	1217.04	685.88	2713.44	662.79	1327.44	-	-	-	-	-	-	1.46988	0.151006	0.313969	-1.67131	down
T3_positive	MW0109282	Desethyl pirimiphos-methyl	Heterocyclic compounds	Heterocyclic compounds	C9H16N3O3PS	295.101	277.065	2.2518	[M+NH4]+	0.002	3	1	rp	67018-59-1	6455414	-	-	-	13535.3	10532.5	12522	13183.6	15715.3	13346.9	4363.57	5336.22	5802.02	10376.4	10994.7	3408.85	-	-	-	-	-	-	1.89323	0.0063837	0.423665	-1.239	down
T3_positive	MW0004589	4-allyl-5-[(2,3-dimethylphenoxy)methyl]-4H-1,2,4-triazole-3-thiol	Phenolic acids	Phenolic acids	C14H17N3OS	293.147	275.109	2.2319	[M+NH4]+	1.91775	3	0.7043	rp	669705-39-9	1092844	-	-	-	489.63	372.22	447.27	103.49	104.52	300.58	57.18	2552.17	108.6	626.32	113.14	89.28	-	-	-	-	-	-	-	-	-	-	-
T3_positive	MW0149119	Fagaridine	Alkaloids	Isoquinoline alkaloids	C20H16NO4+	373.069	334.108	1.5205	[M+K]+	0.16725	3	0.9958	rp	66804-20-4	177893	-	-	C09430	24976	25147.7	21760	15522.7	21097.4	17810.1	13874.5	6806.09	16119.8	14037.2	10062.9	11470	-	-	-	-	-	-	-	-	-	-	-
T3_positive	MEDP1346	LPC(0:0/16:0)	Lipids	LPC	C24H50NO7P	496.339	495.332	7.6275	[M+H]+	3.00849	3	0.6802	rp	66757-27-5	15061532	HMDB0240262	-	-	358958	584805	511958	705383	798068	969382	914373	534366	517650	381553	915664	973440	-	-	-	-	-	-	-	-	-	-	-
T3_positive	MEDL02217	Moupinamide	Alkaloids	Phenolamine	C18H19NO4	296.13	313.131	2.6264	[M+H-H2O]+	10.0374	3	0.7763	rp	66648-43-9	5280537	HMDB0029365	-	C02717	376.56	744.03	322.45	214.35	323.43	569.57	11476.3	2710.14	15928.3	2349.54	5967.7	7447.18	-	1.70596	0.083405	14.2362	3.83149	up	1.78918	0.132767	20.869	4.38329	up
T3_positive	MW0141527	17alpha-Dihydroequilenin	Phenolic acids	Phenolic acids	C18H20O2	291.128	268.146	0.8513	[M+Na]+	3.325	3	0.9234	rp	6639-99-2	223998	-	-	-	21963	65474.7	8986.27	24110.4	44064.9	67247.9	102238	6311.12	119550	30713.2	56112.9	96563.6	-	-	-	-	-	-	-	-	-	-	-
T3_positive	MW0159253	Val-Asn	Amino acids and derivatives	Amino acids and derivatives	C9H17N3O4	278.141	231.122	5.0171	[M+HCOO+2H]+	14.7707	3	0.6131	rp	66170-00-1	7020201	-	65302	-	168055	186102	156328	194263	262896	325220	260214	80110.8	498138	284484	329923	267680	-	-	-	-	-	-	-	-	-	-	-
T3_positive	MEDP0297	5-Aminopentanoic acid	Organic acids	Organic acids	C5H11NO2	135.115	117.079	7.9917	[M+NH4]+	12.5535	3	0.5169	rp	660-88-8	138	HMDB0003355	6902	C00431	3723.74	5275.1	5498.92	5684.28	5811.6	10114.3	8265.14	4134.69	8829.77	5317.53	6266.18	5170.32	ko00310,ko00330,ko00470,ko01100	-	-	-	-	-	-	-	-	-	-
T3_positive	MEDL01865	Phytolaccoside D	Terpenoids	Triterpene Saponin	C42H66O15	828.47	810.44	5.7112	[M+NH4]+	3.91369	3	0.6611	rp	65931-92-2	73157052	HMDB0034641	-	-	4940.98	1855.95	197.83	21206.8	4029.78	6089.91	8246.12	5366.47	716.75	4769.23	6718.19	3028.47	-	-	-	-	-	-	-	-	-	-	-
T3_positive	MEDP2301	Esculentoside A	Terpenoids	Triterpene Saponin	C42H66O16	827.439	826.435	5.7112	[M+H]+	2.52458	3	0.6907	rp	65497-07-6	-	-	-	-	973.16	811.96	230.59	509.81	178	301.75	495.12	1671.27	541.92	43.28	364.32	343.96	-	-	-	-	-	-	-	-	-	-	-
T3_positive	MEDL02717	Traumatin	Lipids	Free fatty acids	C12H20O3	230.174	212.141	5.0761	[M+NH4]+	3.1115	3	0.678	rp	65410-38-0	5312889	HMDB0037326	-	C16309	11552.2	14446.8	3619.89	11383.2	13992.9	11248.8	8098.01	11190	22021.9	15887.9	13782	14135.3	ko00592,ko01110	-	-	-	-	-	-	-	-	-	-
T3_positive	MEDN1013	2'-Deoxyadenosine-5'-monophosphate	Nucleotides and derivatives	Nucleotides and derivatives	C10H14N5O6P	332.074	331.068	1.2839	[M+H]+	3.9845	3	0.9553	rp	653-63-4	12599	HMDB0000905	3461	C00360	30115.6	22514.6	31694.3	35738.5	19502.4	19021.2	37988.2	49026.6	15571.5	46312.8	34015.9	27666.3	ko00230,ko01100,ko01232	-	-	-	-	-	-	-	-	-	-
T3_positive	MW0157077	Sirohydrochlorin	Heterocyclic compounds	Heterocyclic compounds	C42H46N4O16	901.242	862.291	8.7643	[M+K]+	23.0574	3	0.6579	rp	65207-12-7	196427	-	-	C05778	4911.01	5109.56	9713.62	843.87	8370.16	5307.75	7442.63	3507.19	6833.88	1260.61	1957.2	1829.64	ko00860,ko01100,ko01110,ko01240	-	-	-	-	-	-	-	-	-	-
T3_positive	MW0142581	2-Tetrahydrothiopheneacetic acid	Organic acids	Organic acids	C6H10O2S	147.043	146.04	1.2056	[M+H]+	0.37575	3	0.7407	rp	65102-22-9	443065	-	-	-	116715	112171	160965	135632	98910.1	84056.6	216673	228608	122824	148725	132887	146324	-	-	-	-	-	-	-	-	-	-	-
T3_positive	MEDN1309	3-(Methylthio)propionic acid	Organic acids	Organic acids	C4H8O2S	121.027	120.025	2.8796	[M+H]+	11.2505	3	0.7849	rp	646-01-5	563	HMDB0001527	6300	C08276	55560.1	76554	69755.7	56555	64003.4	56579.7	38967.6	50631	48304.2	44526.9	37806.4	51530.9	ko00270,ko00920,ko01100	-	-	-	-	-	-	-	-	-	-
T3_positive	MW0139573	5-hydroxy-2-(4-hydroxy-3-methoxyphenyl)-7-methoxy-3-[(2S,3R,4S,5S,6R)-3,4,5-trihydroxy-6-[[(2R,3R,4R,5R,6S)-3,4,5-trihydroxy-6-methyloxan-2-yl]oxymethyl]oxan-2-yl]oxychromen-4-one	Flavonoids	Flavones	C29H34O16	661.173	638.185	4.3243	[M+Na]+	4.20773	3	0.9051	rp	64527-08-8	5464499	HMDB0037467	-	-	5500.86	2751.56	4744.42	4642.63	6588.7	5638.27	3246.54	2226.91	2314.58	5502.64	5460.39	3460.71	-	-	-	-	-	-	-	-	-	-	-
T3_positive	MEDP1600	4-Propylphenol	Benzene and substituted derivatives	Benzene and substituted derivatives	C9H12O	154.132	136.089	0.8513	[M+NH4]+	7.96225	3	0.5858	rp	645-56-7	12580	HMDB0032625	-	C14311	783.04	559.69	281.21	681.49	1652.88	1722.1	1684.99	605.57	1565.14	1399.03	3045.66	2182.16	-	-	-	-	-	-	1.34908	0.148852	2.37429	1.24749	up
T3_positive	MEDP1136	D-Fructose-6-phosphate	Others	Saccharides	C6H13O9P	283.016	260.03	1.0676	[M+Na]+	4.29775	3	0.6533	rp	643-13-0	439160	HMDB0000124	5159	C00085	4912.81	7799.39	1417.08	3986.21	6725.45	7588.67	4090.5	3374.6	5133.28	7758.15	3898.99	4964.94	ko00052,ko00500,ko00710,ko01100,ko01110,ko01200	-	-	-	-	-	-	-	-	-	-
T3_positive	MEDL01957	Longistylin A	Others	Stilbene	C20H22O2	295.173	294.162	3.8864	[M+H]+	10.05	3	0.5525	rp	64095-60-9	131752397	HMDB0038543	-	-	6389.18	4108.28	4158.17	4388.03	2408.72	20.69	1592.71	331.02	789.29	940.3	941.11	545.26	-	-	-	-	-	-	1.71789	0.0189513	0.185118	-2.43348	down
T3_positive	MEDL02729	Traumatic acid	Lipids	Free fatty acids	C12H20O4	246.169	228.136	3.8567	[M+NH4]+	2.898	3	0.6826	rp	6402-36-4	5283028	HMDB0000933	5882	C16308	2638.43	3483.48	1579.64	2839.7	933.34	1218.8	1009.36	1916.02	489.74	987.22	852.15	442.29	ko00592,ko01110	1.18501	0.264248	0.457078	-1.12949	down	1.34411	0.112519	0.443433	-1.17321	down
T3_positive	MW0015923	Artemisinin	Terpenoids	Sesquiterpenoids	C15H22O5	603.253	282.147	4.5638	[2M+K]+	3.98193	3	0.7577	rp	63968-64-9	68827	-	532	C09538	100429	76520.7	136443	202776	122681	141249	20507.1	13833.8	15247.5	13895.7	15749.3	29667.3	-	1.74113	0.0263034	0.127087	-2.97611	down	1.89399	0.0355221	0.158231	-2.6599	down
T3_positive	MW0151273	Hygromycin A	Organic acids	Organic acids	C23H29NO12	529.185	511.169	4.0359	[M+NH4]+	17.5593	3	0.7078	rp	6379-56-2	6433481	-	-	C17579	6604.7	2586.31	4307.77	1617.69	2099.7	3137.89	3537.45	5746.14	975.76	2775.96	2416.77	4563.32	-	-	-	-	-	-	-	-	-	-	-
T3_positive	MW0125821	Nisoldipine	Heterocyclic compounds	Heterocyclic compounds	C20H24N2O6	389.173	388.163	4.0059	[M+H]+	11.0915	3	0.5372	rp	63675-72-9	4499	HMDB0014545	-	C07699	360	2189.58	426.32	287.79	256.48	422.7	262.77	1929.57	1733.59	2218.19	217	401.35	-	-	-	-	-	-	-	-	-	-	-
T3_positive	MW0004006	1-Naphthalenesulfonic acid, 3-hydroxy-	Benzene and substituted derivatives	Benzene and substituted derivatives	C10H8O4S	247.002	224.014	8.8231	[M+Na]+	1.67625	3	0.7098	rp	6357-85-3	80673	-	-	-	7529.52	7539.83	5646.3	4918.82	5080.61	1490.16	6275.31	9980.84	6741.76	5958.39	5584.78	4488.14	-	-	-	-	-	-	-	-	-	-	-
T3_positive	MW0120517	4-oxo-1H-quinoline-3,7-dicarboxylic acid	Organic acids	Organic acids	C11H7NO5	251.069	233.032	1.1861	[M+NH4]+	11.444	3	0.5321	rp	63463-25-2 | 154326-12-2	328523	-	-	-	19182.8	28123.1	24955.7	29491.1	34183.6	31122.4	57639	24349.1	72459.6	21254	39438.9	42166.8	-	-	-	-	-	-	1.33528	0.190613	2.13734	1.09582	up
T3_positive	MW0129424	1,3-Propanedione, 1-(1-hydroxy-2-naphthalenyl)-3-phenyl-	Others	Ketone compounds	C19H14O3	291.096	290.094	4.2052	[M+H]+	1.764	3	0.7078	rp	63450-45-3	113206	-	-	-	2689.28	1543.46	1992.98	3544.71	997.3	820.47	2132.93	7722.19	1318.8	3079.2	1685.49	2208.73	-	-	-	-	-	-	-	-	-	-	-
T3_positive	MW0148485	Isorescinnamine, dihydro-	Alkaloids	Alkaloids	C35H44N2O9	637.304	636.305	7.7159	[M+H]+	14.2234	2	0.7481	rp	6335-49-5	232430	-	85095	-	4922.63	3795.03	8515.53	5057.51	2238.54	2288.75	2729.44	13089.5	4901.53	5399.97	1820.78	2305.91	-	-	-	-	-	-	-	-	-	-	-
T3_positive	MW0146889	Bruceoside A	Others	Lactones	C32H42O16	721.202	682.247	4.346	[M+K]+	23.8711	3	0.6516	rp	63306-30-9	441789	-	-	C08753	55050.8	30955.4	29595.2	28717.1	46731.4	55404.7	30418.4	39649.3	24055.9	43253.6	51154.5	36992.3	-	-	-	-	-	-	-	-	-	-	-
T3_positive	MW0161495	Ginsenoside Rh1	Terpenoids	Triterpene Saponin	C36H62O9	656.471	638.439	6.0693	[M+NH4]+	3.73381	3	0.9149	rp	63223-86-9	12855920	-	-	C22129	698.64	1448.54	1453.49	212.95	629.76	963.5	1252.91	798.39	34.94	309	647.48	31.31	ko00999,ko01110	-	-	-	-	-	-	-	-	-	-
T3_positive	MW0011732	2-(Morpholine-4-carbothioylsulfanyl)acetic acid	Organic acids	Organic acids	C7H11NO3S2	244.01	221.018	2.6264	[M+Na]+	7.41325	3	0.5951	rp	6317-17-5	237170	-	-	-	4955.21	4742.08	3829.15	5034.54	5278.45	4311.59	3181.75	3750.37	5910.36	5542.89	4376.88	5658.69	-	-	-	-	-	-	-	-	-	-	-
T3_positive	MEDL02347	L-Phenylalanine	Amino acids and derivatives	Amino acids and derivatives	C9H11NO2	331.164	165.079	2.0151	[2M+H]+	5.33586	3	0.9621	rp	63-91-2	6140	HMDB0000159	28	C00079	15309.8	11159	8470.98	7807.26	7374.59	8359.19	2948.83	12594.2	629.67	1011.54	1736.66	1916.04	ko00360,ko00400,ko00460,ko00470,ko00940,ko00960,ko00966,ko00970,ko00996,ko00999,ko01100,ko01110,ko01210,ko01230,ko02010	1.74994	9.32002e-05	0.198132	-2.33546	down	1.16582	0.227988	0.462875	-1.11131	down
T3_positive	MEDP0020	Methionine	Amino acids and derivatives	Amino acids and derivatives	C5H11NO2S	150.057	149.051	0.8906	[M+H]+	3.11001	3	0.991	rp	63-68-3	6137	HMDB0000696	5664	C00073	365468	356090	501218	339665	229062	260150	54568.5	159990	77701.9	174347	137553	136970	ko00270,ko00470,ko00966,ko00970,ko00999,ko01100,ko01110,ko01210,ko01230,ko01240	-	-	-	-	-	1.78722	0.00777298	0.239014	-2.06484	down
T3_positive	MW0169766	Resorcinol sulfoxide	Benzene and substituted derivatives	Benzene and substituted derivatives	C12H10O5S	289.011	266.025	4.0859	[M+Na]+	7.7645	3	0.5891	rp	62845-75-4	5044578	-	4087	-	3556.76	5081.76	4722.16	2571.54	3728.69	4689.83	5756.81	1512.61	4534.85	5471.52	6233.09	5240.96	-	-	-	-	-	-	-	-	-	-	-
T3_positive	MW0127462	Divinyl sulfide	Others	Others	C4H6S	87.0253	86.019	1.1564	[M+H]+	2.30227	3	0.6956	rp	627-51-0	12321	HMDB0033922	-	-	14167.7	8512.7	11944	7864.96	6826.93	6891.44	3445.35	5810.71	3022.41	4765.35	4317.97	3329.02	-	-	-	-	-	-	1.75341	0.0273459	0.354619	-1.49566	down
T3_positive	MEDL02654	Morusin	Flavonoids	Other Flavonoids	C25H24O6	439.185	420.157	3.9262	[M+H]+	23.1044	3	0.6156	rp	62596-29-6	5281671	HMDB0036631	-	C10106	40544.3	48849.2	50138.3	54355.2	47247.9	45991.5	104787	69841.4	77491.9	71170.4	76579.5	97180.7	-	-	-	-	-	-	-	-	-	-	-
T3_positive	MW0114510	Gastrodin	Phenolic acids	Phenolic acids	C13H18O7	328.138	286.105	2.0932	[M+CH3CN+H]+	6.10011	3	0.7939	rp	62499-27-8	115067	-	-	C16964	18800.1	29812.8	30493.3	16530	13042.1	23847.1	29931.3	18976.5	21189.3	5416.66	16545.7	29761.4	-	-	-	-	-	-	-	-	-	-	-
T3_positive	MW0007005	1-(5-Amino-2-phenyl-[1,3,4]thiadiazol-3-yl)-ethanone	Benzene and substituted derivatives	Benzene and substituted derivatives	C10H11N3OS	239.09	221.062	4.6233	[M+NH4]+	4.29325	3	0.9034	rp	62236-09-3	2841170	-	-	-	17500.7	4145.64	8997.88	5074.14	5116.39	2279.88	2644.27	16751.2	2263.41	8654.42	1699.51	2792.6	-	-	-	-	-	-	-	-	-	-	-
T3_positive	MW0053722	Glycerol trihexanoate	GL	TG	C21H38O6	409.254	386.267	6.3854	[M+Na]+	0.834201	2	0.9152	rp	621-70-5	12131	HMDB0031125	-	-	297300	365330	455904	453378	286259	282871	433812	60542.7	268646	309860	473936	304358	-	-	-	-	-	-	-	-	-	-	-
T3_positive	MW0109847	Thiourea	Alcohol and amines	Polyamines	CH4N2S	98.9972	76.0095	0.5961	[M+Na]+	13.5471	3	0.504	rp	62-56-6	2723790	HMDB0034155	-	C14415	35.29	82.48	41.55	78.17	46.85	70.43	55.54	284.4	35.06	173.07	35.6	72.16	-	-	-	-	-	-	-	-	-	-	-
T3_positive	MW0014020	3-Deoxyfructose	Organic acids	Organic acids	C6H12O5	538.127	164.069	1.8201	[M+NH4]+	15.4661	3	0.6334	rp	6196-57-2	3080627	HMDB0005876	-	-	1.23713e+06	784884	1.04339e+06	669907	635176	758883	1.66572e+06	1.59977e+06	917159	851232	903859	862590	-	-	-	-	-	-	-	-	-	-	-
T3_positive	MW0013538	2-Hydroxyvaleric acid	Organic acids	Organic acids	C5H10O3	671.446	118.063	6.9332	[2M+K]+	0.380455	3	0.6339	rp	617-31-2	98009	HMDB0001863	-	-	764.67	2759.64	2493.54	1836.43	721.26	481.98	1430.5	661.43	1099.23	1774.94	2357.7	504.93	-	-	-	-	-	-	-	-	-	-	-
T3_positive	MEDP1475	N-Methylhydantoin	Heterocyclic compounds	Heterocyclic compounds	C4H6N2O2	132.079	114.043	2.5282	[M+NH4]+	7.68125	3	0.8405	rp	616-04-6	69217	HMDB0003646	-	C02565	6143.35	9436.55	11286.5	8222.54	6428.69	8441.17	18815.7	19377.4	9626.41	14453.6	13976	13054.9	ko00330,ko01100	-	-	-	-	-	-	-	-	-	-
T3_positive	MEDP0507	2-Hydroxycinnamic acid	Phenolic acids	Phenolic acids	C9H8O3	165.054	164.047	1.2056	[M+H]+	1.95871	3	0.9437	rp	614-60-8	637540	HMDB0002641	6727	C01772	621505	664563	915417	740799	575245	484625	1.28799e+06	1.658e+06	719277	839758	796299	821687	ko00360,ko00999,ko01100,ko01110	-	-	-	-	-	-	-	-	-	-
T3_positive	MW0000503	(-)-Tylocrebrine	Benzene and substituted derivatives	Benzene and substituted derivatives	C24H27NO4	411.231	393.194	5.2319	[M+NH4]+	2.47875	3	0.6917	rp	61302-92-9	442875	-	68435	-	4047.06	4194.18	4738.31	4345.72	4560.4	3381.14	7391.96	950.7	3067.79	2765.35	4260.45	5312.05	-	-	-	-	-	-	-	-	-	-	-
T3_positive	MEDL01841	N,N-Dimethyltryptamine	Alkaloids	Alkaloids	C12H16N2	189.13	188.131	1.3035	[M+H]+	3.3715	3	0.6724	rp	61-50-7	6089	HMDB0005973	-	C08302	320.72	382.03	519.25	784.31	1499.42	206.16	1846.49	1464.89	1951.59	1137.1	378.18	2142.5	-	-	-	-	-	-	1.89256	0.00570776	4.30685	2.10663	up
T3_positive	MW0122463	PKR Inhibitor	Benzene and substituted derivatives	Benzene and substituted derivatives	C13H8N4OS	286.065	268.042	0.5961	[M+NH4]+	4.704	3	0.6452	rp	608512-97-6	6490494	-	-	-	129783	51547.3	151767	91105.1	68760.7	98560.4	55736.1	57234.8	103143	62098.8	84661.1	34022.1	-	-	-	-	-	-	-	-	-	-	-
T3_positive	MW0158729	Tyrosyl-tryptophan	Amino acids and derivatives	Amino acids and derivatives	C20H21N3O4	367.148	367.153	2.5282	[M+]+	9.26845	2	0.8586	rp	60815-41-0	7021832	-	65024	-	343.1	1234.31	675.76	682.65	709.85	417.25	2207.59	1798.48	599.94	731.4	819.28	948.49	-	-	-	-	-	-	1.09152	0.245747	2.04424	1.03156	up
T3_positive	MW0153912	(1S,1'S,3'R,3aR,5R,5aR,7'R,8aR,9S,9'R,9aS,10'R,11'R)-9-hydroxy-5,8a,9'-trimethyl-4'-methylidenespiro[3a,4,5,5a,9,9a-hexahydroazuleno[6,7-b]furan-1,14'-6-oxatetracyclo[9.2.2.01,10.03,7]pentadecane]-2,5',8,13'-tetrone	Others	Lactones	C29H34O7	495.244	494.231	7.9917	[M+H]+	10.2997	3	0.6245	rp	60622-41-5	101316812	-	-	-	5145.41	17871.5	25520	22716.7	23580	31148.8	41433.5	26329.6	22480.5	3474.31	16274.3	9134.06	-	1.40982	0.0279699	0.372942	-1.42298	down	-	-	-	-	-
T3_positive	MW0104247	1H,3H-Thieno[3,4-c]furan-1,3-dione	Others	Ketone compounds	C6H2O3S	154.976	153.972	9.7945	[M+H]+	3.83825	3	0.6627	rp	6007-85-8	315608	-	-	-	923.28	646.2	1739.12	1209.66	1094.66	1269.16	692.35	6727.98	997.61	4363.64	1907.76	939.42	-	-	-	-	-	-	-	-	-	-	-
T3_positive	MEDL02152	Cyclic AMP	Nucleotides and derivatives	Nucleotides and derivatives	C10H12N5O6P	330.059	329.053	1.7806	[M+H]+	3.73422	3	0.6887	rp	60-92-4	6076	HMDB0000058	5120	C00575	20929.2	55892.9	58825.6	50956.9	47473.4	50963.9	219732	11145.2	136439	61182.1	95350.7	121394	ko00230,ko01100	-	-	-	-	-	-	-	-	-	-
T3_positive	MEDP0298	Aminocaproic acid	Organic acids	Organic acids	C6H13NO2	132.101	131.095	5.4501	[M+H]+	0.92825	3	0.7273	rp	60-32-2	564	HMDB0001901	-	C02378	13144.6	4320.02	623.61	12331.8	12889.1	10876.3	1393.78	6157.97	10946.5	14240.4	8344	9555.96	ko01100	-	-	-	-	-	-	-	-	-	-
T3_positive	MW0147731	Colubrinoside	Steroids	Steroid	C50H78O19	965.506	982.514	6.2868	[M+H-H2O]+	1.91329	3	0.6274	rp	59871-76-0 | 87834-10-4	441915	-	-	C08937	15520.6	15593	8980.62	10960.1	16438.1	29787.6	1997.55	1973.5	2474.78	4737.84	11873.1	1445.51	-	1.29644	0.13034	0.315751	-1.66314	down	1.90095	0.0355088	0.160767	-2.63696	down
T3_positive	MW0123704	dimethyl 4-nitro-1H-pyrazole-3,5-dicarboxylate	Others	Lactones	C7H7N3O6	252.023	229.034	3.391	[M+Na]+	1.2875	3	0.7188	rp	59694-23-4	1421248	-	-	-	335.33	758.84	134.96	481.76	570.3	1057.59	2191.04	293.6	3369.76	2112.25	3143.34	3172.37	-	1.68583	0.0127676	3.99496	1.99818	up	1.17743	0.224204	4.76304	2.25188	up
T3_positive	MEDL00353	Glu-Leu	Amino acids and derivatives	Amino acids and derivatives	C11H20N2O5	261.143	260.137	2.7241	[M+H]+	0.94113	3	0.9442	rp	5969-52-8	9856500	HMDB0028823	44684	-	140106	257454	85262.8	117759	260487	279399	422552	111334	301164	159378	232010	276342	-	-	-	-	-	-	-	-	-	-	-
T3_positive	MW0151667	Ile-Gln	Amino acids and derivatives	Amino acids and derivatives	C11H21N3O4	536.333	259.153	6.0097	[2M+NH4]+	10.6381	2	0.7196	rp	59652-60-7	-	-	-	-	63208.7	78041	214225	178665	88723.2	71084.8	21935.7	36420.7	29722.9	49217.6	101376	34444.1	-	-	-	-	-	-	1.65093	0.204013	0.24778	-2.01287	down
T3_positive	MEDP1218	3-Amino-2-naphthoic acid	Alkaloids	Alkaloids	C11H9NO2	210.049	187.063	2.0248	[M+Na]+	8.3215	3	0.5798	rp	5959-52-4	22244	-	34509	-	1375.32	1394.2	2317.95	951.83	2838.5	3197.39	1063.24	2203.49	246.26	762.92	2835.5	2102.16	-	-	-	-	-	-	-	-	-	-	-
T3_positive	MW0157200	Staphidine	Others	Others	C42H58N2O	629.437	606.455	8.2081	[M+Na]+	11.402	3	0.7827	rp	59588-15-7	431675	-	-	-	14057.6	19277.3	9614.56	6339.74	12654.5	12119.7	64391.6	9548.84	45399.5	14013.4	13619.3	24370.2	-	-	-	-	-	-	1.05354	0.25213	2.77861	1.47436	up
T3_positive	MW0001490	14-((4-Methoxyphenyl)diphenylmethoxy) Daunomycinone	Benzene and substituted derivatives	Benzene and substituted derivatives	C41H34O10	687.208	686.215	2.3111	[M+H]+	22.1473	3	0.6652	rp	59326-04-4	71750139	-	-	-	4767.11	2618.41	20435.9	27730.9	1674	733.44	352.04	6210.17	739.59	2754.92	1051.22	928.72	-	-	-	-	-	-	1.22764	0.348546	0.262453	-1.92987	down
T3_positive	MW0122757	Agrocin 84	Heterocyclic compounds	Heterocyclic compounds	C22H36N6O16P2	703.197	702.166	4.5043	[M+H]+	26.6263	3	0.6321	rp	59111-78-3	135076309	HMDB0030532	-	-	14241.3	38913.6	42913.6	29580	23143.6	46918.2	28582.5	20056.7	26920.2	40562.4	54774.9	53516.3	-	-	-	-	-	-	-	-	-	-	-
T3_positive	MEDL01730	Methotrexate	Nucleotides and derivatives	Nucleotides and derivatives	C20H22N8O5	419.169	454.171	3.9262	[M+H-2H2O]+	22.483	3	0.6858	rp	59-05-2	126941	HMDB0014703	-	C01937	65770	47419.2	82189.2	111334	45210.1	51487.3	49081.2	34309	34116	48478.2	29815.7	47609.9	-	-	-	-	-	-	-	-	-	-	-
T3_positive	MW0147038	Camoensine	Heterocyclic compounds	Heterocyclic compounds	C14H18N2O	253.127	230.142	1.2839	[M+Na]+	2.71675	3	0.6865	rp	58845-83-3	442946	-	-	C10758	18970.3	26831.9	21755.7	24525.4	27223.5	29159	25044.3	6246.44	34412.6	15313.2	22428.4	23698.6	-	-	-	-	-	-	-	-	-	-	-
T3_positive	MW0119154	3,3-Dimethyl-1,2-dithiolane	Heterocyclic compounds	Heterocyclic compounds	C5H10S2	135.029	134.022	1.481	[M+H]+	0.9795	3	0.7261	rp	58384-57-9	6453614	HMDB0038974	-	-	15483.6	12364.4	12705.7	19300	18619.8	20746.5	20481.4	14610.8	18112.6	23457.4	22617.6	19127	-	-	-	-	-	-	-	-	-	-	-
T3_positive	MEDN1022	5,6-Dimethylbenzimidazole	Alkaloids	Alkaloids	C9H10N2	147.1	146.084	4.0059	[M+H]+	6.504	3	0.6112	rp	582-60-5	675	HMDB0003701	-	C03114	9962.22	2712.45	6733.17	7218.1	3378.35	3729.73	7814.63	4350.47	3755.02	2934.3	3432.51	4924.01	ko00740,ko00860,ko01100,ko01240	-	-	-	-	-	-	-	-	-	-
T3_positive	MEDP2113	2-Phenylpropylamine	Benzene and substituted derivatives	Benzene and substituted derivatives	C9H13N	204.101	135.105	2.3904	[M+Na+HCOOH]+	5.75858	3	0.7442	rp	582-22-9	11398	-	-	-	174905	216347	241040	215104	172929	170402	1.08103e+06	540285	870457	417039	763336	783983	-	1.69499	0.0568973	3.51761	1.8146	up	1.84586	0.0568365	3.94086	1.97851	up
T3_positive	MW0115776	(1,3-Benzoxazol-2-ylthio)acetic acid	Organic acids	Organic acids	C9H7NO3S	247.977	209.015	1.7806	[M+K]+	6.6595	3	0.6084	rp	58089-32-0	684352	-	-	-	8216.45	4508.2	5154.92	14952	3758.9	8011.63	9878.43	7539.1	15154.4	16607.6	4823.45	19217	-	-	-	-	-	-	-	-	-	-	-
T3_positive	MEDP0161	Adenosine-5'-diphosphate	Nucleotides and derivatives	Nucleotides and derivatives	C10H15N5O10P2	428.035	427.029	1.1861	[M+H]+	5.364	3	0.9423	rp	58-64-0	6022	HMDB0001341	6175	C00008	176550	128024	137018	125050	79767	113395	29572.6	184881	63593.7	178187	77775.5	87259.9	ko00190,ko00195,ko00230,ko00908,ko01100,ko01110,ko01232,ko01240	-	-	-	-	-	-	-	-	-	-
T3_positive	MEDP0171	Inosine	Nucleotides and derivatives	Nucleotides and derivatives	C10H12N4O5	269.087	268.081	1.4415	[M+H]+	4.69315	3	0.9661	rp	58-63-9	135398641	HMDB0000195	-	C00294	24607.7	25359.1	36246.8	14723.3	16110.4	13322.6	16972.7	20399.9	10844.3	25360.8	14200.5	12065.5	ko00230,ko01100,ko01232,ko02010	-	-	-	-	-	-	-	-	-	-
T3_positive	MW0014162	3-Methyl-5-pentyl-2-furannonanoic acid	Organic acids	Organic acids	C19H32O3	309.241	308.235	7.657	[M+H]+	2.8625	3	0.9333	rp	57818-39-0	3085134	HMDB0031091	-	-	111482	101091	203346	258921	123696	78297.8	54932.6	61442.2	50047.7	46736.3	127009	93406.1	-	-	-	-	-	-	1.7261	0.123277	0.400131	-1.32145	down
T3_positive	MW0141029	4'-Methoxy-3-morpholino-propiophenone	Others	Ketone compounds	C14H19NO3	272.125	249.137	0.8513	[M+Na]+	1.266	3	0.7193	rp	5770-77-4	121160	-	-	-	1397.68	1358.2	2248.16	3361.86	3655.64	2806.06	613.23	1062.52	2720.95	1536.72	4620.93	4949.36	-	-	-	-	-	-	-	-	-	-	-
T3_positive	MEDP1127	1-Acetylindole	Alkaloids	Plumerane	C10H9NO	206.08	159.068	5.0565	[M+HCOO+2H]+	3.84539	2	0.7795	rp	576-15-8	68470	-	34502	-	22087.6	25012.4	60142.6	23732.3	12007.1	23376	24740.4	106900	31160.7	51124.4	41912.8	44126.3	-	1.59657	0.00708239	2.32026	1.21429	up	-	-	-	-	-
T3_positive	MW0109739	S-nitrosoglutathione	Amino acids and derivatives	Amino acids and derivatives	C10H16N4O7S	337.089	336.074	2.4297	[M+H]+	20.4153	2	0.8387	rp	57564-91-7	104858	HMDB0004645	-	-	57576.2	67129.9	100237	55866.6	32210.8	67640.5	65927.8	91640.2	47877	51959.7	61609.9	51801.2	-	-	-	-	-	-	-	-	-	-	-
T3_positive	MW0148881	Eleganin	Heterocyclic compounds	Heterocyclic compounds	C22H26O9	435.164	434.158	4.9975	[M+H]+	1.57224	3	0.7122	rp	57498-84-7	5281440	-	-	C09401	781.79	504.19	4546.87	4273.14	1208.31	3099.48	2918.66	4653.33	5160.08	3454.55	4485.95	6248.03	-	-	-	-	-	-	1.26367	0.215338	2.18282	1.12619	up
T3_positive	MEDL02771	Dihydroxyacetone phosphate	Others	Saccharides	C3H7O6P	208.955	169.998	1.7806	[M+K]+	2.5625	3	0.6899	rp	57-04-5	668	HMDB0001473	6262	C00111	4849.4	4967.59	2583.26	4743.76	6217.55	8179.22	5201.93	4983.78	7382.76	5466.17	6022.66	8942.57	ko00010,ko00040,ko00051,ko00052,ko00561,ko00562,ko00564,ko00630,ko00640,ko00710,ko00760,ko01100,ko01110,ko01200,ko01230	-	-	-	-	-	-	-	-	-	-
T3_positive	MW0113836	Acarbose	Others	Saccharides	C25H43NO18	668.255	645.248	5.811	[M+Na]+	27.8741	3	0.6241	rp	56180-94-0	41774	HMDB0014429	-	C06802	27245.5	25859.1	13103.9	7396.67	9923.19	11226.6	852.8	177.98	4309.53	18159.4	8804.01	2665.22	ko01100,ko01110	-	-	-	-	-	1.68593	0.0374805	0.0806591	-3.63202	down
T3_positive	MEDP1597	Securinine	Alkaloids	Terpenoid alkaloids	C13H15NO2	235.143	217.11	2.4297	[M+NH4]+	3.60263	3	0.7816	rp	5610-40-2	442872	-	43991	-	20405.9	15725.7	34679.9	43475.8	14459	12068	98606.6	84084.4	16578.6	44801.2	55609.6	41075.1	-	1.30099	0.127967	2.02115	1.01517	up	1.13539	0.228659	2.81408	1.49267	up
T3_positive	MW0151759	Ionomycin	Organic acids	Organic acids	C41H72O9	708.506	708.518	7.382	[M+]+	9.27471	3	0.625	rp	56092-81-0	6912226	-	96378	-	17138.3	14759.5	14966.8	7934.35	11453.4	22609.6	13585.4	32128.8	22345.5	23625.3	28592.7	21839.5	-	-	-	-	-	-	-	-	-	-	-
T3_positive	MW0117833	2,3-Dihydro-5-methyl-3-thiophenethiol	Heterocyclic compounds	Heterocyclic compounds	C5H8S2	133.012	132.007	4.8618	[M+H]+	3.14575	3	0.6772	rp	56079-02-8	20362516	HMDB0039791	-	-	2848.72	5254.57	6471.19	5335.59	7104.78	5611.69	6206.54	9752.25	3618.83	10352.5	6007	7831.7	-	-	-	-	-	-	-	-	-	-	-
T3_positive	MEDL00971	L-Aspartic acid	Amino acids and derivatives	Amino acids and derivatives	C4H7NO4	134.043	133.037	0.8906	[M+H]+	3.25963	3	0.8765	rp	56-84-8	5960	HMDB0000191	5206	C00049	190349	196901	153330	133182	233228	249085	162039	131442	260597	236815	197181	200610	ko00220,ko00250,ko00260,ko00261,ko00270,ko00300,ko00340,ko00410,ko00460,ko00470,ko00710,ko00760,ko00770,ko00970,ko00999,ko01100,ko01110,ko01200,ko01210,ko01230,ko01240,ko02010	-	-	-	-	-	-	-	-	-	-
T3_positive	MW0112868	Prenol	Alcohol and amines	Alcohols	C5H10O	195.137	86.0732	4.8409	[2M+Na]+	1.64954	3	0.6574	rp	556-82-1	11173	HMDB0030124	-	C01390	20137.1	23872.9	16292.6	20660.7	12329.3	14814	37791.4	47125.4	27328.7	29565.7	29473.1	32923.9	ko00740	-	-	-	-	-	-	-	-	-	-
T3_positive	MEDL02660	Jujuboside B1	Terpenoids	Triterpene Saponin	C52H84O21	1045.56	1044.55	6.2868	[M+H]+	0.488249	3	0.9879	rp	55466-05-2	73156987	HMDB0035745	-	-	3.75278e+06	6267661	5.64227e+07	9.53086e+07	1.61787e+08	6.72249e+07	5.43439e+07	1.77277e+07	775035	1.28338e+07	2.70943e+06	4.39765e+07	-	1.41878	0.0704008	0.183522	-2.44598	down	-	-	-	-	-
T3_positive	MEDP1685	Phytosphingosine	Lipids	Sphingolipids	C18H39NO3	318.3	317.293	5.9039	[M+H]+	4.70351	3	0.846	rp	554-62-1	122121	HMDB0004610	7066	C12144	85484.4	96603.2	225326	204014	119922	99025	194979	88319.6	220560	112528	387547	270007	ko00600,ko01100	-	-	-	-	-	-	-	-	-	-
T3_positive	MW0122771	N-[(4-amino-2-methylpyrimidin-5-yl)methyl]-N-[(Z)-5-hydroxy-3-(prop-2-enyldisulfanyl)pent-2-en-2-yl]formamide	Alcohol and amines	Amines	C15H22N4O2S2	355.127	354.118	4.5638	[M+H]+	6.4565	3	0.8621	rp	554-44-9	3037212	HMDB0031758	-	-	276.46	211.05	160.58	673.26	280.93	61.28	466.33	533.45	61.67	67.44	375.87	963.87	-	-	-	-	-	-	-	-	-	-	-
T3_positive	Lmhp011388	2-alpha-Linolenoyl-glycerol	Lipids	Glycerol ester	C21H36O4	375.249	352.261	7.4017	[M+Na]+	3.3995	3	0.9218	rp	55268-58-1	11674746	-	-	-	13213.6	17741	10117.3	2364.1	15866.5	19595.5	15267.2	7576.94	16841.3	10485.9	6829.64	12175.8	-	-	-	-	-	-	-	-	-	-	-
T3_positive	MW0139812	Thalsimine	Heterocyclic compounds	Heterocyclic compounds	C38H40N2O7	654.331	636.284	7.7159	[M+NH4]+	13.589	2	0.854	rp	5525-36-0	362568	-	-	C09661	4152.65	3080.75	7095.74	4374.42	2446.34	2994.87	2004.41	9085.14	3046.28	4074.4	2969.86	1837.68	-	-	-	-	-	-	-	-	-	-	-
T3_positive	MEDL01977	psi-Pelletierine	Alkaloids	Piperidine alkaloids	C9H15NO	176.099	153.115	0.858	[M+Na]+	6.5895	3	0.6097	rp	552-70-5	11096	HMDB0034580	-	C10865	14149.6	9988.86	38850.5	24686.3	19929.2	16084	9042.26	11687	17949.1	7341.35	21545.5	12384.2	ko00960,ko01110	-	-	-	-	-	-	-	-	-	-
T3_positive	MW0144436	Agroclavine	Alkaloids	Alkaloids	C16H18N2	261.127	238.147	2.4493	[M+Na]+	2.4965	3	0.6913	rp	548-42-5	73484	-	-	C09023	496.64	1442.35	1134	5215.4	3593.61	3620.98	5999.1	310.02	5340.06	2136.53	2926.07	1851.78	ko00901,ko01110	-	-	-	-	-	-	-	-	-	-
T3_positive	MW0125346	Thiourea, N-(2-phenylethyl)-N'-2-pyridinyl-	Heterocyclic compounds	Heterocyclic compounds	C14H15N3S	275.123	257.099	0.8513	[M+NH4]+	6.6705	3	0.6082	rp	5454-38-6	799959	-	-	-	5097.65	10372.9	5505.34	8907.18	10665.1	16811.2	2407.8	939.19	14895.7	5856.87	10069.2	6000.56	-	-	-	-	-	-	-	-	-	-	-
T3_positive	MEDP1163	Palmitoylethanolamide	Lipids	Free fatty acids	C18H37NO2	300.289	299.282	7.7159	[M+H]+	3.574	3	0.9182	rp	544-31-0	4671	HMDB0002100	-	C16512	8372.46	18092.1	8097.6	18305	10417.1	10654.6	23721.7	5060.48	15762.4	7713.79	21056.2	14947.4	-	-	-	-	-	-	-	-	-	-	-
T3_positive	MW0063244	(5Z)-5-[(2E,4E,6E,8E)-11-[(4R)-4-hydroxy-2,6,6-trimethylcyclohexen-1-yl]-2,9-dimethylundeca-2,4,6,8-tetraen-10-ynylidene]-3-[(E)-2-[(1S,4S,6R)-4-hydroxy-2,2,6-trimethyl-7-oxabicyclo[4.1.0]heptan-1-yl]ethenyl]furan-2-one	FA	Others	C37H46O5	571.343	570.335	3.47	[M+H]+	2.58655	3	0.9393	rp	54369-11-8	134741793	HMDB0035696	-	-	9075.11	10337.6	957.55	5059.22	16216.3	13025.6	1482.81	3166.54	9649.09	3565.37	17376.4	10373.5	-	-	-	-	-	-	-	-	-	-	-
T3_positive	MW0104181	3-Oxoglutaric acid	Organic acids	Organic acids	C5H6O5	193.033	146.022	1.1662	[M+HCOO+2H]+	1.38972	2	0.8463	rp	542-05-2	68328	HMDB0013701	-	-	45721.3	44698.9	31681.1	40563.8	34539.4	27294.8	25799.8	31641.3	37239.8	47570.7	32610	28947	-	-	-	-	-	-	-	-	-	-	-
T3_positive	MEDN1412	Aminopterin	Heterocyclic compounds	Heterocyclic compounds	C19H20N8O5	485.125	440.156	4.245	[M-H+2Na]+	5.05019	3	0.7774	rp	54-62-6	169371	HMDB0001833	-	-	58486.6	39053.4	7846.56	14053.3	29404.7	23698	11817.8	38516.8	24682.9	46127.5	23254.1	31921.2	-	-	-	-	-	-	-	-	-	-	-
T3_positive	MW0007593	Mescaline	Benzene and substituted derivatives	Benzene and substituted derivatives	C11H17NO3	461.209	211.121	2.2914	[2M+K]+	7.28875	2	0.7459	rp	54-04-6	4076	-	3346	C06546	8762.47	13643.9	11067.4	12129.8	16453.2	8169.25	8973.17	5823.69	6167.99	3147.04	6300.16	7992.33	ko00950	1.34965	0.096785	0.474515	-1.07547	down	-	-	-	-	-
T3_positive	MW0007046	Ethyl 4,5-dimethyl-2-(((4-methylphenyl)sulfonyl)amino)-3-thiophenecarboxylate	Benzene and substituted derivatives	Benzene and substituted derivatives	C16H19NO4S2	392.041	353.075	3.247	[M+K]+	1.126	3	0.7226	rp	53976-12-8	278784	-	-	-	2587.2	1590.62	4088.75	4400	3025.3	6388.25	5795.67	2954.77	3668.32	3843.41	4561.93	4483.99	-	-	-	-	-	-	-	-	-	-	-
T3_positive	MEDL02312	Nb-p-Coumaroyltryptamine	Tryptamines,Cholines,Pigments	Tryptamines	C19H18N2O2	381.117	306.137	4.5439	[M-H+2Na]+	1.90514	3	0.9357	rp	53905-12-7	5458878	HMDB0041518	-	-	1612.94	2497.86	431.68	2532.01	2569.39	1153.02	6824.25	2973.65	3860.8	6604.5	3321.79	4182.47	-	1.40391	0.0995883	2.25581	1.17364	up	1.45221	0.103303	3.00688	1.58827	up
T3_positive	MW0012963	1-Palmitoyl-sn-glycero-3-phosphoethanolamine	Lipids	LPE	C21H44NO7P	907.576	453.286	6.9332	[2M+H]+	0.637555	2	0.9464	rp	53862-35-4	58177710	HMDB0011503	-	-	11073	23335.2	11547	8915.21	15044.2	12943.9	51608.2	8687.27	41570.9	19509.5	16720.7	24841.1	-	-	-	-	-	-	-	-	-	-	-
T3_positive	MEDP0251	Trigonelline	Alkaloids	Pyridine alkaloids	C7H7NO2	138.054	137.048	0.8513	[M+H]+	5.74309	3	0.9617	rp	535-83-1	5570	HMDB0000875	273	C01004	2844.34	7105.63	3857.68	3204.81	10538.1	8113.02	16477.1	9075.41	38531.5	46321.6	35632.5	52561.5	ko00960	1.67901	0.00815078	6.15464	2.62167	up	1.57818	0.196529	4.64119	2.2145	up
T3_positive	MW0049160	Dethiobiotin	Organic acids	Organic acids	C10H18N2O3	429.281	214.132	5.3891	[2M+H]+	21.9053	2	0.7734	rp	533-48-2	445027	HMDB0003581	3351	C01909	10751.1	7455.04	21675.2	16760.7	33795.4	21523.7	13645.6	1811.82	14614.2	9347.2	22138.3	11999.8	ko00780,ko01100,ko01240	-	-	-	-	-	-	-	-	-	-
T3_positive	MW0141342	Croton factor F1	Others	Lactones	C38H60O9	678.477	660.424	7.4017	[M+NH4]+	29.1716	3	0.6163	rp	53202-98-5	334044	-	-	C09153	12667.2	7403.78	12614.3	3997.15	6152.42	4283.05	11258.9	7732.83	12406.1	12196.5	10624.4	14369.9	-	1.71011	0.00698235	2.57686	1.36561	up	-	-	-	-	-
T3_positive	MW0126336	Pyridoxamine phosphate	Organic acids	Organic acids	C8H13N2O5P	519.113	248.056	3.6687	[2M+Na]+	17.3323	2	0.8152	rp	529-96-4	1053	HMDB0001555	-	C00647	20870.1	72.07	19641.7	75.56	35550.7	30836	47467.7	29928	229679	8895.24	28860.8	145375	ko00750,ko01100	-	-	-	-	-	1.18166	0.298252	7.56641	2.91961	up
T3_positive	MW0010776	20-Hydroxyecdysone	Steroids	Steroid	C27H44O7	481.325	480.309	8.031	[M+H]+	13.1081	3	0.5096	rp	5289-74-7	5459840	HMDB0030180	-	-	2312.78	5914.63	3288.79	4546.7	2207.87	4245.82	4175.61	1723.69	6492.07	2548.24	3612.66	1999.58	-	-	-	-	-	-	-	-	-	-	-
T3_positive	MW0111931	Gallacetophenone	Phenolic acids	Phenolic acids	C8H8O4	354.117	168.042	3.3316	[2M+NH4]+	0.61136	3	0.7417	rp	528-21-2	10706	-	85166	-	1096.98	1030.04	94430.2	22996.6	1519.43	814.4	37295.7	66895.4	13479.2	7760.31	40736.6	24599.9	-	1.13674	0.259194	2.88573	1.52894	up	-	-	-	-	-
T3_positive	MW0148220	Delcorine	Heterocyclic compounds	Heterocyclic compounds	C26H41NO7	480.307	479.288	6.484	[M+H]+	16.2799	3	0.6168	rp	52358-55-1	441724	-	-	C08675	130761	106915	142047	109204	84720.2	114882	66023.9	79780.9	78822.8	120917	158589	88712	-	-	-	-	-	-	-	-	-	-	-
T3_positive	MW0151860	Isoprothiolane sulfoxide	Organic acids	Organic acids	C12H18O5S2	329.042	306.06	1.402	[M+Na]+	6.087	3	0.6188	rp	52303-69-2	93275	-	-	-	5603.37	7447.18	4806.02	5287.21	8041.17	6760.51	4828.37	4468.86	5673.04	7246.88	3201.45	3920.38	-	-	-	-	-	-	-	-	-	-	-
T3_positive	MW0114169	Dambonitol	Others	Saccharides	C8H16O6	209.099	208.095	2.1723	[M+H]+	4.22075	3	0.6549	rp	523-94-4	21627888	HMDB0033942	-	-	4386.14	5905.96	2227.57	973.27	6353.22	4969.41	2445.28	2339.9	5418.08	4862.33	7259.61	4536.09	-	-	-	-	-	-	-	-	-	-	-
T3_positive	MEDL02018	(2E)-Decenoyl-ACP	Amino acids and derivatives	Amino acids and derivatives	C6H11NO2	130.084	129.079	0.9889	[M+H]+	4.9465	3	0.6404	rp	52-52-8	2901	HMDB0062225	-	C03969	2985	2015.84	837.18	5331.62	4139.21	2535.69	1617.27	2664.34	1525.66	2107.61	1699.11	2864.08	-	-	-	-	-	-	-	-	-	-	-
T3_positive	MEDN1116	Aldosterone	Steroids	Steroid	C21H28O5	383.18	360.194	3.2527	[M+Na]+	3.31475	3	0.6736	rp	52-39-1	5839	HMDB0000037	-	C01780	254.65	1664.63	4623.79	1703.61	2807.59	3145.72	5310.92	3118.75	2927.51	2544.63	2131.32	693.3	ko01100	-	-	-	-	-	-	-	-	-	-
T3_positive	MW0141940	2,2-Dibutyl-3-(4-methoxyphenyl)-4-methyl-2H-1-benzopyran-7-ol acetate	Benzene and substituted derivatives	Benzene and substituted derivatives	C27H34O4	445.231	422.246	8.7643	[M+Na]+	11.1541	3	0.5363	rp	5188-50-1	255271	-	-	-	60443.1	106771	168917	269879	132557	148064	65475.9	34680.9	31868	36325.9	38835.9	168250	-	1.23667	0.171394	0.442165	-1.17734	down	1.48083	0.152607	0.392778	-1.34822	down
T3_positive	MW0152629	H-Leu-Trp-OH	Amino acids and derivatives	Amino acids and derivatives	C17H23N3O3	873.282	317.174	3.7229	[2M+Na]+	7.2478	2	0.7047	rp	5156-22-9	6992319	-	65031	-	1801.06	662.71	302.75	2174.32	2419.91	803.05	473.27	1031.16	449.94	2202.53	440.04	1065.53	-	-	-	-	-	-	-	-	-	-	-
T3_positive	MEDL00442	Soyasaponin I	Terpenoids	Triterpene Saponin	C48H78O18	960.552	942.519	6.2868	[M+NH4]+	1.92686	3	0.9541	rp	51330-27-9	122097	HMDB0034649	-	C08983	23231.5	17544.5	18020.5	18096.5	33026.1	59632.4	6614.52	1907.91	5284.44	5486.05	9443.1	917.77	-	1.46952	0.115914	0.143081	-2.8051	down	1.73473	0.00354581	0.234825	-2.09034	down
T3_positive	MEDL01937	2,3-Butanediol	Others	Alcohol compounds	C4H10O2	252.071	90.0681	1.4218	[M+Na]+	20.675	3	0.674	rp	513-85-9	262	HMDB0003156	-	-	64741.3	51500.1	58478	60527	59160.2	86123.6	66582.6	63302.3	104742	87458.6	106288	119485	-	-	-	-	-	-	-	-	-	-	-
T3_positive	MW0128017	Catechin tetramethylether	Benzene and substituted derivatives	Benzene and substituted derivatives	C19H22O6	710.3	346.142	5.2909	[2M+NH4]+	20.7901	3	0.5442	rp	51079-25-5	182659	-	43598	-	3112.67	5006.85	3935.68	2109.39	1164.61	3733.93	2045.26	7797.69	4081.35	6030.4	2563.66	4515.75	-	-	-	-	-	-	-	-	-	-	-
T3_positive	MW0152714	Levisoprenaline	Phenolic acids	Phenolic acids	C11H17NO3	229.153	211.121	2.3904	[M+NH4]+	0.39125	3	0.9903	rp	51-31-0	443372	-	-	-	54750	65865.4	58069.6	40978.6	47179.2	51990.3	123082	59062.6	124039	72983.6	94976.2	97434.1	-	-	-	-	-	-	-	-	-	-	-
T3_positive	MW0000732	4-Hydroxybenzoylcholine	Benzene and substituted derivatives	Benzene and substituted derivatives	C12H18NO3+	247.128	224.129	0.8709	[M+Na]+	3.32875	3	0.6733	rp	5094-31-5	151252	HMDB0029559	-	-	8687.68	6198.84	7581.88	6230.43	8171.42	4465.57	12891.3	9019.35	13662.5	11663.9	10256.2	7030.34	-	-	-	-	-	-	-	-	-	-	-
T3_positive	MEDP0434	1-Heptadecanoyl-sn-glycero-3-phosphocholine	Lipids	LPC	C25H52NO7P	510.361	509.348	7.3232	[M+H]+	7.62732	3	0.7634	rp	50930-23-9	24779463	HMDB0012108	-	C04230	4703.69	16115.5	2447.58	4544.64	11636.8	14727.9	31560.8	1860.53	42363	7029.61	18535.9	22001.8	ko00564	-	-	-	-	-	-	-	-	-	-
T3_positive	MW0055510	Ouabagenin	Steroids	Steroidal saponins	C23H34O8	439.23	438.225	4.6431	[M+H]+	1.44172	3	0.7152	rp	508-52-1	12313812	-	1671	-	481.43	958.32	70.19	684.71	1302.87	507.98	1384.47	4718.7	406.82	2030.38	864.91	1382.02	-	-	-	-	-	-	1.13853	0.329064	4.31142	2.10816	up
T3_positive	MW0150278	Glutinone	Others	Ketone compounds	C30H48O	424.375	424.37	6.5038	[M+]+	14.897	3	0.6957	rp	508-09-8	10071029	-	-	C16967	443.1	397.5	1114.07	911.52	92.79	147.59	116.9	461.09	246.97	531.25	1277.49	260.63	-	-	-	-	-	-	1.30226	0.24134	0.422046	-1.24453	down
T3_positive	MW0063602	Soyasapogenol A	Terpenoids	Triterpene	C30H50O4	457.365	474.371	6.484	[M+H-H2O]+	2.95022	3	0.7323	rp	508-01-0	12442849	HMDB0034505	-	C17419	30051.1	16742	14132.5	4319.79	14184.8	13588.6	2273.05	7355.55	7731.41	12013.9	19168.2	5402.95	-	-	-	-	-	-	1.62489	0.0850623	0.284938	-1.81128	down
T3_positive	MEDN0400	gamma-Linolenic Acid	Lipids	Free fatty acids	C18H30O2	279.231	278.225	8.0067	[M+H]+	0.979398	3	0.8991	rp	506-26-3	5280933	HMDB0003073	386	C06426	32392	54751.7	73206.8	60472.7	72328	72140.9	107891	17844	102726	43242.6	83788.2	100139	ko00591,ko01040,ko01100	-	-	-	-	-	-	-	-	-	-
T3_positive	MEDN1110	1,11-Undecanedicarboxylic acid	Lipids	Free fatty acids	C13H24O4	437.141	244.167	4.2761	[M+H]+	8.30405	2	0.8937	rp	505-52-2	10458	HMDB0002327	6622	-	38102.3	41135	62323	49091.8	77467.1	79488	12337.1	22098.1	13184.5	37805.4	30994.8	27542.7	-	1.61674	0.0545525	0.467578	-1.09672	down	1.78669	0.0394712	0.336391	-1.57179	down
T3_positive	MW0053661	Glucocerebrosides	SL	Cer	C40H75NO9	714.549	713.544	7.3232	[M+H]+	3.56316	3	0.7555	rp	497155-61-0	10169092	-	85015	-	2324.37	6784.57	3323.67	4413.74	18290.7	13629.8	3493.44	5673.34	4148.04	1829.3	5046.8	590.86	-	1.37121	0.131668	0.205508	-2.28274	down	-	-	-	-	-
T3_positive	MEDP0437	Ergothioneine	Alkaloids	Alkaloids	C9H15N3O2S	230.095	229.089	0.8709	[M+H]+	1.76693	3	0.9677	rp	497-30-3	5351619	HMDB0003045	53	C05570	84692.7	89365.3	76180.6	104886	140392	135548	83931.5	104473	110428	221156	238663	205246	ko00340,ko01100	-	-	-	-	-	-	-	-	-	-
T3_positive	MW0063305	Radiclonic acid	Terpenoids	Ditepenoids	C23H40O5	397.305	396.288	6.346	[M+H]+	11.0635	3	0.7876	rp	49620-14-6	45359249	-	-	-	1419.5	12945	2586.04	3199.6	3001.82	1514.51	841.99	135.76	899.53	34.61	793.57	1439.76	-	1.15539	0.0573224	0.29393	-1.76646	down	1.4561	0.303557	0.110751	-3.17461	down
T3_positive	MEDP1832	Ethyl maltol	Phenolic acids	Phenolic acids	C7H8O3	141.053	140.047	3.4206	[M+H]+	1.6395	3	0.7106	rp	4940-11-8	21059	HMDB0031735	-	C20362	4323.86	2798.95	1489.81	1194.07	1742.58	1881.3	641.51	3648.23	239.68	1845.75	1035.77	345.39	-	-	-	-	-	-	-	-	-	-	-
T3_positive	MEDP1186	Methyl-2-pyrrolidone-5-carboxylate	Others	Lactones	C6H9NO3	144.064	143.058	0.8513	[M+H]+	3.108	3	0.678	rp	4931-66-2	78646	-	-	-	18106.6	18096.8	11008.4	16130.2	14448.4	19669.8	8208.08	10418.5	24329.4	18324.3	16426.7	15655.9	-	-	-	-	-	-	-	-	-	-	-
T3_positive	MW0138168	N-Acetyl-N'-(2,3-dihydro-2-phenyl-4H-1-benzopyran-4-ylidene)acetohydrazide	Others	Ketone compounds	C19H18N2O3	323.138	322.132	3.7677	[M+H]+	3.14375	3	0.6773	rp	4924-22-5	5465888	-	-	-	974.12	531.12	5229.78	10233	9688.27	9971.45	2572.55	994.61	7719.96	1588.67	8381.19	11310.2	-	-	-	-	-	-	-	-	-	-	-
T3_positive	MEDP1807	Thymoquinone	Quinones	Quinones	C10H12O2	249.048	164.084	3.3316	[M+K+HCOOH]+	10.1818	3	0.7299	rp	490-91-5	10281	HMDB0034732	-	-	141381	153382	96376.1	148597	178544	231791	78544.8	74188.9	101886	161106	123871	125542	-	-	-	-	-	-	-	-	-	-	-
T3_positive	MEDN0622	Porphobilinogen	Organic acids	Organic acids	C10H14N2O4	227.101	226.095	2.0932	[M+H]+	3.3925	3	0.672	rp	487-90-1	1021	HMDB0000245	-	C00931	14882.6	9715.94	11567.2	13647.5	16232.4	16990	16201	23871.3	17501.4	20002.3	17548.2	19412.8	ko00860,ko01100,ko01110,ko01240	-	-	-	-	-	-	-	-	-	-
T3_positive	MEDP0276	Indole-3-carboxaldehyde	Alkaloids	Plumerane	C9H7NO	146.059	145.053	4.0859	[M+H]+	1.14613	3	0.7548	rp	487-89-8	10256	HMDB0029737	-	C08493	381264	458715	577179	264805	283598	406077	515644	575046	438966	533400	518349	503008	-	-	-	-	-	-	-	-	-	-	-
T3_positive	MW0123795	Dyphylline	Alkaloids	Alkaloids	C10H14N4O4	318.117	254.101	2.8871	[M+CH3CN+Na]+	0.216645	3	0.7028	rp	479-18-5	3182	HMDB0014789	-	C07819	28404.4	42314.8	38059.3	26844.5	32664	30871.9	17371.1	29242	18776.4	22664.7	16920.4	24312.1	-	-	-	-	-	-	-	-	-	-	-
T3_positive	MEDP1018	5'-Deoxyadenosine	Nucleotides and derivatives	Nucleotides and derivatives	C10H13N5O3	252.108	251.102	1.9955	[M+H]+	4.1089	3	0.9665	rp	4754-39-6	439182	HMDB0001983	-	C05198	15019.5	23924.5	20875.1	16240.4	16430.7	18076.7	66480.2	17711	45511	21959.5	34864.1	49741.3	-	1.48248	0.145628	2.09989	1.07031	up	1.21122	0.2384	2.16824	1.11653	up
T3_positive	MW0144866	Aldosecologanin	Terpenoids	Sesquiterpenoids	C34H46O19	776.297	758.263	4.0259	[M+NH4]+	3.07229	3	0.6788	rp	471271-55-3	10908841	-	-	-	2390.73	1912.13	715.4	1496.72	1391.87	1320.15	3653.15	1708.43	2778.99	3140.29	3221.95	4322.09	-	1.7541	0.0279535	2.53861	1.34404	up	-	-	-	-	-
T3_positive	MEDP1836	Nootkatone	Terpenoids	Sesquiterpenoids	C15H22O	219.173	218.167	7.4213	[M+H]+	5.47351	3	0.6305	rp	4674-50-4 | 28834-25-5	1268142	-	-	C17914	63410.4	55315.9	56046.5	47125.7	36298.2	35913.1	5019.55	56220.8	11604.1	42179.7	26833.5	13950.3	-	-	-	-	-	-	1.36016	0.166012	0.416795	-1.26259	down
T3_positive	MW0139819	5H-Benzocyclohepten-5-one, 1,8-bis((2R,3R)-3,5,7-trihydroxy-2H-1-benzopyran-2-yl)-3,4,6-trihydroxy-	Tannins	Proanthocyanidins	C29H24O12	565.141	564.127	4.6829	[M+H]+	7.36689	2	0.924	rp	4670-05-7	114777	HMDB0005788	-	-	15940.1	7890.64	38087.8	3573.33	8227.98	18541.6	3049.97	46913.2	5603.49	29837.7	10932	12904.1	-	-	-	-	-	-	-	-	-	-	-
T3_positive	MW0123384	Clerodin	Heterocyclic compounds	Heterocyclic compounds	C24H34O7	457.231	434.231	6.3262	[M+Na]+	23.9666	3	0.6889	rp	464-71-1	442014	-	-	C09075	93882.2	302779	50642.4	54398.3	36427.9	64949.7	46712.2	85295.8	132397	37739.7	229685	61056.8	-	-	-	-	-	-	-	-	-	-	-
T3_positive	MEDP0359	Curcumin	Phenolic acids	Phenolic acids	C21H20O6	739.29	368.126	3.0752	[2M+H]+	19.7055	3	0.5449	rp	458-37-7	969516	HMDB0002269	-	C10443	61702.6	58949.4	91607.4	90766.1	66649.6	68022.1	8221.85	10559.4	4580.57	6657.02	15398	8217.38	ko00945,ko01110	1.74488	0.0083243	0.134282	-2.89666	down	1.87618	0.0239298	0.110062	-3.18361	down
T3_positive	MW0149881	Gln-Tyr	Amino acids and derivatives	Amino acids and derivatives	C14H19N3O5	636.314	309.132	5.1346	[2M+NH4]+	16.5286	3	0.5789	rp	457662-02-1	9972600	HMDB0028809	23670	-	5491.37	4684.77	7678.11	13098.9	7047.07	6470.73	15896.7	5975.2	8616.27	8041.33	16156.7	14581.2	-	-	-	-	-	-	-	-	-	-	-
T3_positive	Lmzn006284	Corosolic acid	Terpenoids	Triterpene	C30H48O4	517.32	472.355	6.6315	[M-H+2Na]+	16.2437	3	0.6302	rp	4547-24-4	6918774	-	263485	-	9391.16	13868.7	63966.9	31305.1	1229.55	14886.5	19610	4117.21	3629.51	884.49	85852.5	3061.24	-	-	-	-	-	-	1.09056	0.373511	0.313627	-1.67288	down
T3_positive	MW0106972	Glu-Met	Amino acids and derivatives	Amino acids and derivatives	C10H18N2O5S	279.1	278.094	1.8792	[M+H]+	3.58197	2	0.777	rp	4423-22-7	6426949	HMDB0028825	23687	-	258618	422378	230376	230898	331089	517081	369862	126444	234392	155738	227879	228646	-	-	-	-	-	-	-	-	-	-	-
T3_positive	MW0169251	Harmine	Alkaloids	Alkaloids	C13H12N2O	279.047	212.095	1.0283	[M-2H+3Na]+	5.43968	3	0.7624	rp	442-51-3	5280953	HMDB0030311	-	C06538	50817.9	73387	62504.2	102200	120127	137000	115419	3827.65	164967	96628.1	132846	154612	ko00901	-	-	-	-	-	-	-	-	-	-
T3_positive	MEDL01930	Bis-ferulamidobutane	Alkaloids	Phenolamine	C24H28N2O6	441.202	440.195	5.1346	[M+H]+	1.16068	3	0.9781	rp	42369-86-8	5321825	HMDB0033468	-	-	1.18197e+06	941355	1.53955e+06	1.63835e+06	1.01155e+06	1.13835e+06	925403	432705	742082	664545	631074	1.00878e+06	-	-	-	-	-	-	-	-	-	-	-
T3_positive	MW0118048	Piperidine-2,6-dicarbonitrile	Heterocyclic compounds	Heterocyclic compounds	C7H9N3	174.054	135.08	5.0565	[M+K]+	28.3818	3	0.621	rp	41980-31-8	333798	-	-	-	5523.75	10918.3	28993.2	8402.86	4747.54	11793.8	11536.9	47461.6	12131.5	21896.1	16720.5	19113	-	1.53911	0.0148832	2.31435	1.21061	up	-	-	-	-	-
T3_positive	MW0126869	Tricyclazole	Heterocyclic compounds	Heterocyclic compounds	C9H7N3S	190.049	189.036	4.5638	[M+H]+	0.17	3	0.9958	rp	41814-78-2	39040	HMDB0031809	-	C18492	7835.93	11078.2	8746.67	7109.94	1632.45	6322.76	1653.86	26678.4	8241.7	20700.8	11148.6	11717.3	-	1.37323	0.07153	2.89189	1.53201	up	-	-	-	-	-
T3_positive	Lmmn001294	Koaburaside	Phenolic acids	Phenolic acids	C14H20O9	333.116	332.111	2.2914	[M+H]+	1.831	3	0.9563	rp	41653-73-0	5318820	-	-	-	8964.1	7806.21	27257.1	30971.3	5495.64	3841.01	9431.6	11693.1	4291.11	9001.23	3201.97	5431.36	-	-	-	-	-	-	-	-	-	-	-
T3_positive	MW0001306	5-(3-Nitrophenyl)-1,3,4-oxadiazole-2-thiol	Benzene and substituted derivatives	Benzene and substituted derivatives	C8H5N3O3S	241.018	223.005	1.3625	[M+NH4]+	42.9045	3	0.5585	rp	41421-07-2	794891	-	-	-	4467.66	5663.26	4825.31	5287.07	5087.66	3678	9534.16	10424.4	4473.42	6524.69	5130.25	5809.68	-	-	-	-	-	-	-	-	-	-	-
T3_positive	MW0112142	2'-Fucosyl-D-lactose	Others	Saccharides	C18H32O15	506.2	488.174	0.8513	[M+NH4]+	1.8014	3	0.7069	rp	41263-94-9	170484	HMDB0002098	-	-	840.05	1143.35	2720.1	8050.23	3789.72	4655.37	7392.36	803.76	12614.1	372.43	480.14	3522.34	-	1.38743	0.0749757	0.265221	-1.91473	down	-	-	-	-	-
T3_positive	MW0148206	Dehydrofalcarinone	Others	Ketone compounds	C17H20O	241.153	240.151	0.8709	[M+H]+	3.53825	3	0.6689	rp	4117-05-9	5281145	HMDB0033693	-	C08445	45962.8	50510.9	52809.4	29193.5	46018.9	35881.5	27165.4	13234.6	18970.7	18645.4	38634.5	29847.5	-	-	-	-	-	-	1.76949	0.00746911	0.397705	-1.33023	down
T3_positive	MW0111480	(R)-2-Hydroxy-7,8-dimethoxy-2H-1,4-benzoxazin-3(4H)-one 2-glucoside	Benzene and substituted derivatives	Benzene and substituted derivatives	C16H21NO10	426.08	387.116	4.4043	[M+K]+	1.365	3	0.717	rp	40246-09-1	77195087	HMDB0037262	-	-	12.21	118.25	593.31	481.07	59.55	28.98	79.69	1335.23	74.06	409.58	152.84	60.45	-	-	-	-	-	-	-	-	-	-	-
T3_positive	MW0001503	9,10-Anthracenedione, 1-amino-4-[(4-methylphenyl)amino]-	Benzene and substituted derivatives	Benzene and substituted derivatives	C21H16N2O2	329.122	328.121	3.49	[M+H]+	2.9445	3	0.9315	rp	39774-73-7	122751	-	-	-	1824.29	987.74	12504.5	11888.7	5141.21	2773.07	6037.53	2023.6	961.33	1134.26	2700.61	1403.01	-	1.40817	0.214662	0.264499	-1.91867	down	-	-	-	-	-
T3_positive	MW0142889	3-Dehydroecdysone	Others	Ketone compounds	C27H42O6	427.291	462.298	6.2868	[M+H-2H2O]+	16.7556	3	0.8062	rp	39750-00-0	5460083	-	-	-	16172.4	128186	12676.8	4738.28	21168.4	8235.83	31860.9	11168.1	8323.1	6024.74	8209.88	20806.2	-	-	-	-	-	-	-	-	-	-	-
T3_positive	MEDN1363	l-Alanyl-l-glutamine	Amino acids and derivatives	Amino acids and derivatives	C8H15N3O4	218.114	217.106	2.4297	[M+H]+	4.35975	3	0.6521	rp	39537-23-0	123935	HMDB0028685	-	-	716.79	2106.27	3590.03	2019.74	454.47	871.11	6821.91	6893.34	247.9	4087.39	1390.58	480.29	-	-	-	-	-	-	-	-	-	-	-
T3_positive	Lmhp002001	Val-Phe	Amino acids and derivatives	Amino acids and derivatives	C14H20N2O3	265.154	264.147	2.41	[M+H]+	0.238878	2	0.7847	rp	3918-92-1	6993120	HMDB0029134	65002	-	89666.4	169047	305791	119645	200431	79950.4	158453	632013	73101.5	573335	124755	95027.9	-	-	-	-	-	-	-	-	-	-	-
T3_positive	MW0153972	Mucronine B	Heterocyclic compounds	Heterocyclic compounds	C28H36N4O4	985.554	492.274	3.748	[2M+H]+	3.77786	3	0.8917	rp	38840-26-5	5281593	-	-	C10010	15424.9	18246.5	66104.8	324355	421928	302992	172027	2200.83	173400	62145	326894	212168	-	-	-	-	-	-	-	-	-	-	-
T3_positive	MW0145140	Anopterine	Others	Lactones	C31H43NO7	580.26	541.304	8.7643	[M+K]+	1.9344	3	0.7039	rp	38826-62-9	5281261	-	-	C08658	2063.06	1577.58	33.11	3595.66	890.28	3832.08	12695.1	5480.81	6037.98	3093.85	196.88	1973.63	-	-	-	-	-	-	1.39876	0.0894486	6.59105	2.72051	up
T3_positive	MW0003200	2-Methoxy-6-nitrobenzonitrile	Benzene and substituted derivatives	Benzene and substituted derivatives	C8H6N2O3	201.023	178.038	1.3625	[M+Na]+	4.60525	3	0.8972	rp	38469-85-1	38048	-	-	-	26120.4	26878.6	28797.3	27473	21720.7	15776.9	43198.6	59568.7	18092.8	27618.6	22997.3	18611.8	-	-	-	-	-	-	-	-	-	-	-
T3_positive	MW0000537	Phenoxypropazine	Phenolic acids	Phenolic acids	C9H14N2O	205.072	166.111	0.5961	[M+K]+	6.53275	3	0.8607	rp	3818-37-9	71467	-	-	-	52922.9	33458.9	38849.5	39426.1	21448.2	35321.8	4156.19	4717.88	48340.8	35731.4	33206.8	44684.6	-	-	-	-	-	-	1.32961	0.258067	0.456873	-1.13013	down
T3_positive	MW0063400	S-Acetyl dihydroasparagusic acid	Lipids	Free fatty acids	C6H10O3S2	232.972	194.007	1.3822	[M+K]+	7.161	3	0.5995	rp	38146-83-7	85798858	HMDB0035717	-	-	1152.71	844.7	916.01	1486.06	1240.18	1501.21	2021.42	1166.48	480.15	1508.44	1357.44	2358.6	-	-	-	-	-	-	-	-	-	-	-
T3_positive	MW0143416	4-Nitrobenzylthioinosine	Nucleotides and derivatives	Nucleotides and derivatives	C17H17N5O6S	420.107	419.09	5.671	[M+H]+	7.26784	3	0.5977	rp	38048-32-7	65407	-	-	C20439	104.62	377.21	32.84	156.15	109.72	312.84	316.1	331.13	73.33	108.24	234.33	161.78	-	-	-	-	-	-	-	-	-	-	-
T3_positive	MW0111380	(1R,2R,4S)-p-Menthane-1,2,8-triol 8-glucoside	Alcohol and amines	Alcohols	C16H30O8	373.178	350.194	5.7311	[M+Na]+	0.17025	3	0.7458	rp	378254-09-2	73809750	HMDB0039894	-	-	85.69	279.86	387.55	10764.7	786.79	1241.94	155.7	445.89	57.51	1131.31	1677.86	3067.42	-	-	-	-	-	-	-	-	-	-	-
T3_positive	ZINC44031885	4H-1-Benzopyran-4-one, 5-hydroxy-8-(5-(5-hydroxy-7-methoxy-4-oxo-4H-1-benzopyran-2-yl)-2-methoxyphenyl)-7-methoxy-2-(4-methoxyphenyl)-, (+)-	Flavonoids	Flavones	C34H26O10	595.165	594.153	4.2252	[M+H]+	4.04406	3	0.6585	rp	3778-25-4 | 22783-08-0	5490003	-	-	-	5499.97	12736.6	4707.34	16507.6	15181.3	6196	15201.8	9641.99	16618.2	10577.5	23104.9	22605	-	-	-	-	-	-	-	-	-	-	-
T3_positive	MW0120045	4,5-Dihydroxyimidazolidin-2-one	Others	Ketone compounds	C3H6N2O3	119.047	118.038	1.2056	[M+H]+	2.89475	3	0.9326	rp	3720-97-6	97915	-	-	-	68555.4	74478.7	100107	85281.5	66678.6	59728.8	157719	160811	88144.1	109506	97609.1	109781	-	-	-	-	-	-	-	-	-	-	-
T3_positive	MW0114251	Dide-O-methyl-4-O-alpha-D-glucopyranosylsimmondsin	Others	Saccharides	C20H31NO14	510.179	509.175	3.0114	[M+H]+	4.99846	3	0.6394	rp	370068-00-1	131752336	HMDB0038329	-	-	622.29	1151.56	951.43	2213.82	2285.31	941.99	2581.37	1470.48	3458.73	3012.49	2732.46	3160.02	-	-	-	-	-	-	1.63456	0.1005	2.75589	1.46252	up
T3_positive	MW0110977	Dehydrophytosphingosine (not validated, isomer of 1677)	SL	SPH	C18H37NO3	338.274	315.277	5.7311	[M+Na]+	9.1395	3	0.5666	rp	3687-54-5	14757419	HMDB0038057	-	-	95765.6	209081	204473	324554	777001	163088	306577	168944	213820	144387	242275	312512	-	-	-	-	-	-	-	-	-	-	-
T3_positive	MW0168485	Desmethylalborixin	Organic acids	Organic acids	C47H82O14	871.572	870.571	7.6373	[M+H]+	6.26915	3	0.8655	rp	36505-48-3	9854219	-	-	-	869539	3.49711e+06	419629	588578	256885	346459	558049	575559	246750	319580	376017	315072	-	-	-	-	-	-	1.06598	0.358205	0.288399	-1.79386	down
T3_positive	MEDP1563	2-Amino-2-deoxy-D-gluconic acid	Others	Saccharides	C6H13NO6	196.08	195.074	0.5766	[M+H]+	4.282	3	0.6536	rp	3646-68-2 | 6165-14-6	73563	-	3334	C03752	3765.9	4472.78	5387.98	3055.77	3262.34	3883.46	2470.26	4579.4	3957.46	3821.33	1296.22	4844.25	ko00030,ko01100	-	-	-	-	-	-	-	-	-	-
T3_positive	MEDL02688	p-Coumaroyltyramine	Alkaloids	Phenolamine	C17H17NO3	266.121	283.121	2.41	[M+H-H2O]+	12.1837	3	0.736	rp	36417-86-4	5372945	HMDB0039521	-	-	7795.48	9640.21	5448.02	9129.66	3765.41	6537.27	43756	16246.3	47769.1	7038.28	40901.2	33514.9	-	1.28628	0.179501	4.1917	2.06753	up	1.72279	0.101711	4.70953	2.23558	up
T3_positive	MEDP1667	Phe-Glu	Amino acids and derivatives	Amino acids and derivatives	C14H18N2O5	295.114	294.122	2.9182	[M+H]+	0.39539	3	0.9044	rp	3617-45-6	151134	HMDB0028994	23833	-	4623.88	5956.01	2378.03	2763.78	2567.45	7475.93	6527.2	2614.47	9112.41	8399.48	9904.85	9244.85	-	1.42695	0.0831309	2.15108	1.10506	up	-	-	-	-	-
T3_positive	MW0000475	Usambarensine	Alkaloids	Alkaloids	C29H28N4	517.202	432.231	4.0659	[M+K+HCOOH]+	2.27547	3	0.642	rp	36150-14-8	5281413	-	-	C09249	80071.4	94726.7	358657	120547	77224.6	94036.3	133828	194683	42613.8	102807	116150	82054.9	-	-	-	-	-	-	-	-	-	-	-
T3_positive	MW0017203	Citranaxanthin	Terpenoids	Triterpene	C33H44O	495.298	456.339	8.4841	[M+K]+	2.66513	3	0.6876	rp	3604-90-8	6436724	HMDB0036883	-	-	41306.7	69613.7	80488.8	71062.8	105518	92617.9	83680.9	44504	90187.5	79915.5	29513.6	70989.8	-	-	-	-	-	-	-	-	-	-	-
T3_positive	MW0052505	Ecdysone	Organic acids	Organic acids	C27H44O6	429.307	464.314	6.4051	[M+H-2H2O]+	22.5523	2	0.8165	rp	3604-87-3	19212	-	-	C00477	910.8	8163.06	1553.99	822.83	363.48	151.88	697.62	286.7	228.42	102.8	254.31	2582.79	-	-	-	-	-	-	1.494	0.308232	0.11411	-3.13151	down
T3_positive	MEDL01826	Centellasaponin B	Terpenoids	Triterpene Saponin	C42H68O16	846.484	828.451	5.3891	[M+NH4]+	2.09609	3	0.9503	rp	359701-26-1	85411973	HMDB0040119	-	-	223.64	62.33	390.63	356.63	359.78	132.99	300.92	597.27	574.78	918.49	1275.91	1080.74	-	1.61981	0.00431197	3.85583	1.94704	up	1.22412	0.119417	2.17702	1.12235	up
T3_positive	ZINC13282466	(R)-4-Ethyl-1H-pyrano(3',4':6,7)indolizino(1,2-b)quinoline-3,14(4H,12H)-dione	Others	Ketone compounds	C20H16N2O3	355.102	332.116	4.0059	[M+Na]+	9.76875	3	0.8068	rp	35903-41-4	169724	-	-	-	22324.3	24113	25742.4	17495.5	17052.3	15923.6	14944.6	14514.6	11722.4	15731.3	14095.2	14353.4	-	-	-	-	-	-	-	-	-	-	-
T3_positive	MW0111104	1,1-dioxo-N-phenylthiolan-3-amine	Alcohol and amines	Amines	C10H13NO2S	212.076	211.067	0.6351	[M+H]+	3.2515	3	0.675	rp	35889-69-1	2897761	-	-	-	4643.79	2027.69	4262.95	6157.68	6447.23	3738.07	5439.97	2546.19	2896.73	5745.7	2691.6	5311.04	-	-	-	-	-	-	-	-	-	-	-
T3_positive	MW0104891	3-(Methylsulfonyl)propyl methanesulfonate	Organic acids	Organic acids	C5H12O5S2	217.018	216.013	1.0872	[M+H]+	4.0375	3	0.9086	rp	357913-53-2	10262758	-	-	-	73599.2	52020	49277.6	27313.2	46320.8	24466.7	25751.2	106326	29920.7	60831.1	25447.3	18021	-	-	-	-	-	-	-	-	-	-	-
T3_positive	MW0103360	3',5'-Cyclic IMP	Nucleotides and derivatives	Nucleotides and derivatives	C10H11N4O7P	377.055	330.036	1.3625	[M+HCOO+2H]+	11.8261	2	0.7311	rp	3545-76-4	135398663	-	-	C00943	10405.3	10562.8	9027.99	11585.5	8919.35	10075.8	19175.5	22059.9	10957.8	15936	14793.2	14030.7	-	-	-	-	-	-	-	-	-	-	-
T3_positive	MEDP0313	Glycocyamine	Alkaloids	Alkaloids	C3H7N3O2	164.072	117.054	0.7733	[M+HCOO+2H]+	14.2924	3	0.6145	rp	352-97-6	763	HMDB0000128	5163	C00581	160019	121025	159809	286133	93058.4	274431	72609.4	169620	93940.8	50101.7	59124.9	46374.6	ko00260,ko00330,ko01100	1.5677	0.116789	0.23806	-2.0706	down	-	-	-	-	-
T3_positive	MW0125072	Methyl 3-amino-5-nitro-1-benzothiophene-2-carboxylate	Benzene and substituted derivatives	Benzene and substituted derivatives	C10H8N2O4S	290.979	252.02	1.3822	[M+K]+	1.19375	3	0.721	rp	34674-75-4	2759774	-	-	-	144.78	1410.27	265.35	1131.53	1553.12	142.89	2212.57	859.8	1704.94	1823.39	2094.55	842.54	-	-	-	-	-	-	1.32782	0.155573	2.62432	1.39194	up
T3_positive	MEDL02236	Amylotetraose	Others	Saccharides	C24H42O21	667.23	666.222	0.9042	[M+H]+	1.28891	3	0.7188	rp	34612-38-9	439639	HMDB0001296	4199	C02052	853.5	744.36	1880.85	1068.7	161.1	777	3568.09	1965.41	737.31	1366.97	553.42	1367.56	-	-	-	-	-	-	-	-	-	-	-
T3_positive	ZINC13376419	Anthraquinone, 2-benzyl-1,3-dihydroxy-	Benzene and substituted derivatives	Benzene and substituted derivatives	C21H14O4	353.084	330.089	2.2518	[M+Na]+	6.9775	3	0.8527	rp	34425-61-1	630215	-	-	-	17778	16630.7	14428.7	10572.1	14511.5	8459.1	15729.7	20482	12921.3	20787.9	14119.6	13209.9	-	-	-	-	-	-	-	-	-	-	-
T3_positive	MW0055397	Notoginsenoside T1	Terpenoids	Triterpene Saponin	C36H60O10	670.451	652.419	5.2712	[M+NH4]+	4.05937	3	0.9082	rp	343962-53-8	131752527	HMDB0039049	-	-	2242.96	666.99	762.12	66.91	104.99	176.61	162.96	910.97	259.16	1437.61	91.34	541.97	-	1.12395	0.283465	5.94221	2.571	up	1.29033	0.264899	0.363035	-1.46182	down
T3_positive	MW0144176	9-Riburonosyladenine	Nucleotides and derivatives	Nucleotides and derivatives	C10H11N5O5	350.074	281.076	1.2056	[M+Na+HCOOH]+	10.103	3	0.902	rp	3415-09-6	97627	-	-	-	57285.2	54058.6	63786.3	82856.6	68504.1	56644.6	81742.3	74712	61725.6	89684.6	84359	65152	-	-	-	-	-	-	-	-	-	-	-
T3_positive	MEDN0294	3-Methylcrotonylglycine	Amino acids and derivatives	Amino acids and derivatives	C7H11NO3	180.063	157.074	2.1723	[M+Na]+	2.23325	3	0.6972	rp	33008-07-0	169485	HMDB0000459	5447	-	18699.9	18327.2	10885.6	7542.96	10203.3	14039.1	21484.9	30698.5	22755.7	27623.6	26084.9	9787.56	-	-	-	-	-	-	-	-	-	-	-
T3_positive	MW0112046	2-Acetyl-3-ethylpyrazine	Alkaloids	Alkaloids	C8H10N2O	173.065	150.079	1.4218	[M+Na]+	3.2825	3	0.6743	rp	32974-92-8	61918	HMDB0029410	-	-	59425.7	65479.8	45901.1	54593.6	37501.5	9722.55	26888.3	59250.5	37386.5	59641.2	8090.32	34808.2	-	-	-	-	-	-	-	-	-	-	-
T3_positive	MW0117665	2-{5H,6H,7H,8H,9H-[1,2,4]triazolo[4,3-a]azepin-3-yl}ethanethioamide	Alcohol and amines	Amines	C9H14N4S	211.096	210.094	3.8864	[M+H]+	7.707	3	0.5901	rp	328029-00-1	5045487	-	-	-	3212.01	6457.46	3514.35	2874.72	2117.12	3750.18	3531.04	8853.98	3288.57	3266.49	4310.95	2687.96	-	-	-	-	-	-	-	-	-	-	-
T3_positive	MW0119850	4-Oxo-4-[N'-(pyridine-4-carbonyl)-hydrazino]-butyric acid	Organic acids	Organic acids	C10H11N3O4	238.083	237.075	5.6307	[M+H]+	0.11025	3	0.7473	rp	327026-20-0	1977722	-	-	-	31895.9	48120.8	36458.3	21810.1	23779.2	33312.5	10615.7	31274.9	13052.4	25729.2	28174.4	23680.7	-	-	-	-	-	-	1.50152	0.0700314	0.471715	-1.08401	down
T3_positive	MW0001220	1-(Butylamino)-3-phenoxypropan-2-ol	Phenolic acids	Phenolic acids	C13H21NO2	246.144	223.157	0.8513	[M+Na]+	4.4275	3	0.6507	rp	3246-04-6 | 29638-63-9	137867	-	-	-	340.22	1494.93	758.14	468.86	1709.71	1568.04	1951.1	306.21	2979	729.82	3639.91	1420.3	-	-	-	-	-	-	-	-	-	-	-
T3_positive	MW0053681	Glucosylgalactosyl hydroxylysine	Amino acids and derivatives	Amino acids and derivatives	C18H34N2O13	509.197	486.206	8.8729	[M+Na]+	2.24062	3	0.947	rp	32448-35-4	122304	HMDB0000585	5567	-	1414.09	2045.52	1559.75	1611.6	3095.37	2084.64	3427.05	2706.44	1699.37	1195.87	2211.35	1493.07	-	-	-	-	-	-	-	-	-	-	-
T3_positive	MEDL00422	PC(18:3/18:3)	GP	PC	C44H76NO8P	822.468	777.531	8.2081	[M-H+2Na]+	12.4867	3	0.7349	rp	324054-21-9	52922787	HMDB0008172	-	-	1029.93	1584.89	999.24	453.73	2971.17	2828.5	2464.32	205.26	1411.45	364.17	23.85	1694.92	-	-	-	-	-	-	-	-	-	-	-
T3_positive	MW0113948	Azacitidine	Heterocyclic compounds	Heterocyclic compounds	C8H12N4O5	245.083	244.081	8.9017	[M+H]+	1.924	3	0.7041	rp	320-67-2	9444	HMDB0015063	-	C11262	2574.54	918.34	241.31	1046.88	720.97	1764.5	1240.31	1714.94	1563.81	5458.26	1771	4121.22	-	1.44577	0.127835	3.21329	1.68405	up	-	-	-	-	-
T3_positive	MW0127491	8-(Methylsulfinyl)octyl isothiocyanate	Others	Others	C10H19NOS2	256.082	233.091	0.8611	[M+Na]+	0.48575	3	0.738	rp	31456-68-5	9794659	HMDB0035923	-	-	14719.3	6979.5	6843.25	5680.87	5374.8	11529.9	10175.2	9943.17	25699.8	2336.67	8895.42	24042.7	-	-	-	-	-	-	-	-	-	-	-
T3_positive	MW0145019	Amataine	Alkaloids	Alkaloids	C43H48N4O6	717.364	716.357	6.1914	[M+H]+	1.01364	3	0.8514	rp	31148-60-4	441539	-	-	C08433	12311.6	23485.5	31614.9	24006.8	30416.1	11006.8	9441.78	4445.61	9449.85	4667.67	23053.8	24052.6	-	-	-	-	-	-	1.58525	0.109579	0.346188	-1.53037	down
T3_positive	MW0141380	13E-Docosenamide	FA	Others	C22H43NO	360.322	337.334	8.5237	[M+Na]+	1.16275	3	0.9718	rp	3061-72-1	5365369	-	85041	-	71301.9	98044.4	169085	214663	268725	233694	150788	43352.5	170811	143060	153100	152537	-	-	-	-	-	-	-	-	-	-	-
T3_positive	MW0157513	Thiobinupharidine	Alkaloids	Terpenoid alkaloids	C30H42N2O2S	495.295	494.297	2.7044	[M+H]+	19.4114	3	0.7947	rp	30343-72-7	442554	-	-	C09990	7719.98	4577.57	17588.4	20563.3	33568.5	43378.8	27301.1	6122.92	23733.7	22605.3	59298.1	74964.5	-	-	-	-	-	-	-	-	-	-	-
T3_positive	MEDN1803	4-(4-(Benzo[d][1,3]dioxan-5-yl)-5-(pyridin-2-yl)-1H-imidazol-2-yl)benzamide	Benzene and substituted derivatives	Benzene and substituted derivatives	C22H16N4O3	402.159	384.122	1.3429	[M+NH4]+	4.39875	3	0.9013	rp	301836-41-9	4521392	-	-	-	38512.2	25940.3	39749.2	27862.4	17545.4	19217.8	33654.8	40085.7	15189.5	33059.3	26442	18673.6	-	-	-	-	-	-	-	-	-	-	-
T3_positive	MW0116099	(Z)-1-(3-Ethyl-5-methoxy-2,3-dihydrobenzothiazol-2-ylidene)propan-2-one	Benzene and substituted derivatives	Benzene and substituted derivatives	C13H15NO2S	250.093	249.082	2.41	[M+H]+	9.29778	2	0.7422	rp	300801-52-9 | 719277-26-6	1893668	-	96422	-	40319	148068	124570	151784	90523.4	98423.2	419596	106891	189370	64798.1	231081	414201	-	-	-	-	-	-	1.14611	0.285577	2.2874	1.19371	up
T3_positive	MEDN0551	3-Indoleacrylic acid	Alkaloids	Plumerane	C11H9NO2	188.07	187.063	2.5282	[M+H]+	0.213412	3	0.9488	rp	29953-71-7	5375048	HMDB0000734	-	-	575218	863079	1.09614e+06	768978	607783	775440	1.75294e+06	1.86046e+06	907351	1.2702e+06	1.3211e+06	1.24091e+06	-	-	-	-	-	-	-	-	-	-	-
T3_positive	MW0004341	4-(9H-fluoren-2-yl)-1,3-thiazol-2-amine	Benzene and substituted derivatives	Benzene and substituted derivatives	C16H12N2S	287.061	264.072	0.5961	[M+Na]+	7.20225	3	0.8488	rp	299438-56-5	736708	-	-	-	60341.2	52040.4	12482.4	62711.4	50268.3	48365.2	62955.3	70264.7	30701.1	47383.8	63710.7	57399.5	-	-	-	-	-	-	-	-	-	-	-
T3_positive	MEDP0080	S-adenosylmethionine	Amino acids and derivatives	Amino acids and derivatives	C15H22N6O5S	399.143	398.137	0.7928	[M+]+	5.75916	3	0.936	rp	29908-03-0 | 17176-17-9 | 485-80-3 | 78548-84-2 | 91279-78-6	34755	HMDB0001185	3289	C00019	58924	56590.6	56492.7	56235.2	44084	53384.6	33415.8	78299.6	66050.6	57341.2	57912.3	53513.1	ko00261,ko00270,ko00330,ko00908,ko00999,ko01100,ko01110,ko01230,ko01240,ko04122	-	-	-	-	-	-	-	-	-	-
T3_positive	MW0049114	Cyclopassifloside III	Steroids	Steroid	C43H72O16	845.492	844.482	8.8821	[M+H]+	5.87741	3	0.6227	rp	292167-40-9	73800250	HMDB0038390	-	-	3451.76	503.81	1231.85	1528.02	1875.98	2470.84	3395.85	5326.55	2217.63	6139.06	2851.02	10526.3	-	1.45268	0.175702	3.32203	1.73207	up	1.22416	0.204973	2.10895	1.07653	up
T3_positive	MW0049113	Cyclopassifloside II	Steroids	Steroid	C37H62O11	705.404	682.429	7.3919	[M+Na]+	13.5006	3	0.5046	rp	292167-39-6	73800249	HMDB0038389	-	-	88.84	278.03	112.7	46.58	547.73	463.63	2228	286.64	946.18	218.33	124.72	1120.91	-	-	-	-	-	-	1.55542	0.222348	7.21651	2.8513	up
T3_positive	MEDL02759	2-Hydroxyglutarate	Organic acids	Organic acids	C5H8O5	214.986	148.037	1.83	[M-2H+3Na]+	9.79621	3	0.7659	rp	2889-31-8	43	HMDB0059655	-	C02630	34845.7	61855.1	33930.2	45989.6	48895.6	42299.8	53003.3	41702.1	218487	43453.9	45974.7	62405.9	ko00650,ko00660,ko01100	-	-	-	-	-	-	-	-	-	-
T3_positive	MW0102985	TR-saponin C	Terpenoids	Triterpene Saponin	C54H82O21	1089.53	1066.53	6.3262	[M+Na]+	4.81932	3	0.6429	rp	288153-03-7	131751714	HMDB0035343	-	-	272058	226687	3.77297e+06	7.81843e+06	9.14952e+06	3.19753e+06	1.44483e+06	2.95478e+06	29239.7	666337	412684	2.50311e+06	-	1.50935	0.0780971	0.177637	-2.493	down	-	-	-	-	-
T3_positive	MEDP0442	Choline Alfoscerate	Lipids	PC	C8H20NO6P	258.109	257.103	0.8513	[M+H]+	5.2591	3	0.9645	rp	28319-77-9	657272	HMDB0000086	370	C00670	66610.3	83950.6	241945	526066	109225	101331	61661.7	28104.4	97148.2	39450.6	324056	93592.2	ko00564,ko00565	-	-	-	-	-	1.07821	0.345733	0.476208	-1.07034	down
T3_positive	ZINC3588336	Hernandonine	Alkaloids	Alkaloids	C18H9NO5	320.051	319.048	1.3232	[M+H]+	12.6812	3	0.5152	rp	28314-78-5	500428	-	-	-	722.91	2493.18	378.33	2104.34	2155.94	2979.89	4582.38	603.89	4117.3	1151.03	1683.11	14386.7	-	-	-	-	-	-	-	-	-	-	-
T3_positive	MEDP1674	Val-Val-Val	Amino acids and derivatives	Amino acids and derivatives	C15H29N3O4	316.228	315.216	7.9917	[M+H]+	7.01625	3	0.6021	rp	28130-13-4	7020215	-	-	-	11244.3	8589.74	8929.37	5340.85	7893.09	7603.01	7218.91	4931.2	7997.14	8992.13	7554.21	5735.73	-	-	-	-	-	-	-	-	-	-	-
T3_positive	MW0154988	Pentacarboxylporphyrin I	Heterocyclic compounds	Heterocyclic compounds	C37H38N4O10	721.253	698.259	8.7643	[M+Na]+	8.88832	3	0.8206	rp	28100-78-9	168756	HMDB0000789	-	-	5815.98	12252.1	17803.5	14722.7	8842.25	8003.31	6880.86	2905.62	11957.5	4281.92	26149.5	9130.23	-	-	-	-	-	-	-	-	-	-	-
T3_positive	MW0118514	2-Ethyl-4-hydroxy-5-methyl-3(2H)-furanone	Others	Ketone compounds	C7H10O3	160.095	142.063	0.8513	[M+NH4]+	0.0145	3	0.7496	rp	27538-10-9	33931	HMDB0033736	-	-	5482.31	3543.68	4307.16	2877.91	2655.8	1724.49	1598.35	2476.12	796.97	5384.89	4097.15	3490.7	-	-	-	-	-	-	1.61132	0.0200153	0.365363	-1.4526	down
T3_positive	MW0054771	[(2R,3R,4R,5R,6S,7S,8R,13R,14R,16S,17S,18R)-8-acetyloxy-5,7,14-trihydroxy-6,16,18-trimethoxy-13-(methoxymethyl)-11-methyl-11-azahexacyclo[7.7.2.12,5.01,10.03,8.013,17]nonadecan-4-yl] benzoate	Alkaloids	Terpenoid alkaloids	C33H45NO11	632.318	631.299	5.5904	[M+H]+	2.75384	3	0.6857	rp	2752-64-9	23641113	-	-	-	31542.4	13441.3	22719	15615.7	4136.7	489.74	129.19	12976.9	3853.56	11651.2	2994.89	3130.02	-	-	-	-	-	-	1.3068	0.0647411	0.250501	-1.99711	down
T3_positive	MEDN1246	3-(pyrazol-1-yl)-L-alanine	Amino acids and derivatives	Amino acids and derivatives	C6H9N3O2	194.039	155.07	1.1861	[M+K]+	1.1915	3	0.7211	rp	2734-48-7	151491	HMDB34267	-	C01162	777.25	1727.83	354.82	442.76	1106.68	235.84	486.13	642.24	3066.07	1837.3	963.16	2310.45	-	1.35453	0.0892762	2.86281	1.51743	up	-	-	-	-	-
T3_positive	MEDP1216	3-Methylhippuric acid	Organic acids	Organic acids	C10H11NO3	193.066	193.074	1.3232	[M+]+	15.5382	3	0.729	rp	27115-49-7	99223	HMDB0013245	-	-	13699.5	14738	14274	16138.4	13064.4	16592.5	26817.5	19022.3	25384.1	17983.1	22559.2	24312.3	-	-	-	-	-	-	-	-	-	-	-
T3_positive	MEDL01872	[8]-Paradol	Phenolic acids	Phenolic acids	C19H30O3	324.252	306.219	8.6425	[M+NH4]+	1.23725	3	0.72	rp	27113-23-1	213821	HMDB0040640	-	-	1586.95	3488.26	7805.45	6311.51	5378.31	7131.58	9762.35	958.58	6945.84	2511.93	6646.95	7339.01	-	-	-	-	-	-	-	-	-	-	-
T3_positive	MW0010007	Udenafil	Benzene and substituted derivatives	Benzene and substituted derivatives	C25H36N6O4S	517.25	516.252	8.784	[M+H]+	7.50511	3	0.5936	rp	268203-93-6	135413547	HMDB0015628	-	-	26385.2	56411.6	43677.8	29189.1	76274.1	33692	16527.2	57330.5	32087.8	30844.1	23114.3	77284.5	-	-	-	-	-	-	-	-	-	-	-
T3_positive	MW0144460	Ala-Ala-Phe	Amino acids and derivatives	Amino acids and derivatives	C15H21N3O4	330.141	307.153	4.0459	[M+Na]+	3.01575	3	0.68	rp	26698-64-6	11722740	-	15974	-	1872.17	1095.38	473.21	1539.12	1826.07	1046.61	1798.91	721.55	949.48	2053.81	1173.34	2975.11	-	-	-	-	-	-	-	-	-	-	-
T3_positive	MW0014224	C22 Sulfatide	SL	Cer	C46H89NO11S	902.552	863.616	6.9332	[M+K]+	22.7348	3	0.6604	rp	265096-83-1	24779582	HMDB0012316	-	C06125	988.44	14794.9	69.11	4666.18	31750.8	21446.5	18717.4	10788.1	1923.58	2846.96	142.63	4114.06	ko00600,ko01100	1.28986	0.162654	0.122766	-3.02602	down	-	-	-	-	-
T3_positive	MW0115892	(3-oxo-2,3-dihydro-4H-1,4-benzoxazin-4-yl)acetic acid	Organic acids	Organic acids	C10H9NO4	230.041	207.053	3.391	[M+Na]+	2.8945	3	0.9326	rp	26494-55-3	2735705	-	-	-	12899.6	34175.2	11495.4	16948.8	26917.4	38986.7	60283.3	18967.1	66270.7	51846.2	64036.4	67015.6	-	1.54919	0.0161465	2.2075	1.14241	up	1.25877	0.181339	2.48456	1.31299	up
T3_positive	MW0105224	4-Hydroxy-5-methyl-3(2H)-thiophenone	Organic acids	Organic acids	C5H6O2S	148.042	130.009	1.1861	[M+NH4]+	2.1255	3	0.9496	rp	26494-09-7	22752005	HMDB0033548	-	-	21537	54651.3	60362.8	20866.1	43750	49120.4	84352.7	35101.9	83507.6	31123.6	58116.2	53527.7	-	-	-	-	-	-	-	-	-	-	-
T3_positive	MW0052644	escin Ib	Steroids	Steroid	C55H86O24	1148.58	1130.55	4.5142	[M+NH4]+	0.799611	3	0.9804	rp	26339-90-2 | 6805-41-0	6476031	-	-	C08921	161827	254139	149633	111907	85621.3	1818.74	266145	120191	192879	282534	81929.3	199739	-	-	-	-	-	-	-	-	-	-	-
T3_positive	MW0114590	Hexaethylene glycol	Alcohol and amines	Alcohols	C12H26O7	283.174	282.168	3.0752	[M+H]+	2.13325	3	0.9494	rp	2615-15-8	17472	HMDB0061822	-	-	18269.5	75698	36061	40441.8	122173	52949.3	25600.9	37876.3	51451.6	27444.7	29440.8	44569.3	-	1.20687	0.270959	0.470647	-1.08728	down	-	-	-	-	-
T3_positive	MW0114411	(9S)-9-Amino-9-deoxoerythromycin	Alcohol and amines	Amines	C37H70N2O12	735.491	734.493	7.9917	[M+H]+	9.36165	3	0.8131	rp	26116-56-3	83952	-	-	-	24492.4	15846.4	22500.7	22573.2	16070.9	16888.2	22720.4	14117.1	16037	12254	18714.9	18996.2	-	-	-	-	-	-	-	-	-	-	-
T3_positive	MW0063479	Scillipheosidin 3-[glucosyl-(1->2)-rhamnoside]	Others	Others	C36H52O14	731.343	708.336	5.3694	[M+Na]+	27.2369	3	0.6281	rp	261158-68-3	131752103	HMDB0036946	-	-	3230.31	3955.71	10961.3	9560.15	8963.41	2001.79	1812.42	810.51	3446.08	1770.87	9323.55	3355.14	-	-	-	-	-	-	1.38439	0.239261	0.33443	-1.58022	down
T3_positive	MW0011429	(6b,7b,13R)-6,7-Diacetoxy-8,14-labdadiene-13-ol	Alcohol and amines	Alcohols	C24H38O5	424.33	406.272	7.8534	[M+NH4]+	44.4892	3	0.5541	rp	260792-29-8	18008143	HMDB0035288	-	-	64980.2	95508.6	77598.2	129763	203116	139353	115886	170657	133693	196802	157637	174553	-	-	-	-	-	-	-	-	-	-	-
T3_positive	MW0122175	(6AR,10AR)-3-(1,1-Dimethylbutyl)-6A,7,10,10A-tetrahydro-6,6,9-trimethyl-6H-dibenzo[B,D]pyran	Benzene and substituted derivatives	Benzene and substituted derivatives	C22H32O	330.274	312.245	2.3904	[M+NH4]+	10.7895	3	0.7915	rp	259869-55-1	6918505	-	-	-	26251.6	27265	30230.4	22478.6	22205	19682.8	6059.84	12762.5	4077.48	14734	8001.19	6366.8	-	1.55177	0.0331323	0.45213	-1.14519	down	1.7434	0.00745939	0.27344	-1.8707	down
T3_positive	MW0005922	9-Phenyl-9-fluorenol	Benzene and substituted derivatives	Benzene and substituted derivatives	C19H14O	259.106	258.104	4.3243	[M+H]+	1.33725	3	0.7177	rp	25603-67-2	141227	-	-	-	508.83	251.51	2377.86	2065.83	305.19	720.42	289.65	452.67	2834.48	3043.6	5095.34	4895.8	-	1.49015	0.0183936	4.2164	2.07601	up	-	-	-	-	-
T3_positive	MW0137412	Arthonioic acid	Organic acids	Organic acids	C29H36O9	551.22	528.236	2.5086	[M+Na]+	11.2317	3	0.5352	rp	25556-24-5	6710684	-	44454	-	2877.52	4687.35	7144.89	1569.9	3064.12	256.47	2277.33	1352.67	1379.68	1649.87	1605.93	1498.92	-	-	-	-	-	-	1.65537	0.113047	0.340568	-1.55398	down
T3_positive	MW0155573	Pilocereine	Heterocyclic compounds	Heterocyclic compounds	C45H65N3O6	744.504	743.487	6.5626	[M+H]+	10.4467	3	0.7174	rp	2552-47-8	228285	-	-	C09609	7489.25	11741.5	13487.7	11779.6	8515.44	4706.03	5699.72	18389.6	8869.87	7816.13	15142	11573.5	-	-	-	-	-	-	-	-	-	-	-
T3_positive	ZINC13548595	(9Z,12Z)-octadeca-9,12-dienal	Lipids	Free fatty acids	C18H32O	265.252	264.245	8.6425	[M+H]+	3.2895	3	0.9242	rp	2541-61-9	5463066	-	-	-	42422.3	54357.4	131010	74459.1	110376	90800.5	143195	20214.1	70368.3	33264.1	68716.3	116161	-	-	-	-	-	-	-	-	-	-	-
T3_positive	MW0000575	2,6-Diethylphenylthiourea	Benzene and substituted derivatives	Benzene and substituted derivatives	C11H16N2S	226.142	208.103	3.1347	[M+NH4]+	3.54825	3	0.6687	rp	25343-30-0	708455	-	-	-	2982.31	4242.71	4654.18	3339.18	2415.58	2406.5	1971.99	7042.77	384.48	3503.66	1891.06	2120.56	-	-	-	-	-	-	-	-	-	-	-
T3_positive	MEDP1427	Carnitine C8:0(Octanoylcarnitine)	FA	CAR	C15H29NO4	373.112	287.21	4.0059	[M+K+HCOOH]+	3.66069	3	0.7766	rp	25243-95-2	11953814	HMDB0000791	-	-	57673.9	61982.6	62378.1	45929.9	43376.2	38289.5	36132	40065.6	28918.2	37353.3	35964.9	31753.4	-	-	-	-	-	-	-	-	-	-	-
T3_positive	MEDP1310	4-Hydroxy-l-tryptophan	Amino acids and derivatives	Amino acids and derivatives	C11H12N2O3	221.091	220.085	2.5282	[M+H]+	2.85434	3	0.9489	rp	25242-90-4	85479	-	-	C21777	62945.3	93144.9	111453	90955.8	73398.7	97248.6	166280	162362	104316	143410	140860	135748	ko00901	-	-	-	-	-	-	-	-	-	-
T3_positive	MEDP2243	N-(5Z,8Z,11Z,14Z)-5,8,11,14-eicosatetraen-1-yl-4-hydroxybenzamide	Benzene and substituted derivatives	Benzene and substituted derivatives	C27H39NO2	432.298	409.298	8.5237	[M+Na]+	26.6801	3	0.6317	rp	251908-92-6	10364179	-	-	-	159668	212061	293113	321296	365983	354696	366116	176695	186807	163994	95358.1	376347	-	-	-	-	-	-	-	-	-	-	-
T3_positive	MW0154772	Orysastrobin	Benzene and substituted derivatives	Benzene and substituted derivatives	C18H25N5O5	392.182	391.186	2.0736	[M+H]+	6.4225	3	0.6127	rp	248593-16-0	11486133	-	-	C18560	2847.72	2667.56	3483.42	1614.03	3916.64	2936.83	1437.43	6832.11	1954.02	1511.05	1577.68	1437.95	-	-	-	-	-	-	-	-	-	-	-
T3_positive	MEDL02545	4-Methoxycinnamaldehyde	Phenolic acids	Phenolic acids	C10H10O2	325.138	162.068	3.7282	[2M+H]+	13.5425	3	0.6446	rp	24680-50-0	641294	HMDB0032611	-	C10475	49813.5	35720.5	79504.7	41528.9	30690.2	53503.8	50568.5	43074.2	21621.2	31285.7	37484.8	39894.8	-	-	-	-	-	-	-	-	-	-	-
T3_positive	MEDP0401	5'-Deoxy-5'-(Methylthio) Adenosine	Nucleotides and derivatives	Nucleotides and derivatives	C11H15N5O3S	298.097	297.09	3.1544	[M+H]+	0.245033	3	0.9851	rp	2457-80-9	439176	HMDB0001173	3425	C00170	2.01768e+06	2.02454e+06	1.69076e+06	1.88838e+06	1.72184e+06	1.57712e+06	1.16417e+06	3.14176e+06	1.23867e+06	2.18724e+06	1.64201e+06	1.37217e+06	ko00270,ko00908,ko01100	-	-	-	-	-	-	-	-	-	-
T3_positive	MW0063607	AzIII	Terpenoids	Triterpene	C54H82O22	1121.48	1082.53	8.784	[M+K]+	9.02986	3	0.5683	rp	244776-46-3	131751577	HMDB0034544	-	-	1888.39	1018.05	1026.52	2813.08	3073.28	742.4	755.38	2819.82	410.59	1751.84	2040.85	227.09	-	-	-	-	-	-	-	-	-	-	-
T3_positive	MW0143899	6-tuliposide B	Others	Lactones	C11H18O9	317.085	294.095	2.2716	[M+Na]+	2.29425	3	0.6958	rp	244105-18-8	25034024	-	-	C21186	4396.63	2712.55	4602.1	1525.54	1326.4	2675.61	2865.12	4715.42	2104.86	870.92	1429.84	1277.36	-	-	-	-	-	-	-	-	-	-	-
T3_positive	MW0011150	(3b,21b)-12-Oleanene-3,21,28-triol 28-[arabinosyl-(1->3)-arabinosyl-(1->3)-arabinoside]	Terpenoids	Terpene	C45H74O15	877.482	854.503	8.784	[M+Na]+	13.7766	3	0.5011	rp	243468-98-6	131751469	HMDB0033641	-	-	302.8	702.68	324.07	209.17	529.08	84.57	523.3	952.2	3565.56	1952.22	1770.37	558.3	-	1.43634	0.108641	5.20271	2.37926	up	1.2291	0.322305	3.79155	1.92279	up
T3_positive	MW0053496	Geranylgeraniol	Alcohol and amines	Alcohols	C20H34O	337.272	290.261	6.6609	[M+HCOO+2H]+	3.91811	2	0.7459	rp	24034-73-9 | 7614-21-3	5281365	-	53578	C09094	536948	782052	506094	1.32704e+06	1.1166e+06	997797	741024	425432	565435	700015	435333	1.19753e+06	ko00904,ko01110	-	-	-	-	-	-	-	-	-	-
T3_positive	ZINC5768349	[(1S,3R,4R,6S,8S,9R,10R,13R,14R,16R)-3,4,6,9,14-pentahydroxy-5,5,9,14-tetramethyl-16-tetracyclo[11.2.1.01,10.04,8]hexadecanyl] propanoate	Others	Lactones	C23H38O7	427.265	426.262	5.4501	[M+H]+	9.96162	3	0.8038	rp	23984-17-0	101600054	-	-	-	15633.4	21214	33456.6	33032	24837	18461.6	63091.8	1591.55	37684.4	18574.6	66625.8	63114.6	-	-	-	-	-	-	-	-	-	-	-
T3_positive	MEDP1080	Glycyltryptophan	Amino acids and derivatives	Amino acids and derivatives	C13H15N3O3	756.244	261.111	2.8024	[2M+NH4]+	22.3201	2	0.7473	rp	2390-74-1	92181	HMDB0028852	65033	-	197427	219669	246540	138820	123936	159043	160180	228888	134369	202873	158163	142641	-	-	-	-	-	-	-	-	-	-	-
T3_positive	MEDN0499	L-Argininosuccinic acid	Organic acids	Organic acids	C10H18N4O6	313.114	290.123	0.8906	[M+Na]+	0.914	3	0.7277	rp	2387-71-5	16950	HMDB0000052	5115	C03406	6397.15	9386.9	6283.78	2273.74	9847.99	10022.7	1239.48	3624.81	2075.36	4257.16	2579.16	3546.49	ko00220,ko00250,ko01100,ko01110,ko01230	-	-	-	-	-	1.71693	0.0190801	0.314469	-1.66901	down
T3_positive	MW0001800	2-(2-Naphthyl)indole	Benzene and substituted derivatives	Benzene and substituted derivatives	C18H13N	244.116	243.105	2.7241	[M+H]+	10.5012	3	0.5458	rp	23746-81-8	265232	-	-	-	5403.07	6864.62	1831.2	3343.46	7561.34	8141.24	12186.7	2883.9	7953.96	3769.86	6593.24	8790.46	-	-	-	-	-	-	-	-	-	-	-
T3_positive	MW0105592	alpha-Amanitine	Heterocyclic compounds	Heterocyclic compounds	C39H54N10O14S	941.355	918.354	4.1255	[M+Na]+	11.7501	3	0.6785	rp	23109-05-9	9543442	-	-	C08438	15736.8	12709.8	18600	20978.5	12925.7	12321.9	661.06	1019.08	485.47	2670.92	1251.86	1666.54	-	1.74393	0.0373206	0.120913	-3.04796	down	1.91779	0.0121316	0.0460312	-4.44124	down
T3_positive	MEDL01970	Corilagin	Tannins	Tannin	C27H22O18	635.082	634.081	1.0676	[M+H]+	2.54558	3	0.6902	rp	23094-69-1	73568	HMDB0031457	-	C10219	3774.67	6658.55	1181.04	1758.08	5395.54	4539.39	6729.65	252.97	10177.1	6391.53	5044.88	5423.02	-	-	-	-	-	-	-	-	-	-	-
T3_positive	MEDP1448	1-Stearoyl-sn-glycerol	GL	MG	C21H42O4	359.315	358.308	6.9274	[M+H]+	1.20995	3	0.8936	rp	22610-61-3	15560610	HMDB0011131	-	-	56324.8	60639.4	81129.7	315.22	43510.6	43194	44624	81800.4	50208.2	61699.9	136827	128.16	-	-	-	-	-	-	-	-	-	-	-
T3_positive	MEDL01854	Demethoxycurcumin	Phenolic acids	Phenolic acids	C20H18O5	377.083	338.115	2.2716	[M+K]+	11.4405	3	0.7822	rp	22608-11-3	5469424	HMDB0033801	-	-	5201.64	4503.09	2098.62	3641.28	3373.24	3938.56	12294.1	14986.8	12504.9	17195.2	12065.5	13309.8	-	1.77725	0.019866	3.88661	1.95851	up	1.77774	0.00191888	3.37072	1.75306	up
T3_positive	MW0015833	Anthranoyllycoctonine	Benzene and substituted derivatives	Benzene and substituted derivatives	C32H46N2O8	587.338	586.325	6.6216	[M+H]+	0.994839	3	0.7257	rp	22413-78-1	441708	-	-	C08659	167.21	323.44	47.81	242.24	807.42	312.85	762.23	193.07	1763.87	71.57	1748.9	697.69	-	-	-	-	-	-	1.29042	0.252226	5.0499	2.33626	up
T3_positive	MW0007820	Mirabegron	Benzene and substituted derivatives	Benzene and substituted derivatives	C21H24N4O2S	397.169	396.162	2.928	[M+H]+	0.008	3	0.7498	rp	223673-61-8	9865528	-	-	-	222.26	16.25	192.87	367.48	969.36	108.54	37.08	198.61	51.01	199.41	121.24	166.07	-	-	-	-	-	-	-	-	-	-	-
T3_positive	MW0113937	Apiosylglucosyl 4-hydroxybenzoate	Others	Saccharides	C18H24O12	450.159	432.127	2.2319	[M+NH4]+	4.11085	3	0.9071	rp	223261-31-2	85284146	HMDB0035318	-	-	14416.1	14362.2	15414.4	14189.1	17425.3	11644	12313.6	7509.44	10254.3	14519.3	14494.7	9623.11	-	-	-	-	-	-	-	-	-	-	-
T3_positive	MW0013399	Noladin ether	GL	MG	C23H40O3	449.265	364.298	6.3262	[M+K+HCOOH]+	0.971624	3	0.6794	rp	222723-55-9	6483057	HMDB0013657	-	-	258955	782775	2.29814e+06	1.14174e+06	3.36139e+06	2.09815e+06	1.45439e+06	2.61834e+06	556198	163869	663313	916304	-	1.37911	0.116074	0.264113	-1.92077	down	-	-	-	-	-
T3_positive	MW0052351	Digitoxigenin 3-[glucosyl-(1->6)-glucosyl-(1->4)-2,6-dideoxyribohexoside]	Steroids	Steroid	C41H64O17	851.397	828.414	6.5773	[M+Na]+	7.66651	3	0.8408	rp	220710-06-5	75072220	HMDB0034321	-	-	744192	777964	613807	356779	371410	388484	376573	906230	823980	895360	724314	729102	-	1.76783	0.0162341	2.10337	1.0727	up	-	-	-	-	-
T3_positive	MW0108474	N-(N-Formyl-L-methionyl)-L-phenylalanine	Amino acids and derivatives	Amino acids and derivatives	C15H20N2O4S	388.123	324.114	4.4043	[M+CH3CN+Na]+	14.417	2	0.7068	rp	22008-60-2	119446	-	44227	-	177.07	140.24	510.02	311.28	258.73	584.94	1290.79	9227.5	904.47	6166.88	1302.79	3430.8	-	1.62474	0.146697	9.43804	3.23849	up	1.57104	0.322567	13.8068	3.7873	up
T3_positive	MW0157385	Tenitramine	Alcohol and amines	Amines	C10H20N6O12	434.148	416.114	4.3243	[M+NH4]+	0.191534	3	0.7452	rp	21946-79-2	168009	-	-	C17719	5156.61	2121.96	2893.9	3985.5	936.79	4268.97	5710.3	6439.3	4175.22	9462.27	1518.57	6103.92	-	-	-	-	-	-	-	-	-	-	-
T3_positive	MW0159352	Vindoline	Alkaloids	Plumerane	C25H32N2O6	457.233	456.226	5.3891	[M+H]+	3.51361	3	0.9177	rp	2182-14-1 | 57794-53-3	260535	-	64330	-	13860.9	33676.1	5334.49	13732.5	13267.1	15585.1	13046.7	9627.23	15799.2	9003.27	14669.9	9567.95	-	-	-	-	-	-	-	-	-	-	-
T3_positive	MW0001678	1-nitrosonaphthalene	Benzene and substituted derivatives	Benzene and substituted derivatives	C10H7NO	158.059	157.053	2.5282	[M+H]+	4.40975	3	0.6511	rp	21711-65-9	30767	HMDB0062189	-	C14788	7437.89	9756.49	14906.6	13419.9	9485.85	11584.8	24638.3	25409.5	15261.9	20246.4	23684.4	20484.7	-	-	-	-	-	-	1.59382	0.0560231	2.03451	1.02468	up
T3_positive	MW0116818	11-(Piperazin-1-yl)dibenzo[b,f][1,4]oxazepine	Benzene and substituted derivatives	Benzene and substituted derivatives	C17H17N3O	302.133	279.137	0.8513	[M+Na]+	0.4055	3	0.74	rp	21636-40-8	7061874	-	-	-	1673.34	4025.37	1412.27	1687.96	3550.73	2213	1061.59	1675.14	3236.32	1137	2353.61	59.4	-	-	-	-	-	-	-	-	-	-	-
T3_positive	MW0125370	N-(3-Methoxypropyl)-9h-Purin-6-Amine	Alcohol and amines	Amines	C9H13N5O	225.146	207.112	3.748	[M+NH4]+	0.02525	3	0.7494	rp	21589-43-5	2155044	-	-	-	874.26	355.02	2040.86	1534.1	979.61	967.25	785.89	1161.99	1124.05	1499.91	693.63	239.48	-	-	-	-	-	-	-	-	-	-	-
T3_positive	MW0103825	(1R,6S)-bicyclo[4.1.0]heptane-7-carboxylic acid	Organic acids	Organic acids	C8H12O2	179.047	140.084	0.8709	[M+K]+	13.1758	3	0.7587	rp	21448-77-1	840543	-	-	-	141419	96444.5	77966.9	116969	121400	81578.5	79509.6	93307.7	117396	132946	115367	72217	-	-	-	-	-	-	-	-	-	-	-
T3_positive	MEDP1077	2'-O-Methyladenosine	Nucleotides and derivatives	Nucleotides and derivatives	C11H15N5O4	282.118	281.112	2.2518	[M+H]+	1.03516	3	0.9464	rp	2140-79-6	102213	HMDB0004326	58235	-	2760.45	5589.27	7390.63	36416.5	16124.6	18648	34183.1	7869.78	24884.8	49078.7	31775.9	45656.4	-	-	-	-	-	-	1.52998	0.153471	4.25262	2.08835	up
T3_positive	MEDN0431	N2,N2-Dimethylguanosine	Nucleotides and derivatives	Nucleotides and derivatives	C12H17N5O5	312.129	311.123	2.3309	[M+H]+	0.494787	3	0.9782	rp	2140-67-2	135501639	HMDB0004824	-	C74036	23529.8	34612.5	28239.6	42366.3	44867.6	34018.7	43010.9	19502	41937.9	44694.3	46724.9	38963	-	-	-	-	-	-	-	-	-	-	-
T3_positive	MW0103456	ADP-glucose	Nucleotides and derivatives	Nucleotides and derivatives	C16H25N5O15P2	590.087	589.082	1.1861	[M+H]+	2.52469	2	0.7862	rp	2140-58-1	16500	HMDB0006557	-	C00498	78864.1	74172.3	35407.5	29413.4	27887.8	50562.1	7341.41	60732	47319.5	82676.3	38005.1	50048	ko00500,ko00520,ko01100,ko01110,ko01250	-	-	-	-	-	-	-	-	-	-
T3_positive	MW0105262	4-Nitrophenyl phthalimidoacetate	Others	Lactones	C16H10N2O6	327.066	326.054	1.2642	[M+H]+	2.78475	3	0.935	rp	21313-49-5	786265	-	-	-	4139.76	7853.2	6161.62	2390.93	5602.16	3842.6	10363.4	3232.25	8726.33	4212.3	6331.99	6761.42	-	-	-	-	-	-	-	-	-	-	-
T3_positive	MW0007346	Hydroxy Ebastine	Benzene and substituted derivatives	Benzene and substituted derivatives	C32H39NO3	524.252	485.293	7.6962	[M+K]+	0.0117455	3	0.9997	rp	210686-41-2	11992145	-	-	-	7769.79	6315.41	6842.95	3083.23	5182.42	5086.51	6782.65	5297.55	14433.3	10666.2	6901.08	10149.7	-	1.55599	0.0350864	2.07584	1.05369	up	-	-	-	-	-
T3_positive	MW0106937	Glu-Ala	Amino acids and derivatives	Amino acids and derivatives	C8H14N2O5	219.096	218.09	1.1267	[M+H]+	0.328444	3	0.9698	rp	21064-18-6	6992506	HMDB0003764	23969	-	42307	47635.2	37937.9	44867.8	63495.2	70987.4	99136.1	52402.7	117820	47123.6	76560.9	104178	-	-	-	-	-	-	1.55816	0.133508	2.10634	1.07474	up
T3_positive	MW0139919	(+)-Vestitol	Flavonoids	Flavones	C16H16O4	349.025	272.105	1.1267	[M-H+2K]+	1.57174	3	0.6611	rp	20879-05-4	177149	HMDB0133781	-	-	12586.3	12694.1	6352.34	2929.54	6147.65	1284.42	1258.5	14358.2	4150.53	8015.16	2734.86	2299.05	-	-	-	-	-	-	-	-	-	-	-
T3_positive	FDATN00282	Neohesperidin dihydrochalcone	Flavonoids	Chalcones	C28H36O15	635.193	612.205	4.1095	[M+Na]+	8.85446	3	0.8211	rp	20702-77-6	30231	HMDB0030542	43746	-	26716.5	30271.5	28093.2	33490.8	29746.9	38465.4	25778.4	11328.1	13577.6	16044.8	25093.1	27762.1	-	-	-	-	-	-	-	-	-	-	-
T3_positive	MW0012989	1-Stearoyl-2-arachidonoyl-sn-glycero-3-phospho-(1'-myo-inositol)	GP	PI	C47H83O13P	925.523	886.557	8.777	[M+K]+	0.98121	3	0.7261	rp	206059-96-3	42607491	HMDB0009815	-	-	3254.64	1485.03	2526.19	723.64	1115.32	3000.49	1981.9	1976.87	3885.36	2499.2	2386.34	2242.51	-	-	-	-	-	-	-	-	-	-	-
T3_positive	MW0110419	Valylproline	Amino acids and derivatives	Amino acids and derivatives	C10H18N2O3	215.138	214.132	1.8792	[M+H]+	6.45192	2	0.7683	rp	20488-27-1	9837272	HMDB0029135	-	-	3128.82	5576.96	4837.58	3435.63	4870.36	6358.32	18201.9	7522.84	18705	6961.14	15660	11108	-	1.45927	0.115521	2.30008	1.20169	up	1.65769	0.100659	3.28055	1.71394	up
T3_positive	MW0123970	Ethyl 3-isothiocyanato-1H-indole-2-carboxylate	Alkaloids	Plumerane	C12H10N2O2S	247.056	246.046	1.0941	[M+H]+	3.24575	3	0.6751	rp	204635-82-5	10490637	-	-	-	52658.9	48294	65465.5	118164	61319.2	79258.8	48937.4	21000.9	87299.4	52337.6	110104	66089.7	-	-	-	-	-	-	-	-	-	-	-
T3_positive	MW0003368	Mmp inhibitor II	Benzene and substituted derivatives	Benzene and substituted derivatives	C21H27N3O8S2	514.154	513.124	2.4198	[M+H]+	33.2143	3	0.595	rp	203915-59-7	4218	-	-	-	28932	34583.5	82292.4	81801.3	16675.5	35406.9	95009.1	106893	20457.2	35137.7	90997.8	48276.5	-	-	-	-	-	-	-	-	-	-	-
T3_positive	MW0115414	2-Propanol, 1-[2-(2-methoxy-1-methylethoxy)-1-methylethoxy]-	Alcohol and amines	Alcohols	C10H22O4	245.112	206.152	0.8709	[M+K]+	10.4768	3	0.5461	rp	20324-33-8	30111	-	-	-	1033.67	3510.82	2652.04	984.95	1805.86	1284.93	1895.41	860.88	4012.29	2838.49	987.19	2060.73	-	-	-	-	-	-	-	-	-	-	-
T3_positive	MEDL02145	Procyanidin B1	Tannins	Proanthocyanidins	C30H26O12	579.157	578.142	5.0565	[M+H]+	12.0057	3	0.8671	rp	20315-25-7	11250133	HMDB0029754	-	-	9843.74	16870.3	33375.2	9644.15	6063.13	23837.9	9875.78	39614.4	22894.5	32722.3	25804.1	26941.6	-	1.3608	0.0910871	2.16127	1.11188	up	-	-	-	-	-
T3_positive	MW0054927	Methyl(9Z)-6'-oxo-6,5'-diapo-6-carotenoate	Terpenoids	Ditepenoids	C26H32O3	410.27	392.235	8.0015	[M+NH4]+	2.8625	3	0.6833	rp	201996-49-8	131751235	HMDB0031977	-	-	925.15	1093.51	759.63	1144.33	2022.08	543.68	1771.62	324.49	4011.68	2730.29	3203.43	2732.21	-	1.41274	0.0479897	2.33577	1.2239	up	-	-	-	-	-
T3_positive	MW0143349	1,3,4,10,11,12-Hexahydroxy-6-methyltetracene-2-carboxamide	Alcohol and amines	Amines	C20H15NO7	382.091	381.085	3.3974	[M+H]+	12.8702	3	0.5127	rp	2011-31-6	441106	-	-	C06628	2358.07	2504.88	1353.07	938.83	1473.83	2379.34	1567.4	2339.34	325.32	1899.84	1587.67	853.89	ko01100,ko01110	-	-	-	-	-	-	-	-	-	-
T3_positive	MW0144377	Adifoline	Alkaloids	Alkaloids	C22H20N2O7	425.135	424.127	7.9917	[M+H]+	4.59506	3	0.8974	rp	20072-28-0	441972	-	-	C09020	3276.38	11477.5	13878.8	6341.12	12143.8	17679.6	25246	587.05	27797.7	11154	20234.3	21821.4	-	-	-	-	-	-	-	-	-	-	-
T3_positive	MW0159383	Vobtusine	Alkaloids	Alkaloids	C43H50N4O6	719.381	718.373	5.9699	[M+H]+	1.50884	3	0.7456	rp	19772-79-3	73534	-	-	-	3308.33	4966.05	9722.9	5953.22	6231.9	3990.21	11042.9	10933.8	4060.94	1087.09	5217.38	7784.5	-	-	-	-	-	-	-	-	-	-	-
T3_positive	MW0116659	1,3-dimethyl-1H-pyrazolo[3,4-b]pyridin-5-amine	Alcohol and amines	Amines	C8H10N4	185.081	162.09	0.5961	[M+Na]+	8.634	3	0.5747	rp	19736-04-0	16227867	-	-	-	17419.2	9794.22	11476.2	16804.9	10067	9442.13	4241.77	17043.6	11592	11419.9	9570.41	15433	-	-	-	-	-	-	-	-	-	-	-
T3_positive	MW0147281	Ceanothine B	Amino acids and derivatives	Amino acids and derivatives	C29H36N4O4	505.292	504.274	5.4501	[M+H]+	2.66561	3	0.6876	rp	19471-43-3	5281585	HMDB0029339	-	C10001	6586.47	8506.19	1690.23	12286.2	4794.73	5041.12	547.69	2140.24	914.87	1220.28	1583.25	1162.98	-	1.68027	0.132388	0.179301	-2.47954	down	1.47755	0.156736	0.214671	-2.2198	down
T3_positive	MW0117325	Benzothiazole, 2,2'-methylenebis-	Benzene and substituted derivatives	Benzene and substituted derivatives	C15H10N2S2	305.007	282.029	3.391	[M+Na]+	13.8495	3	0.5002	rp	1945-78-4	74755	-	-	-	199.12	195.3	155.53	119.84	431.39	844.02	1105.74	9.03	1434.24	188.23	866.62	919.32	-	-	-	-	-	-	-	-	-	-	-
T3_positive	MW0049084	(3S,3aS,6R,8aS)-3,8-Dimethyl-5-(propan-2-ylidene)-2,3,4,5,6,8a-hexahydro-1H-3a,6-epoxyazulen-6-ol	Terpenoids	Sesquiterpenoids	C15H22O2	279.134	234.162	2.6655	[M-H+2Na]+	0.825883	3	0.659	rp	19431-84-6	387977	HMDB0033960	-	C16942	43496.8	48045.4	50661.5	8049.13	5641.09	48895.3	53042.3	45677.3	44496.8	43491.9	43954	47707.6	-	1.2321	0.226099	2.1595	1.1107	up	-	-	-	-	-
T3_positive	MEDP1337	LysoPC 18:0	Lipids	LPC	C26H54NO7P	524.37	523.364	6.6216	[M+H]+	3.42077	3	0.9214	rp	19420-57-6	497299	HMDB0010384	-	C04230	3.22475e+08	9.24461e+07	9.75978e+07	6.23606e+07	1.39076e+08	2.10215e+08	1.2941e+08	4.39901e+08	2.29146e+08	2.52276e+08	1.87516e+08	1.33444e+08	ko00564	-	-	-	-	-	-	-	-	-	-
T3_positive	MEDL02193	Methyl 4-hydroxycinnamate	Others	Lactones	C10H10O3	225.074	178.063	4.6034	[M+HCOO+2H]+	1.26931	3	0.8742	rp	19367-38-5 | 3943-97-3	5319562	HMDB0131168	-	-	57275.3	52160.3	50291	52512.1	55761	39315.2	71974.2	11623.1	54142.8	35807.3	45731.8	57268.6	-	-	-	-	-	-	-	-	-	-	-
T3_positive	MW0055127	Mosinone A	FA	Others	C37H64O7	659.414	620.465	7.9718	[M+K]+	13.2236	3	0.7581	rp	191800-47-2	131751150	HMDB0031228	-	-	4609.56	5540.42	2988.68	1607.31	5476.81	1778.08	11371	1030.27	30697.7	8625.99	12356.5	14084.2	-	1.57701	0.0145994	3.95689	1.98437	up	-	-	-	-	-
T3_positive	FDATN00011	Lenalidomide	Alcohol and amines	Amines	C13H13N3O3	557.164	259.096	5.95	[2M+K]+	14.6339	3	0.6519	rp	191732-72-6 | 443912-14-9	216326	HMDB0014623	-	-	98195.2	123431	224460	225820	112100	183528	1.12917e+06	182067	1.65476e+06	562078	571441	1.65139e+06	-	1.59932	0.171167	5.34072	2.41703	up	1.43324	0.189678	6.64893	2.73312	up
T3_positive	MEDP1399	Carnitine C16:2(Acyl carnitine C16:2)	FA	CAR	C23H41NO4	434.275	395.304	7.6962	[M+K]+	1.3975	3	0.7163	rp	1911579-97-9	156908015	HMDB0013334	-	-	22590.4	28236.2	26985.5	16280.1	69078.3	60143.4	82950.4	56024.6	44177.7	22184.3	28270.7	44118.2	-	-	-	-	-	-	1.78124	0.0891012	2.35378	1.23498	up
T3_positive	MEDP1190	Adenylocuccinic Acid	Organic acids	Organic acids	C14H18N5O11P	464.08	463.074	1.8985	[M+H]+	1.63329	3	0.9581	rp	19046-78-7	440122	HMDB0000536	-	C03794	36360.7	386520	35385.5	304781	555151	605860	805219	8402.58	707596	72118	440256	640411	ko00230,ko00250,ko01100,ko01232,ko01240	-	-	-	-	-	-	-	-	-	-
T3_positive	MW0144234	Ac-Asp-Glu-Val-Asp-pNA	Benzene and substituted derivatives	Benzene and substituted derivatives	C26H34N6O13	656.237	638.218	2.2518	[M+NH4]+	24.1074	3	0.6498	rp	189950-66-1	56430536	-	-	-	1425.16	1242.04	9773.82	10611.1	2015.95	1398.46	15295.9	1932.79	2597.71	1583.11	5648.13	5791.96	-	-	-	-	-	-	-	-	-	-	-
T3_positive	MW0118236	2-Amino-4-methyl-1,3-thiazole-5-sulfonamide	Alcohol and amines	Amines	C4H7N3O2S2	231.965	192.998	1.402	[M+K]+	7.41975	3	0.595	rp	187230-38-2	18693244	-	-	-	2382.79	3552.21	2198.35	6084.43	5621.17	5350.31	10435	4138.06	5692.42	5686.46	6033.86	8956.11	-	-	-	-	-	-	1.60059	0.160861	2.49165	1.3171	up
T3_positive	MW0054404	Loganin	Terpenoids	Monoterpenoids	C17H26O10	408.185	390.153	2.0151	[M+NH4]+	1.493	3	0.964	rp	18524-94-2	87691	-	64938	C01433	1090.13	53.66	1250.59	291.35	721.1	330.02	6137.27	5905.36	3960.57	10982.2	4813.5	6482.18	ko00902,ko01100,ko01110	1.74291	0.0623901	16.5947	4.05265	up	1.50259	0.0095407	6.68365	2.74064	up
T3_positive	MEDN0685	Undecanedioic acid	Lipids	Free fatty acids	C11H20O4	471.247	216.136	5.3694	[2M+K]+	21.9763	3	0.6255	rp	1852-04-6	15816	HMDB0000888	5846	-	52978.7	221316	189789	216271	349774	267946	350763	317398	125911	75461.8	163893	139494	-	1.49884	0.0384146	0.45426	-1.13841	down	-	-	-	-	-
T3_positive	MW0147862	Cucurbitacin E	Terpenoids	Triterpene	C32H44O8	579.292	556.304	6.6019	[M+Na]+	15.066	3	0.7354	rp	18444-66-1	5281319	-	-	C08797	2.77647e+07	1.05896e+07	5.02931e+07	7.71138e+07	67962489	2.94435e+07	2.63975e+07	4.54229e+07	2.16488e+06	5.71698e+07	2.02813e+07	1.75265e+08	ko00996,ko01110	-	-	-	-	-	-	-	-	-	-
T3_positive	MW0008211	N-(3-hydroxyphenyl)-Arachidonoyl amide	Benzene and substituted derivatives	Benzene and substituted derivatives	C26H37NO2	395.275	395.282	6.9106	[M+]+	21.4535	3	0.6534	rp	183718-75-4	9930597	-	45072	-	31673.2	37420.5	60505.2	13986.3	24399.9	29826	31603.4	63314.2	27103.8	15441.8	22491.8	36580.3	-	-	-	-	-	-	-	-	-	-	-
T3_positive	MW0005457	2-NP-Amoz	Benzene and substituted derivatives	Benzene and substituted derivatives	C15H18N4O5	335.133	334.128	3.3712	[M+H]+	4.2995	3	0.6533	rp	183193-59-1	53393538	-	-	-	781.06	478.01	222.34	929.59	550.11	592.81	2186.36	669.66	2791.2	2003.94	2309.04	4092.27	-	1.67517	0.0788708	4.05559	2.01991	up	1.45556	0.151806	3.81206	1.93057	up
T3_positive	MW0111118	N-(prop-2-yn-1-yl)cyclohexanamine	Alcohol and amines	Amines	C9H15N	160.106	137.12	1.3232	[M+Na]+	3.87625	3	0.6619	rp	18292-76-7	1827584	-	-	-	67.39	450.04	156.33	109.72	273.77	119.5	16.43	127.6	89.86	229.53	309.79	224.49	-	-	-	-	-	-	1.07765	0.331874	0.347141	-1.5264	down
T3_positive	MW0128031	(2S,4R,6S)-2-[2-(4-hydroxy-3-methoxyphenyl)ethyl]tetrahydro-6-(4-hydroxy-3,5-dimethoxyphenyl)-2H-pyran-4-ol	Alcohol and amines	Alcohols	C22H28O7	405.19	404.183	6.1486	[M+H]+	3.71961	3	0.6651	rp	182227-94-7	73803060	HMDB0030504	-	-	511.47	476.7	165.39	644.64	332.1	186.48	2170.66	2219.91	4326.53	2110.46	2722.26	3308.1	-	1.68584	0.0124135	6.99852	2.80705	up	1.78974	0.0678268	7.55669	2.91776	up
T3_positive	MEDN0523	Indole-3-lactic acid	Alkaloids	Plumerane	C11H11NO3	228.062	205.074	5.0565	[M+Na]+	2.23325	3	0.9472	rp	1821-52-9 | 832-97-3	92904	HMDB0000671	71	C02043	23088.2	26899	63835.7	28088.8	10538.9	27527.8	27499.3	120818	36148.9	58955.2	48115.8	49070.8	-	1.47975	0.0173041	2.36022	1.23892	up	-	-	-	-	-
T3_positive	MW0000104	7-Ethyl-10-(4-N-aminopentanoic acid)-1-piperidino)carbonyloxycamptothecin	Alkaloids	Quinoline alkaloids	C33H38N4O8	641.266	618.269	6.3065	[M+Na]+	8.14461	3	0.8327	rp	181467-56-1	10077584	HMDB0060661	-	-	2.62632e+08	2.28222e+07	2.37373e+08	2.08536e+08	1.49549e+08	2.29912e+08	1.59598e+08	2.37617e+08	9.14141e+06	3.23795e+08	4.87767e+07	4.63347e+08	-	-	-	-	-	-	-	-	-	-	-
T3_positive	MW0010611	Justicidin B	Lignans and Coumarins	Lignans	C21H16O6	365.105	364.095	8.777	[M+H]+	1.7044	2	0.8577	rp	17951-19-8	442882	-	-	C10636	79446.5	59155	174241	188783	51688.5	59511.3	272317	230467	130407	72589.2	128614	114121	-	-	-	-	-	-	1.37744	0.126448	2.02399	1.0172	up
T3_positive	MW0000121	Alkaloid RC	Alkaloids	Alkaloids	C26H29NO11	532.186	531.174	1.333	[M+H]+	9.29837	3	0.5641	rp	17948-36-6	131750861	HMDB0029361	-	-	499.68	496.7	1972.95	1382.13	1062.65	390.21	921.91	3059.21	701.23	1609	136.78	623.54	-	-	-	-	-	-	-	-	-	-	-
T3_positive	MEDL01999	Floionolic acid	Lipids	Free fatty acids	C18H36O5	333.262	332.256	5.6307	[M+H]+	3.186	3	0.9264	rp	17705-68-9	5282938	HMDB0034295	-	C19621	3151.02	4154.06	3990.41	2727.98	5764.59	4994.51	40755.7	2148.23	13707.6	4592.06	12565.1	14464.7	ko00073	1.22312	0.175982	2.3446	1.22934	up	1.02253	0.317526	5.01186	2.32535	up
T3_positive	MEDN0226	Erythrono-1,4-lactone	Others	Lactones	C4H6O4	119.034	118.027	1.9372	[M+H]+	0.97825	3	0.7261	rp	17675-99-9	5325915	HMDB0000349	5338	-	7338.72	13822.8	10819.2	12340.2	12877.6	14504.5	33994.2	7479.08	33535.4	14467.6	25337.2	30941.5	-	-	-	-	-	-	1.04317	0.240278	2.34543	1.22986	up
T3_positive	MEDL01866	Notoginsenoside R9	Terpenoids	Triterpene Saponin	C36H62O10	654.455	654.434	6.4939	[M+]+	7.76571	3	0.7697	rp	175889-50-6	131753127	HMDB0041375	-	-	93988.5	67533.3	48190.5	16055.4	42452.8	41900.5	10605.5	36438.1	6473.67	36515.5	66358.8	27000.2	-	-	-	-	-	-	1.59021	0.038095	0.255193	-1.97034	down
T3_positive	MW0154925	Parishin B	Phenolic acids	Phenolic acids	C32H40O19	746.25	728.216	4.245	[M+NH4]+	0.852219	3	0.7291	rp	174972-79-3	44715528	-	-	C17465	2650.26	5045.13	4443.9	9029.33	3219.77	2730.44	4326.1	1863.74	3260.77	3463.21	3150.89	4087.86	-	-	-	-	-	-	-	-	-	-	-
T3_positive	MW0054925	Methyl(7Z,9Z,9'Z)-6'-apo-y-caroten-6'-oate	Terpenoids	Triterpene	C33H44O2	495.326	472.334	6.6481	[M+Na]+	4.51123	3	0.899	rp	174206-07-6	15285539	HMDB0031381	-	-	142053	233186	344375	471557	317006	242293	286094	90246.3	225645	181072	393701	265640	-	-	-	-	-	-	-	-	-	-	-
T3_positive	MEDL00436	Dehydroabietic acid	Terpenoids	Ditepenoids	C20H28O2	323.194	300.209	7.6229	[M+Na]+	4.8255	3	0.8928	rp	1740-19-8	94391	HMDB0061925	-	C12078	3750.58	5324.08	4391.91	2591.81	1433.49	4333.55	5288.64	2951.05	7435.99	3532.59	10623.5	3907.88	-	1.10445	0.294048	2.16107	1.11174	up	-	-	-	-	-
T3_positive	MEDL02670	Isosinensetin	Flavonoids	Flavones	C20H20O7	783.215	372.121	1.0086	[2M+K]+	12.5032	3	0.6383	rp	17290-70-9	632135	HMDB0037599	-	-	98991.1	115174	119080	223353	194561	262851	256657	48638.5	325094	148197	280945	328817	-	-	-	-	-	-	-	-	-	-	-
T3_positive	MW0139105	Naringin 4'-glucoside	Flavonoids	Flavones	C33H42O19	765.214	742.232	8.784	[M+Na]+	5.34951	3	0.6327	rp	17257-21-5	42607917	HMDB0033738	-	-	5395.09	4749.75	1833.07	2980	14371.4	3086.83	4298.39	10607.4	3625.28	6592.62	7236.1	10585.7	-	-	-	-	-	-	-	-	-	-	-
T3_positive	MW0015846	Apo-10'-violaxanthal	Others	Aldehyde compounds	C27H36O3	409.269	408.266	7.6177	[M+H]+	8.43868	3	0.5779	rp	17237-68-2	131752515	HMDB0039018	-	-	2162.56	7915.52	429.48	3217.33	1195.45	1092.02	7363.33	814.13	585.69	479.27	3165.76	1557.64	-	-	-	-	-	-	-	-	-	-	-
T3_positive	MW0003243	2-Methyl-4-phenylbut-3-yn-2-ol	Benzene and substituted derivatives	Benzene and substituted derivatives	C11H12O	178.121	160.089	0.4986	[M+NH4]+	0.46225	3	0.7386	rp	1719-19-3	288327	-	-	C73305	2076.35	2724.8	1651.15	1718.21	2584.63	1098.6	1982.73	1439.24	1473.98	1962.73	1506.13	2416.91	-	-	-	-	-	-	-	-	-	-	-
T3_positive	MEDL02631	Cassitoroside	Quinones	Quinones	C25H32O14	579.167	556.179	3.5	[M+Na]+	3.96618	3	0.6601	rp	170384-73-3	131753095	HMDB0041289	-	-	1713.36	2879.86	1481.03	2507.67	2378.4	1767.85	1326.14	708.07	830.01	1734.54	1849.41	1174.13	-	-	-	-	-	-	1.54109	0.11686	0.471535	-1.08456	down
T3_positive	MW0150616	Gomphrenin-V	Alkaloids	Plumerane	C34H34N2O16	727.196	726.191	4.3441	[M+H]+	8.09903	3	0.6011	rp	16955-52-5	6325294	-	-	C08547	1434.53	3395.18	21488.6	2140.28	1798.3	7607.97	1585.49	25849.7	4646.88	13727.8	6202.46	9711.76	-	1.33761	0.105354	2.56717	1.36018	up	-	-	-	-	-
T3_positive	MW0123362	Citbismine B	Heterocyclic compounds	Heterocyclic compounds	C36H34N2O11	671.218	670.216	4.1655	[M+H]+	9.34051	3	0.5634	rp	169055-77-0	131753142	HMDB0041434	-	-	24432.4	14329.4	21257.9	13781.4	11992.1	7413.16	9017.79	12461.4	2031.82	7900.02	5226.68	9415.73	-	-	-	-	-	-	1.34034	0.0467231	0.391721	-1.3521	down
T3_positive	MW0061827	Pinolenic acid	Lipids	Free fatty acids	C18H30O2	279.231	278.225	6.6019	[M+H]+	1.76456	2	0.7646	rp	16833-54-8	5312495	-	35008	-	20289.3	26250	17679.8	19774.4	19938.9	18332.4	48789.3	1012.08	26539.7	31813.7	38743.1	42930.1	-	-	-	-	-	-	-	-	-	-	-
T3_positive	MW0138174	(2S,3R,4S,5S,6R)-2-[3-hydroxy-5-[(2R,3R)-6-hydroxy-4-[(2S,3S)-6-hydroxy-2-(4-hydroxyphenyl)-4-[(E)-2-(4-hydroxyphenyl)ethenyl]-2,3-dihydro-1-benzofuran-3-yl]-2-(4-hydroxyphenyl)-2,3-dihydro-1-benzofuran-3-yl]phenoxy]-6-(hydroxymethyl)oxane-3,4,5-triol	Phenolic acids	Phenolic acids	C48H42O14	843.265	842.258	3.7282	[M+H]+	6.58191	3	0.8598	rp	168010-10-4	101924276	HMDB0041556	-	-	7698.41	6728.44	6821.63	5142.97	6856.55	5530.29	5453.41	34193.6	7242.34	20042.8	10212.3	5169.26	-	1.03414	0.304708	2.02081	1.01493	up	-	-	-	-	-
T3_positive	MW0052353	Digoxigenin	Steroids	Cardiac glycoside	C23H34O5	391.244	390.241	6.9136	[M+H]+	5.9407	3	0.8741	rp	1672-46-4	15478	-	-	-	31572.6	33867.1	17486.3	5285.63	10454.8	17189.7	25818	12664.9	23470.9	20764.4	28015.4	20081.7	-	1.37474	0.0538285	2.09114	1.06429	up	-	-	-	-	-
T3_positive	MW0119667	3-Ketocarbofuran	Heterocyclic compounds	Heterocyclic compounds	C12H13NO4	236.092	235.084	4.6829	[M+H]+	1.145	3	0.7222	rp	16709-30-1	27999	HMDB0032776	-	-	79.22	344.01	213.8	363.84	91.72	179.73	76.83	72.81	172.19	185.91	125.96	138.53	-	-	-	-	-	-	-	-	-	-	-
T3_positive	MW0148624	Vitamin E Nicotinate	Others	Vitamin	C35H53NO3	536.392	535.403	7.9917	[M+H]+	14.0918	3	0.7472	rp	16676-75-8 | 43119-47-7 | 51898-34-1	27990	-	-	-	2062.17	3197.4	2765.3	3699.64	4759.45	5222.76	7306.68	326.89	3307.8	3224.61	5448.14	4296.84	-	-	-	-	-	-	-	-	-	-	-
T3_positive	MW0108765	Neotame	Benzene and substituted derivatives	Benzene and substituted derivatives	C20H30N2O5	378.211	378.216	3.748	[M+]+	10.6544	3	0.5907	rp	165450-17-9	9810996	-	-	-	46601.7	52644.3	35444	44041.9	28603.5	28359.2	24296	21338.7	23257.2	28355	21680	24164.3	-	-	-	-	-	-	-	-	-	-	-
T3_positive	MW0004353	4-(Benzhydryloxy)-1-[3-(1H-tetraazol-5-YL)propyl]piperidine	Benzene and substituted derivatives	Benzene and substituted derivatives	C22H27N5O	378.226	377.222	5.5703	[M+H]+	3.9015	3	0.6614	rp	162641-16-9	6540277	-	45384	-	39574.9	14532	14905.9	13213.2	7704.22	12100.8	1490.4	3665.63	10872.7	15184.8	11422.7	7641.01	-	-	-	-	-	-	1.55153	0.156791	0.232257	-2.10621	down
T3_positive	MW0139901	7-Hydroxycoumarinyl Arachidonate	Others	Others	C29H36O4	449.266	448.261	7.6373	[M+H]+	7.68668	2	0.8291	rp	161180-11-6	35025479	-	63019	-	16496.7	98921.7	99339.5	153119	178725	166011	206467	102722	39475.7	14608.1	37345.4	73881.6	-	1.54399	0.00963035	0.252754	-1.98419	down	-	-	-	-	-
T3_positive	MEDL02149	Acetaminophen glucuronide	Others	Ketone compounds	C14H17NO8	374.107	327.095	3.7282	[M+HCOO+2H]+	1.08838	2	0.7753	rp	16110-10-4	83944	HMDB0010316	-	-	18778.4	12773.9	10757.5	14926.4	12171.9	9285.7	10579.8	65232.1	16771.3	39084.7	17887.2	14520.8	-	-	-	-	-	-	-	-	-	-	-
T3_positive	MW0109227	Phenylalanylserine	Amino acids and derivatives	Amino acids and derivatives	C12H16N2O4	361.11	252.111	2.2914	[M+H]+	18.9955	2	0.813	rp	16053-39-7	193508	HMDB0029004	-	-	68893.4	60318.9	61901.6	64715	50329.3	60210.9	178163	170354	196978	229693	165855	221482	-	1.76681	0.0148541	3.52075	1.81588	up	1.92831	0.00210333	2.85429	1.51313	up
T3_positive	MW0142783	3alpha,12alpha-Dihydroxy-5beta-pregnan-20-one diacetate	Others	Lactones	C25H38O5	441.263	418.272	7.7159	[M+Na]+	9.74357	3	0.5572	rp	15991-93-2	11954142	-	-	-	949.24	8294.91	2239.39	100.02	7702.34	7181.33	8340.03	527.94	8183.16	2678.96	2178.03	6060.13	-	-	-	-	-	-	-	-	-	-	-
T3_positive	MW0010655	Secoisolariciresinol diglucoside	Lignans and Coumarins	Lignans	C32H46O16	704.311	686.279	6.5429	[M+NH4]+	3.04009	2	0.7541	rp	158932-33-3 | 148244-82-0	9917980	-	85005	-	2452.4	227.74	9989.61	301.74	1699.59	2040.37	1335.64	4651.57	1603.15	4957.76	8136.21	1708.67	-	1.21797	0.186115	3.66248	1.87282	up	-	-	-	-	-
T3_positive	MEDL00977	(E,Z)-2-Amino-3,14-octadecadien-1-ol	Alcohol and amines	Alcohols	C18H35NO	282.277	281.272	8.0507	[M+H]+	4.66225	3	0.896	rp	158507-68-7	6439505	-	-	-	43575.2	70034.4	101545	75573.4	51297	30057.2	11672.6	54332.3	30605.7	132962	47917.9	159436	-	1.11163	0.203077	2.16862	1.11678	up	1.33008	0.136661	0.449028	-1.15512	down
T3_positive	MW0156453	Ryanodine	Terpenoids	Ditepenoids	C25H35NO9	516.228	493.231	3.2133	[M+Na]+	0.368793	3	0.7409	rp	15662-33-6	11317883	-	-	-	65552.1	48301.8	58702.6	45092.7	28797.8	50135.3	26948.5	49633	15380.1	42448.2	25504.5	22071.2	-	-	-	-	-	-	-	-	-	-	-
T3_positive	MEDL02615	Kanzonol N	Flavonoids	Other Flavonoids	C22H24O6	407.14	384.157	2.4395	[M+Na]+	3.2215	3	0.6756	rp	156250-71-4	131753028	HMDB0041100	-	-	7565.04	11995	5823.49	4012.7	9223.83	5643.46	1651.08	6935.9	4487.92	8782.25	4558.02	6013.86	-	-	-	-	-	-	-	-	-	-	-
T3_positive	MW0123075	4-(5,7,7,10,10-Pentamethyl-8,9-dihydronaphtho[2,3-b][1,4]benzodiazepin-13-yl)benzoic acid	Organic acids	Organic acids	C29H30N2O2	477.198	438.231	5.2515	[M+K]+	3.94383	3	0.9105	rp	155877-83-1	10410894	-	-	-	3283.33	3288.76	423.09	296.19	489.21	4774.03	6137.33	4248.78	2728.63	1885.98	2250.54	8377.09	-	1.01669	0.422713	2.25088	1.17049	up	-	-	-	-	-
T3_positive	MW0053637	Ginsenoyne A linoleate	Others	Lactones	C35H52O3	538.43	520.392	8.6822	[M+NH4]+	6.44568	3	0.6122	rp	155551-20-5	131753066	HMDB0041203	-	-	1832.02	4461.91	3035.83	999.98	4758.88	3134.65	2295.04	3147.27	2778.26	3940.55	2404.5	3668.12	-	-	-	-	-	-	-	-	-	-	-
T3_positive	MW0012766	1alpha,3beta,22R-Trihydroxyergosta-5,24E-dien-26-oic acid 3-O-b-D-glucoside 26-O-[b-D-glucosyl-(1->4)-b-D-glucosyl-(1->2)-6-acetyl-b-D-glucosyl] ester	Steroids	Steroid	C54H86O26	1151.54	1150.54	4.4246	[M+H]+	9.32874	3	0.5636	rp	155520-07-3	131752812	HMDB0040401	-	-	11325.1	40424	20152.9	20581.9	5771.74	10120.5	25692.8	9323.61	5421.13	6013.44	31876.7	16437.6	-	-	-	-	-	-	-	-	-	-	-
T3_positive	MW0139580	Rhapontin	Others	Stilbene	C21H24O9	421.144	420.142	3.7282	[M+H]+	5.44198	3	0.6495	rp	155-58-8	637213	-	44320	-	4117.24	2971.32	2325.27	5024.43	3690.96	2653.64	2251.71	6188.15	2664.26	4784.25	2531.15	2104.55	-	-	-	-	-	-	-	-	-	-	-
T3_positive	MW0115167	Primeverin	Benzene and substituted derivatives	Benzene and substituted derivatives	C20H28O13	494.185	476.153	2.2319	[M+NH4]+	2.11864	3	0.9497	rp	154-60-9	3038513	-	-	-	14879.9	23112	26785.6	24895	19571.2	29785	21245.5	15003.3	12162.6	9291.74	21449.9	13009.1	-	-	-	-	-	-	-	-	-	-	-
T3_positive	MW0106219	1,2,4,5-Cyclohexanetetracarboxylic Acid	Amino acids and derivatives	Amino acids and derivatives	C10H12O8	283.05	260.053	0.5961	[M+Na]+	3.04375	3	0.6794	rp	15383-49-0	2834946	-	-	-	37459.2	33874.6	34644.4	28221.7	31372.5	18987.2	30304.8	34491.8	28425.8	31475.5	26302.7	28326.8	-	-	-	-	-	-	-	-	-	-	-
T3_positive	MW0141698	1-{[3-(3,4-Dihydroxyphenyl)acryloyl]oxy}-3,5-dihydroxycyclohexane-1-carboxylic acid	Organic acids	Organic acids	C16H18O8	677.206	338.1	4.6332	[2M+H]+	3.61871	3	0.7322	rp	153444-59-8	4484224	-	-	-	60475.3	23556.1	48395.6	44195.8	30324.1	20814.3	2431.59	10539.5	2786.63	8544.31	7553.47	7227.53	-	1.71611	0.0710315	0.244669	-2.0311	down	1.75564	0.0626894	0.118992	-3.07107	down
T3_positive	MW0054310	Lepidiumterpenyl ester	Terpenoids	Monoterpenoids	C23H42O4	405.31	382.308	6.2868	[M+Na]+	14.225	3	0.7455	rp	15291-75-5	11794320	HMDB0036862	-	-	43847.3	417603	48593.2	33162	209804	40318.8	148569	34829.2	18482.7	16088.3	26791.5	67537.2	-	-	-	-	-	-	-	-	-	-	-
T3_positive	MW0138241	Sophoricoside	Flavonoids	Isoflavones	C21H20O10	433.112	432.106	3.0752	[M+H]+	1.28377	3	0.9386	rp	152-95-4	5321398	HMDB0003217	47680	-	9.17	5.52	3.96	7.64	8.27	772.49	1990.26	27.03	7582.4	359.98	515.31	4494.77	-	1.24752	0.376294	6.81134	2.76794	up	1.57558	0.293688	514.729	9.00767	up
T3_positive	MW0110326	(2S,4S)-2-amino-5-[[(3R,4S,7S,10S,11R)-4-(carboxymethylcarbamoyl)-3-ethyl-11,15-dihydroxy-3,7-dimethyl-10-(methylamino)-6,9-dioxo-2-oxa-5,8-diazabicyclo[10.3.1]hexadeca-1(15),12(16),13-trien-13-yl]sulfinyl]-4-hydroxypentanoic acid	Organic acids	Organic acids	C26H39N5O12S	663.258	645.232	3.0752	[M+NH4]+	10.2175	3	0.8	rp	151841-41-7	9917502	HMDB0041373	-	-	231.46	1971.51	11701.8	3938.11	704.19	2205.61	3023.87	1266.24	486.49	898.85	283.76	421.84	-	1.33628	0.198619	0.234298	-2.09358	down	-	-	-	-	-
T3_positive	MW0013128	2,4,12-Octadecatrienoic acid isobutylamide	FA	Others	C22H39NO	351.336	333.303	6.0747	[M+NH4]+	2.9125	3	0.9322	rp	151391-69-4	25221579	HMDB0032033	-	-	1556.84	33666.1	7451.63	47787.9	28579.8	15965	124623	5431.7	61775.7	6965.26	47315.9	165005	-	-	-	-	-	-	1.00636	0.283013	4.49519	2.16838	up
T3_positive	MW0106536	3-Amino-4-phenylbutanoic acid	Amino acids and derivatives	Amino acids and derivatives	C10H13NO2	130.064	179.095	5.0956	[M+H-2H2O]+	2.58256	2	0.8171	rp	15099-85-1	277936	HMDB0000159	-	-	25146.6	153762	55780.6	106599	108911	179861	276353	75756.8	152660	91178.2	93233.9	154459	-	-	-	-	-	-	1.12654	0.278139	2.1508	1.10488	up
T3_positive	MW0130875	2-Methoxycinnamaldehyde	Phenolic acids	Phenolic acids	C10H10O2	342.175	162.068	2.4493	[2M+NH4]+	12.8736	2	0.7066	rp	1504-74-1	641298	HMDB0033830	-	-	180731	299686	137034	123926	289427	256826	64700.9	115066	177407	244634	164706	133142	-	-	-	-	-	-	-	-	-	-	-
T3_positive	MW0111055	Dihomo-gamma-linolenoylethanolamide	Alcohol and amines	Amines	C22H39NO2	367.331	349.298	8.4446	[M+NH4]+	5.199	3	0.6355	rp	150314-34-4	5282272	HMDB0013625	-	C13828	4783.65	4871.3	9132.99	17287.6	23657	18742	4391.3	3884.16	5893.8	9592.45	7796.94	5572.46	-	1.68598	0.0095929	0.384707	-1.37817	down	-	-	-	-	-
T3_positive	MW0139899	Uhdoside A	Nucleotides and derivatives	Nucleotides and derivatives	C32H36O13	651.203	628.216	5.3891	[M+Na]+	2.53337	3	0.9405	rp	150044-49-8	133556426	-	-	-	6885.67	2139	7129.93	17102	2325.32	6941.02	10573.5	5031.94	7370.47	8782.99	6978.35	5458.88	-	-	-	-	-	-	-	-	-	-	-
T3_positive	MW0129681	Lactonic Sophorolipid	Others	Ketone compounds	C34H56O14	711.356	688.367	5.0761	[M+Na]+	1.46259	3	0.9647	rp	148409-20-5	117065237	-	-	-	71126.3	130375	24137.6	80354.4	78188.4	98012	53757.2	87152.1	241012	157208	99377.6	124459	-	-	-	-	-	-	-	-	-	-	-
T3_positive	MW0117250	1-phenyl-6,7-dihydro-1H-indazol-4(5H)-one	Others	Ketone compounds	C13H12N2O	213.094	212.095	0.9103	[M+H]+	0.09225	3	0.7477	rp	14823-31-5	4738557	-	-	-	601.58	372.48	817.66	4845.11	1609.05	1024.53	2637.51	522.12	1100.98	631.89	3236.78	6551.4	-	-	-	-	-	-	1.10739	0.321199	2.37794	1.24971	up
T3_positive	MEDP0022	L-Proline	Amino acids and derivatives	Amino acids and derivatives	C5H9NO2	116.07	115.063	0.8513	[M+H]+	1.98659	3	0.9989	rp	147-85-3	145742	HMDB0000162	29	C00148	2.00781e+06	1.56578e+06	1.3698e+06	1.04957e+06	1.15111e+06	1.31312e+06	1.7924e+06	1.63069e+06	2.30508e+06	1.80759e+06	2.24087e+06	2.19064e+06	ko00330,ko00332,ko00470,ko00970,ko01100,ko01110,ko01230,ko02010	-	-	-	-	-	-	-	-	-	-
T3_positive	MW0106051	(R)-N-Boc-4-cyanophenylalanine	Amino acids and derivatives	Amino acids and derivatives	C15H18N2O4	291.132	290.127	4.0259	[M+H]+	4.143	3	0.6564	rp	146727-62-0	2734494	-	-	-	517.87	508.58	1015.96	1261.29	1170.48	553.67	1014.65	766.17	1935.78	1043.33	515.32	2056.7	-	-	-	-	-	-	-	-	-	-	-
T3_positive	MW0015435	Neoxanthin	Others	Others	C40H56O4	583.416	600.418	8.6623	[M+H-H2O]+	5.99625	3	0.7267	rp	14660-91-4	5282217	HMDB0003020	-	C08606	554.44	1785.84	1698.55	703.51	740.2	619.46	1183.76	316.14	1327.69	617.72	598.87	471.61	ko00906,ko01100,ko01110	-	-	-	-	-	-	-	-	-	-
T3_positive	MW0109018	Oxalic acid	Organic acids	Organic acids	C2H2O4	112.976	89.9953	8.9017	[M+Na]+	8.77147	3	0.5725	rp	144-62-7	971	HMDB0002329	113	C00209	668.92	5212.28	4117.05	2125.46	3609.25	4230.59	2416.55	2941.31	3449.21	1968.77	1138.02	3968.12	ko00230,ko00630,ko01100	-	-	-	-	-	-	-	-	-	-
T3_positive	MW0111090	Isopropyl-methyl-prop-2-ynyl-amine	Alcohol and amines	Amines	C7H13N	112.111	111.105	3.7566	[M+H]+	1.99875	3	0.7024	rp	143346-98-9	10057463	-	-	-	223.96	611.16	1103.33	4308.52	6925.67	5151.47	2918.37	394.26	3209.51	1514.57	5256.51	3570.24	-	-	-	-	-	-	1.0438	0.224453	3.36462	1.75044	up
T3_positive	MW0144352	Ac-Yvad-cho	Amino acids and derivatives	Amino acids and derivatives	C23H32N4O8	493.229	492.222	6.6019	[M+H]+	0.661767	2	0.8141	rp	143313-51-3	5311139	-	45363	-	62215.1	379715	692034	737952	1.15813e+06	739781	713119	492722	157999	68065.7	291346	110303	-	1.62721	0.0202053	0.178201	-2.48842	down	-	-	-	-	-
T3_positive	MW0000479	Vincaleukoblastine sulfate	Alkaloids	Plumerane	C46H60N4O13S	931.374	908.388	5.2613	[M+Na]+	4.13812	3	0.6565	rp	143-67-9	241902	-	-	-	3602.83	3045.9	1594.67	709.25	976.2	1136.57	365.18	884.16	809.43	1432.72	417.06	259.53	-	-	-	-	-	-	1.7274	0.0661366	0.249748	-2.00146	down
T3_positive	MW0157108	Sodium oleate	FA	Others	C18H33NaO2	305.244	304.238	8.7643	[M+H]+	2.05775	3	0.7011	rp	143-19-1 | 16558-02-4	23665730	-	-	C18601	6825.09	6379.36	26576.1	8907.85	18646.3	10638	17852.5	3257.87	10572.9	1472.57	11066	15159	-	-	-	-	-	-	-	-	-	-	-
T3_positive	MW0055223	N-[(4E,8E)-1,3-dihydroxyoctadeca-4,8-dien-2-yl]hexadecanamide	SL	Cer	C34H65NO3	558.484	535.496	7.9917	[M+Na]+	2.69881	3	0.9369	rp	141980-53-2	131751776	HMDB0035480	-	-	15.65	11451.1	301.75	2529.37	5126.4	9873.8	14.8	319.18	4101.5	4071.21	2006.94	3988.31	-	-	-	-	-	-	-	-	-	-	-
T3_positive	MW0063351	Methyl ricinoleate	FA	Others	C19H36O3	313.273	312.266	8.8624	[M+H]+	1.387	3	0.9665	rp	141-24-2 | 41989-07-5	5354133	-	45190	-	377531	372856	314966	1.00619e+06	785625	515731	252447	761457	325814	277316	215271	707946	-	-	-	-	-	-	-	-	-	-	-
T3_positive	MEDN0304	Cinnamic acid	Phenolic acids	Phenolic acids	C9H8O2	320.112	148.052	4.0659	[M+NH4]+	1.57473	3	0.7046	rp	140-10-3	444539	HMDB0000930	5880	C10438	105570	141283	307591	135155	110572	133597	177353	215119	83472.1	173914	142712	113754	-	-	-	-	-	-	-	-	-	-	-
T3_positive	MW0139137	[(2R,3S,4S,5R,6R)-6-[(2S,3S,4S,5R)-3,4-dihydroxy-2,5-bis(hydroxymethyl)oxolan-2-yl]oxy-3,4,5-trihydroxyoxan-2-yl]methyl (E)-3-(4-hydroxy-3,5-dimethoxyphenyl)prop-2-enoate	Phenolic acids	Phenolic acids	C23H32O15	566.205	548.174	3.7084	[M+NH4]+	3.86849	3	0.6621	rp	139726-40-2	6326016	-	-	-	28894.8	27688.2	37060.5	26033.8	3697.29	14156	19961.2	20495.2	7667.39	8630.29	8590.15	12163.5	-	-	-	-	-	-	-	-	-	-	-
T3_positive	MW0115286	NCGC00385222-01_C19H26O13_beta-D-Fructofuranosyl 6-O-(4-hydroxybenzoyl)-alpha-D-glucopyranoside	Phenolic acids	Phenolic acids	C19H26O13	480.17	462.137	2.2914	[M+NH4]+	2.90196	3	0.9325	rp	139726-39-9	10813903	-	-	-	22448.5	16991.5	19755.9	21592.8	34269.5	20962.7	21225.4	15795.4	21117.2	18421.1	17091.1	14124.2	-	-	-	-	-	-	-	-	-	-	-
T3_positive	ZINC3918301	Tenuifoliside B	Phenolic acids	Phenolic acids	C30H36O17	686.227	668.195	4.2847	[M+NH4]+	1.87071	3	0.7054	rp	139726-36-6	10055215	-	-	-	10556.7	9876.09	19193.2	9013.69	10652	6833.7	3754.9	7115.34	2355.39	6481.69	7296.63	4176.4	-	-	-	-	-	-	1.60818	0.0810748	0.333762	-1.58311	down
T3_positive	MW0111618	2-(tert-Butylamino)-1-(3,5-dihydroxyphenyl)ethanone	Others	Ketone compounds	C12H17NO3	262.085	223.121	1.3822	[M+K]+	0.39125	3	0.7403	rp	139508-58-0	29978824	-	-	-	350.29	1767.68	90.84	34.08	2178.08	1844.88	7272.37	328.21	11186.3	1852.37	5875.34	4596.71	-	1.03996	0.13174	3.03779	1.60302	up	1.14637	0.221596	8.50542	3.08838	up
T3_positive	MW0125063	Methyl 2-thiofuroate	Heterocyclic compounds	Heterocyclic compounds	C6H6O2S	143.018	142.009	1.0086	[M+H]+	2.8745	3	0.6831	rp	13679-61-3	61662	HMDB0037762	-	-	84708.6	86778.1	75899.3	39722.6	55721	31905.1	51220.5	119795	55753.2	69074.4	44998.9	25180.6	-	-	-	-	-	-	-	-	-	-	-
T3_positive	MW0009169	N-[2-(3,4-Dihydroxyphenyl)ethyl]hexadecanamide	Lipids	Free fatty acids	C24H41NO3	392.313	391.309	6.6413	[M+H]+	6.61075	3	0.6093	rp	136181-87-8	16759163	-	43427	-	958.32	1539.85	541.96	2386.34	5462.19	490.55	2358.82	2763.06	1567.77	5940.5	120.25	1416.16	-	-	-	-	-	-	1.52878	0.0576974	2.20045	1.1378	up
T3_positive	MEDN1547	Hexylresorcinol	Phenolic acids	Phenolic acids	C12H18O2	195.137	194.131	5.49	[M+H]+	4.19975	3	0.6553	rp	136-77-6	3610	HMDB0032567	-	-	168648	194905	36592.2	190566	186127	204675	183864	230035	333046	286442	265465	211260	-	-	-	-	-	-	-	-	-	-	-
T3_positive	MW0147252	Catharine	Alkaloids	Plumerane	C46H54N4O10	823.385	822.384	5.5905	[M+H]+	9.72086	3	0.8075	rp	1355-31-3	11953924	-	-	C09129	834.61	1833.56	3748.56	244.37	1856.75	635.22	2321.48	6458.81	2406.05	5642.66	1422.48	2460.31	-	1.27245	0.209389	3.48109	1.79954	up	-	-	-	-	-
T3_positive	MW0102844	Tragopogonsaponin B	Terpenoids	Triterpene Saponin	C50H70O16	949.456	926.466	8.7643	[M+Na]+	1.49655	3	0.964	rp	134361-65-2	131752253	HMDB0037911	-	-	72104.5	26153.7	21051.9	25478.7	34814.2	29313.1	37941.7	41876.3	4759.58	53033.3	5828.15	40706.7	-	-	-	-	-	-	-	-	-	-	-
T3_positive	MW0113401	Benzo[b]thiophen-4(5H)-one, 6,7-dihydro-	Benzene and substituted derivatives	Benzene and substituted derivatives	C8H8OS	170.058	152.03	0.8513	[M+NH4]+	3.964	3	0.6601	rp	13414-95-4	83418	-	-	-	2256.4	2756.92	1323.26	610.77	2090.24	1751.01	4431.42	4369.07	5908.23	3844.54	1829.64	2482.38	-	-	-	-	-	-	1.70002	0.0139722	2.32124	1.2149	up
T3_positive	MEDP1498	8-Azaguanine	Nucleotides and derivatives	Nucleotides and derivatives	C4H4N6O	153.053	152.045	2.4297	[M+H]+	3.353	3	0.6728	rp	134-58-7	135403646	-	-	-	4588.65	5282.92	8795.11	5261.54	2888.36	4542.25	4421.35	8274.59	3609	3505.53	5717.14	4321.6	-	-	-	-	-	-	-	-	-	-	-
T3_positive	MW0124988	JWH 200 5-hydroxyindole metabolite	Others	Ketone compounds	C25H24N2O3	418.207	400.179	4.3243	[M+NH4]+	5.76564	3	0.6248	rp	133438-72-9	10386267	-	-	-	362.9	1452.19	1218.71	740.32	361.67	410.56	2162.33	109.81	857.48	1912.31	2926.34	1114.59	-	1.58802	0.0992915	3.9359	1.97669	up	-	-	-	-	-
T3_positive	MW0138375	(S)-7-(((2-O-6-Deoxy-alpha-L-mannopyranosyl)-beta-D-glucopyranosyl)oxy)-2,3-dihydro-5-hydroxy-2-(3-hydroxy-4-methoxyphenyl)-4H-1-benzopyran-4-one	Flavonoids	Flavanones	C28H34O15	655.149	610.19	4.245	[M-H+2Na]+	18.1359	3	0.8524	rp	13241-33-3	442439	HMDB0030748	3679	C09806	3.76	20.1	32.93	50.41	17.42	1.03	230.78	177.29	442.34	6119.83	292.23	650.28	ko00941	1.52083	0.341856	102.561	6.68034	up	1.74234	0.0806481	14.9746	3.90445	up
T3_positive	MW0008076	N-(2-methoxyphenyl)pyridine-2-carbothioamide	Benzene and substituted derivatives	Benzene and substituted derivatives	C13H12N2OS	267.058	244.067	1.2642	[M+Na]+	2.4155	3	0.6931	rp	13225-86-0	911664	-	-	-	2626.96	6911.34	3730.19	3876.89	6095.79	7412.54	10575.3	3029.72	16476.8	5626.64	7934.83	9957.36	-	-	-	-	-	-	-	-	-	-	-
T3_positive	MW0161413	Spinosyn A 17-pseudoaglycone	Others	Ketone compounds	C33H50O9	608.384	590.346	4.3941	[M+NH4]+	5.95682	3	0.6212	rp	131929-68-5	11767113	-	-	-	3373.84	4382	5254.25	3132.04	7302.35	2995.41	2824.12	9091.72	4999.89	4914.1	5088.57	9625.46	-	-	-	-	-	-	-	-	-	-	-
T3_positive	MEDP1585	Alanine glutamate	Amino acids and derivatives	Amino acids and derivatives	C8H14N2O5	219.096	218.09	0.8709	[M+H]+	1.77784	3	0.8937	rp	13187-90-1	128841	HMDB0028686	-	-	47087.1	99809.6	46158.3	58740.8	86853.5	102739	146307	36224.4	135702	70541.6	96635.8	117339	-	-	-	-	-	-	-	-	-	-	-
T3_positive	MW0007104	Famoxadone	Benzene and substituted derivatives	Benzene and substituted derivatives	C22H18N2O4	413.098	374.127	3.391	[M+K]+	1.643	3	0.9606	rp	131807-57-3	213032	-	72392	-	8527.07	15679.9	1310.97	5949.11	11473.3	20447.2	35666.4	3527.35	33629	27418.1	39657.7	46403.5	-	1.51616	0.0253466	2.99658	1.58331	up	-	-	-	-	-
T3_positive	MW0152134	2-O-alpha-D-Glucopyranosyl-L-ascorbic acid	FA	Others	C12H18O11	356.124	338.085	3.3316	[M+NH4]+	5.221	3	0.6351	rp	129499-78-1	54693473	-	-	C18339	77.77	405.75	1815.19	28.17	52.38	132.03	318.6	839.29	180.7	353.38	1113.91	43.49	-	1.04222	0.306217	7.10688	2.82922	up	-	-	-	-	-
T3_positive	MW0138593	Kaempferol 3-(2'',3''-diacetyl-4''-p-coumaroylrhamnoside)	Flavonoids	Flavones	C34H30O14	663.169	662.164	1.042	[M+H]+	0.67068	3	0.7335	rp	128941-61-7	14630678	HMDB0040537	-	-	807.99	169.99	1762.43	1019.6	207.47	175.47	2039.99	1938.66	83.11	401.17	239.83	361.46	-	-	-	-	-	-	-	-	-	-	-
T3_positive	MW0154159	N-3-oxo-hexadec-11(Z)-enoyl-L-Homoserine lactone	Amino acids and derivatives	Amino acids and derivatives	C20H33NO4	352.247	351.241	7.9917	[M+H]+	2.51955	2	0.8236	rp	1269663-80-0	91886142	-	45315	-	84542	107271	144011	137744	141839	139169	166045	54373.8	161505	103372	151811	161024	-	-	-	-	-	-	-	-	-	-	-
T3_positive	MW0157436	4-[2,2-Bis(diethoxyphosphoryl)ethenyl]-2,6-ditert-butylphenol	Organic acids	Organic acids	C24H42O7P2	505.247	504.241	1.5587	[M+H]+	3.12927	3	0.6776	rp	126411-39-0	446313	-	-	-	39219.6	27948.3	40192	19788.3	22022.1	31935.7	19885.2	2222.8	16814.4	15474.7	11358.1	13720	-	-	-	-	-	-	1.34235	0.0317179	0.362541	-1.46378	down
T3_positive	MW0056747	Palmitoyl Serinol	Lipids	Free fatty acids	C19H39NO3	330.299	329.293	6.5626	[M+H]+	4.70382	2	0.7559	rp	126127-31-9	9862307	HMDB0013654	-	-	43331.7	46805.9	45212.9	30887.9	21317	17790.8	27102.9	57528.8	24841.1	38471.2	58907.5	41302.5	-	-	-	-	-	-	-	-	-	-	-
T3_positive	MW0054194	Kanokoside B	Terpenoids	Terpene	C21H34O12	501.195	478.205	6.3262	[M+Na]+	2.03511	3	0.7016	rp	126006-65-3	46173906	HMDB0031918	-	C17429	4466.38	10462.1	2663.78	2810.18	909.09	2502.03	2807.49	3941.42	15962.2	2315.36	23665.2	2741.92	-	-	-	-	-	-	-	-	-	-	-
T3_positive	MW0104737	2-Ethylhexyl hydrogen sulfate	Organic acids	Organic acids	C8H18O4S	249.06	210.093	2.2914	[M+K]+	1.44975	3	0.965	rp	126-92-1	31364	HMDB0033373	-	-	12245.5	13348.5	11276.2	10735.6	9992.72	12260.8	16942.9	19938.7	21161.1	24099.8	18549.8	22482.7	-	-	-	-	-	-	-	-	-	-	-
T3_positive	MW0147562	cis-Zeatin riboside monophosphate	Nucleotides and derivatives	Nucleotides and derivatives	C15H22N5O8P	454.108	431.121	2.5675	[M+Na]+	3.71081	3	0.6653	rp	125225-71-0	23724752	-	-	-	3234.11	3087.54	2581.88	797.59	882.7	1171.47	680.72	2378.52	1143.83	2778.95	1415.35	1034.91	-	-	-	-	-	-	1.50009	0.0754902	0.472068	-1.08293	down
T3_positive	MW0148825	Dynemicin A	Benzene and substituted derivatives	Benzene and substituted derivatives	C30H19NO9	560.106	537.106	1.8398	[M+Na]+	22.3763	3	0.6633	rp	124412-57-3	10030135	-	-	-	31359	18844.8	20652.3	13355.2	13648.8	16029.2	28376.5	30823.6	16671.1	19606.8	16370.6	15511.7	-	-	-	-	-	-	-	-	-	-	-
T3_positive	MEDN0682	Octadecanamide	Lipids	Free fatty acids	C18H37NO	284.295	283.288	6.5821	[M+H]+	1.21275	3	0.7206	rp	124-26-5	31292	HMDB0034146	-	C13846	1660.52	1705.11	5125.01	6587.89	1849.35	8009.5	3097.51	4954.73	5023.49	2182.15	20132.2	846.05	-	-	-	-	-	-	-	-	-	-	-
T3_positive	MW0053609	Ginsenoside La	Terpenoids	Triterpene Saponin	C42H70O13	800.514	782.482	5.9103	[M+NH4]+	2.09922	3	0.7002	rp	123617-34-5	130009	HMDB0039647	-	-	8619.54	5576.98	602.35	2173.45	5240.69	5798.82	1657.24	186.21	1058.54	1496.37	4687.99	4066.99	-	-	-	-	-	-	1.10826	0.229155	0.196095	-2.35037	down
T3_positive	MW0007335	Phenylacetaldehyde	Phenolic acids	Phenolic acids	C8H8O	595.152	120.058	4.8216	[M+H]+	10.9734	2	0.8791	rp	122-78-1	998	HMDB0006236	-	C00601	7561.12	9240.73	5543.87	3948.75	3328.9	10830.9	357.81	14925	472.54	12486.6	10016.6	10483.7	ko00360,ko01100	-	-	-	-	-	-	-	-	-	-
T3_positive	ZINC85531494	4H-1-Benzopyran-4-one,5,6,7,8-tetrahydro-5,6,7-trihydroxy-8-[[4-oxo-2-(2-phenylethyl)-4H-1-benzopyran-6-yl]oxy]-2-(2-phenylethyl)-, (5S,6R,7R,8S)	Others	Ketone compounds	C34H30O8	584.231	566.194	4.364	[M+NH4]+	5.17823	3	0.8859	rp	121795-56-0	14283395	-	-	-	1330.3	156.98	2451.58	3365.24	812.96	1339.06	1921.12	25.59	87.77	2295.11	3411.64	2207.04	-	-	-	-	-	-	-	-	-	-	-
T3_positive	MW0052428	Diosgenin 3-[glucosyl-(1->6)-glucosyl-(1->4)-rhamnosyl-(1->4)[rhamnosyl-(1->2)]-glucoside]	Steroids	Steroid	C57H92O26	1193.6	1192.59	6.2868	[M+H]+	1.94199	3	0.9537	rp	121372-76-7	14393907	HMDB0038023	-	-	1.27319e+06	35622.3	1.05694e+06	1.6895e+07	1.25935e+07	1.48686e+06	624484	1.43774e+06	6941.28	3.4545e+06	299736	2.69042e+07	-	-	-	-	-	-	-	-	-	-	-
T3_positive	MEDTP02578	2-Hydroxy-4-(methylthio)butyric acid	Organic acids	Organic acids	C5H10O3S	133.031	150.035	1.1662	[M+H-H2O]+	1.73671	3	0.7572	rp	120-91-2	11427	HMDB0037115	-	-	239795	403126	361477	210929	166917	274043	148266	160071	132911	124242	167708	147984	-	-	-	-	-	-	1.79024	0.0585164	0.439315	-1.18667	down
T3_positive	MEDP0606	3,4-Dimethoxyphenethylamine	Benzene and substituted derivatives	Benzene and substituted derivatives	C10H15NO2	266.087	181.11	1.9178	[M+K+HCOOH]+	15.2251	3	0.6667	rp	120-20-7	8421	HMDB0041806	-	-	3042.43	5435.46	5258.44	5047.7	3844.26	6231.52	9930.63	2203.84	5995.03	3709.49	5838.82	7151.79	-	-	-	-	-	-	-	-	-	-	-
T3_positive	MEDP2269	Arachidonic-p-nitroaniline	Benzene and substituted derivatives	Benzene and substituted derivatives	C26H36N2O3	463.238	424.273	7.9917	[M+K]+	13.1832	3	0.5086	rp	119520-58-0	35020716	-	-	-	2101.31	2003.79	4025	10699.7	7604.97	11620.5	5291.83	2322.68	1237.17	3765.17	7278.37	5248.66	-	-	-	-	-	-	-	-	-	-	-
T3_positive	MEDP0686	2-Acetylfuran	Heterocyclic compounds	Heterocyclic compounds	C6H6O2	128.069	110.037	0.8513	[M+NH4]+	5.55125	3	0.6288	rp	1192-62-7	14505	HMDB0033127	-	-	2042.12	961.4	2221.16	652.34	327.74	2192.78	1145.52	1064.57	2426.01	2446.26	1744.67	1860.67	-	-	-	-	-	-	-	-	-	-	-
T3_positive	MW0128134	(3''-Apiosyl-6''-malonyl)astragalin	Others	Aldehyde compounds	C29H30O18	667.143	666.143	0.8709	[M+H]+	0.321853	3	0.742	rp	119067-83-3	131752459	HMDB0038765	-	-	1126.77	262.28	635.87	1283.61	359.84	1854.81	241.18	588.48	514.53	967	1236.3	497.08	-	-	-	-	-	-	-	-	-	-	-
T3_positive	MEDL00602	2-Methylheptanoic acid	Organic acids	Organic acids	C8H16O2	167.103	144.115	4.7229	[M+Na]+	2.5745	3	0.9396	rp	1188-02-9	14475	HMDB0031587	-	-	18748.7	14755	16153.3	15716.9	16808.6	18112.5	23821.3	21399.1	18594.8	23102.1	18618.3	20174.2	-	-	-	-	-	-	-	-	-	-	-
T3_positive	Zmgp004066	Licorice-saponin A	Terpenoids	Triterpene Saponin	C48H72O21	1007.46	984.457	8.7643	[M+Na]+	13.6014	3	0.7533	rp	118325-22-7	14187172	-	-	-	18816.6	672.13	4204.83	3726.08	13477.2	11543.6	3102.17	10983.8	2642.19	1319.63	3148.17	4745.89	-	1.28054	0.15065	0.320511	-1.64155	down	-	-	-	-	-
T3_positive	MW0141459	16alpha,17alpha-Dihydroxyprogesterone acetophenide	Others	Ketone compounds	C29H36O4	471.247	448.261	6.9136	[M+Na]+	7.49524	3	0.8437	rp	1179-87-9 | 24356-94-3	102011	-	-	-	83305.9	473852	735846	824681	1.13959e+06	838724	686577	505175	121579	98445.6	235375	209189	-	1.70419	0.00958202	0.193725	-2.36792	down	-	-	-	-	-
T3_positive	MW0000385	O-Methylsomniferine	Alkaloids	Isoquinoline alkaloids	C37H38N2O7	623.28	622.268	2.4493	[M+H]+	3.05609	3	0.6791	rp	117611-62-8	14106345	HMDB0038586	-	-	6064.64	5004.73	6061.76	5442.73	2993.53	3269.08	851.97	473.21	202.77	1385.63	877.02	636.09	-	1.66663	0.0538179	0.247643	-2.01367	down	1.8283	0.000897763	0.0891914	-3.48695	down
T3_positive	MEDP1271	Bis(2-ethylhexyl) phthalate	Phenolic acids	Phenolic acids	C24H38O4	296.185	390.277	7.2451	[M+NH4]+	8.44495	3	0.9251	rp	117-81-7 | 15495-94-0 | 8033-53-2 | 50885-87-5 | 82208-43-3	8343	-	263643	C03690	3500.09	2419.85	4230.95	3753	2914.5	3439.5	3402.54	3912.82	2063.79	3085.18	3221.82	2877.42	-	-	-	-	-	-	-	-	-	-	-
T3_positive	Hmyn007168	LysoPG 16:0	Lipids	Glycerol ester	C22H45O9P	485.285	484.28	8.8428	[M+H]+	0.248204	3	0.9938	rp	116870-26-9	42607483	HMDB0240601	-	-	8.99566e+06	3.83696e+06	1.18097e+07	1.18859e+07	2.40849e+07	8.80096e+06	5.0233e+06	1.37015e+07	2.73031e+06	4.19857e+06	2.59984e+06	1.07282e+07	-	1.27168	0.182831	0.391465	-1.35304	down	-	-	-	-	-
T3_positive	MW0014773	5-Heptyl-3-methyl-2-furanundecanoic acid	Organic acids	Organic acids	C23H40O3	449.265	364.298	6.9136	[M+K+HCOOH]+	5.03695	3	0.61	rp	116627-50-0	85564643	HMDB0112075	-	-	18324.3	101539	198045	241372	380144	232722	184063	180870	16719.9	7190.81	33638.4	32727.8	-	1.67057	0.0287718	0.0861083	-3.5377	down	-	-	-	-	-
T3_positive	MW0137662	Cinanserin	Heterocyclic compounds	Heterocyclic compounds	C20H24N2OS	363.154	340.161	1.225	[M+Na]+	7.6645	3	0.5908	rp	1166-34-3 | 33464-86-7	5475158	-	-	-	1821.04	1412.08	7847.28	3537.99	366.33	1159.63	9548.68	11049.7	3314.27	1463.78	1575.37	4614.54	-	-	-	-	-	-	1.15802	0.247416	2.1581	1.10976	up
T3_positive	MW0119221	3',5'-Cyclic dAMP	Nucleotides and derivatives	Nucleotides and derivatives	C10H12N5O5P	355.099	313.058	2.3111	[M+CH3CN+H]+	21.1134	3	0.6575	rp	1157-33-1	188955	-	-	C00968	40864.1	39138.4	108478	115738	28174	26094.8	22348.8	50369.4	18766.2	40070.5	20799.4	19109.5	-	-	-	-	-	-	1.19378	0.292976	0.485378	-1.04282	down
T3_positive	MW0107149	Glycylserylprolylmethionylphenylalanylvalinamide	Alcohol and amines	Amines	C29H45N7O7S	658.295	635.31	5.1346	[M+Na]+	12.7777	3	0.5139	rp	115525-98-9	71338674	HMDB0033242	-	-	65.88	26.53	195.48	613.51	353.02	194.39	533.27	355.08	294.89	804.03	908.82	289.34	-	-	-	-	-	-	1.58844	0.0320308	4.11004	2.03915	up
T3_positive	MW0054358	Linalyl acetate	Others	Lactones	C12H20O2	431.255	196.146	6.346	[2M+K]+	0.811027	3	0.6594	rp	115-95-7	8294	HMDB0039522	-	C09863	628572	6.14227e+06	9.62226e+06	8.2285e+06	5.93822e+06	6.17616e+06	1.08104e+07	4.63624e+06	1.42203e+06	322958	1.3457e+06	1.61497e+06	-	1.60333	0.00578382	0.161414	-2.63116	down	-	-	-	-	-
T3_positive	MW0133178	3-Methylellagic acid 2-(4-galactosylglucoside)	Organic acids	Organic acids	C28H30O18	672.177	654.143	4.245	[M+NH4]+	0.327757	3	0.7419	rp	113963-57-8	131753133	HMDB0041397	-	-	372.69	199.64	822.86	539.15	822.3	693.64	307.94	34.22	433.5	533.42	253.4	301.6	-	-	-	-	-	-	-	-	-	-	-
T3_positive	MW0111194	N-Butylaniline	Alcohol and amines	Polyamines	C10H15N	316.284	149.12	5.7311	[2M+NH4]+	22.9874	3	0.6602	rp	1126-78-9 | 120743-27-3	14310	-	512	-	148243	161717	285245	254809	206792	152666	322789	141526	483013	244239	454864	472280	-	-	-	-	-	-	-	-	-	-	-
T3_positive	MW0132995	3-amino-1-phenyl-1H-benzo[f]chromene-2-carbonitrile	Benzene and substituted derivatives	Benzene and substituted derivatives	C20H14N2O	321.098	298.111	4.3441	[M+Na]+	6.53275	3	0.8607	rp	111861-46-2	2837621	-	-	-	12666.8	4844.4	4913.61	10065.9	12501.2	2913.31	7688.75	1782.38	4557.93	6678.25	10764.6	8902.28	-	-	-	-	-	-	-	-	-	-	-
T3_positive	MW0117726	2-Piperazin-1-yl-benzooxazole	Benzene and substituted derivatives	Benzene and substituted derivatives	C11H13N3O	242.065	203.106	3.7282	[M+K]+	5.34475	3	0.8827	rp	111628-39-8	647818	-	-	-	9840.32	6265.23	6307.11	12828.6	9965.68	8516.43	5067.17	12373.3	5824.83	12372.1	7004.23	5610.78	-	-	-	-	-	-	-	-	-	-	-
T3_positive	MW0110547	Guancydine	Alcohol and amines	Amines	C7H14N4	177.111	154.122	3.2527	[M+Na]+	2.11625	3	0.6998	rp	1113-10-6	14211	-	-	-	6303.31	15913.6	6478.39	5726.41	16149.4	11908	1375.17	7690.62	10419.6	9584.78	9052.61	5452.46	-	-	-	-	-	-	-	-	-	-	-
T3_positive	MEDN1041	9(S)-HpOTrE	Lipids	Free fatty acids	C18H30O4	333.203	310.214	6.5971	[M+Na]+	1.024	3	0.975	rp	111004-08-1	6450029	-	-	-	48776.2	39917.4	46519.9	66666	39212.1	35367.4	83441.2	29770	49217.1	48961.4	64548	65390.4	-	-	-	-	-	-	-	-	-	-	-
T3_positive	MEDL02174	n-Oleoylethanolamine	Alkaloids	Alkaloids	C20H39NO2	326.304	325.298	7.8338	[M+H]+	2.699	3	0.9369	rp	111-58-0	5283454	HMDB0002088	-	-	6782.16	10868.1	11906.9	15702.5	16842.7	8795.67	32952.8	2755.51	15290.1	5433.21	14919.5	26729.8	-	-	-	-	-	-	-	-	-	-	-
T3_positive	MEDP0128	Diethanolamine	Alkaloids	Alkaloids	C4H11NO2	70.0644	105.079	0.8513	[M+H-2H2O]+	1.88429	3	0.8941	rp	111-42-2	8113	HMDB0004437	3239	C06772	383265	286987	250646	197823	215116	219436	329805	304050	428060	326280	421554	404833	ko00564	-	-	-	-	-	-	-	-	-	-
T3_positive	MW0138084	Epimedin B	Flavonoids	Flavonols	C38H48O19	826.311	808.279	5.2124	[M+NH4]+	0.0251151	3	0.7494	rp	110623-73-9	5748393	-	-	-	6700.76	1426.78	791.5	3190.75	3695.95	5398.2	1334.46	1091.26	559.4	2563.41	1361.59	1065.61	-	1.51216	0.0465592	0.406239	-1.2996	down	-	-	-	-	-
T3_positive	MEDP2091	4-(Bis(benzo[d][1,3]dioxol-5-yl)(hydroxy)methyl)piperidine-1-carboxylic-acid-4-nitrophenyl-ester	Benzene and substituted derivatives	Benzene and substituted derivatives	C27H24N2O9	559.098	520.148	0.9693	[M+K]+	11.8823	3	0.526	rp	1101854-58-3	25021165	-	-	-	881.11	781.04	277.76	2606.75	1309.44	1055.96	913.56	796.46	1705.5	1255.68	2647.15	1495.05	-	-	-	-	-	-	-	-	-	-	-
T3_positive	MEDL02633	Tussilagonone	Terpenoids	Sesquiterpenoids	C21H30O3	348.252	330.219	7.598	[M+NH4]+	6.23725	3	0.616	rp	110042-38-1	13919187	HMDB0041585	-	-	28318.6	9408.87	11998.8	103330	69688.5	10403.2	5107.64	7139.68	831.67	7564.62	2593.64	41087	-	1.03978	0.24246	0.279386	-1.83967	down	1.36784	0.166544	0.26302	-1.92676	down
T3_positive	MEDN1419	12-KETE	Lipids	Free fatty acids	C20H30O3	336.252	318.219	7.9917	[M+NH4]+	2.89705	3	0.6229	rp	108437-64-5	5283162	HMDB0013633	-	C14807	70438.9	64958.2	122258	113686	124253	123660	133737	43180.3	135379	71466.3	127259	138169	ko00590	-	-	-	-	-	-	-	-	-	-
T3_positive	MW0147936	Cyclofoetoside B	Steroids	Steroid	C47H80O18	915.541	932.534	5.4501	[M+H-H2O]+	8.06643	3	0.6707	rp	108333-83-1	441917	-	-	C08939	388038	204675	63494.5	243484	321632	334306	109175	200762	530015	785171	305475	394498	-	-	-	-	-	-	-	-	-	-	-
T3_positive	MW0109854	Thr-arg hemisulfate salt	Amino acids and derivatives	Amino acids and derivatives	C20H44N10O12S	671.268	648.286	2.4476	[M+Na]+	9.3907	3	0.8126	rp	108320-96-3	71308365	-	23730	-	8564.03	21045.5	5225.2	3817.9	22736.1	19861.1	745.98	4860.11	10562.7	16685.6	8875.84	5607.81	-	-	-	-	-	-	1.04484	0.341465	0.464157	-1.10732	down
T3_positive	MW0142677	3,4-Dihydro-7-methoxy-2-methylene-3-oxo-2H-1,4-benzoxazine-5-carboxylic acid	Organic acids	Organic acids	C11H9NO5	236.058	235.048	2.5872	[M+H]+	4.81875	3	0.6429	rp	105897-30-1	5281925	-	-	-	34105.9	36667.7	36941.1	29047.6	18528.7	20593.9	1631.17	5586.39	842.55	1912.35	4433.9	1518.88	-	1.7222	0.0184695	0.115375	-3.1156	down	1.80662	0.000158058	0.0748284	-3.74027	down
T3_positive	MEDL01818	Brassinin	Alkaloids	Plumerane	C11H12N2S2	275.014	236.044	1.3822	[M+K]+	2.0255	3	0.7018	rp	105748-59-2	3035211	HMDB0033350	-	-	9916.96	10484.8	7917.89	7759.44	2101.2	12940.9	15915.1	11365.8	7295.81	13304.9	8577.68	4786.98	-	-	-	-	-	-	-	-	-	-	-
T3_positive	MW0117980	3-(4-hydroxy-5-oxo-3-phenyl-2H-furan-2-yl)propanoic acid	Organic acids	Organic acids	C13H12O5	266.101	248.069	4.364	[M+NH4]+	3.684	3	0.6659	rp	105364-56-5	128356	-	-	-	9222.4	8219.35	9033.81	4249.95	4524.05	5217.54	5990.16	8683.49	2679.27	3846.97	6060.8	6147.61	-	-	-	-	-	-	-	-	-	-	-
T3_positive	MW0112955	4-(4-Hydroxyphenyl)-2-butanone O-[2,6-digalloylglucoside]	Benzene and substituted derivatives	Benzene and substituted derivatives	C30H30O15	648.191	630.159	4.2052	[M+NH4]+	11.8551	3	0.7764	rp	105274-14-4	14345585	HMDB0039314	-	-	6383.93	16713.1	26810.5	19629	8255.03	23109.5	9920.84	7998.67	6330.37	11597.5	13819.7	8434.51	-	-	-	-	-	-	1.05801	0.282533	0.485896	-1.04128	down
T3_positive	MEDN0571	3-Methoxybenzenepropanoic acid	Organic acids	Organic acids	C10H12O3	163.074	180.079	7.1279	[M+H-H2O]+	2.94623	3	0.6459	rp	10516-71-9	66336	HMDB0011751	-	-	144712	134798	144798	118053	119522	125998	116016	146308	137518	129155	132968	119368	-	-	-	-	-	-	-	-	-	-	-
T3_positive	MEDP1286	Geranyl acetate	Others	Lactones	C12H20O2	431.254	196.146	6.8941	[2M+K]+	2.1751	2	0.7548	rp	105-87-3	1549026	HMDB0035157	-	C09861	41013.9	294571	538200	638190	980292	585606	319125	487675	59349.9	58717.4	78518	111757	-	1.75841	0.0325135	0.112969	-3.14601	down	-	-	-	-	-
T3_positive	MW0006745	Dethiosecoemestrin	Benzene and substituted derivatives	Benzene and substituted derivatives	C27H20N2O10	555.103	532.112	0.6351	[M+Na]+	7.13201	3	0.85	rp	104799-51-1	128678	-	-	-	3274.73	4951.63	3796.89	12074.1	6588.51	5851.87	13575	19081.6	9058.83	4640.57	6178.86	9783.06	-	-	-	-	-	-	1.81389	0.0721411	3.46957	1.79476	up
T3_positive	MW0168385	Lacidipine	Organic acids	Organic acids	C26H33NO6	456.244	455.231	3.5497	[M+H]+	13.6459	3	0.5027	rp	103890-78-4	5311217	-	-	D04657	906.4	710.85	2702.31	526.28	929.51	798.78	3749.35	1274.59	6255.8	1770.9	3576.68	2597.6	-	1.65852	0.0615925	3.52403	1.81723	up	1.15529	0.244247	2.61132	1.38478	up
T3_positive	MW0010642	Phyllanthin	Lignans and Coumarins	Lignans	C24H34O6	436.265	418.236	8.6227	[M+NH4]+	10.4876	2	0.8143	rp	10351-88-9	358901	-	-	-	12679	21497.9	25691.2	19722	29262.6	27289.5	36835.6	3698.88	28573	9555.04	22423.1	34909.6	-	-	-	-	-	-	-	-	-	-	-
T3_positive	MW0001308	5-(Phenylamino)-1,3,4-thiadiazole-2(3H)-thione	Benzene and substituted derivatives	Benzene and substituted derivatives	C8H7N3S2	210.012	209.008	6.2276	[M+H]+	7.84675	3	0.5877	rp	10253-83-5	707055	-	-	-	4553.41	3324.29	4098.13	277.46	3569.86	4261.39	2939.12	1801.15	3864.97	5738.1	3018.44	1251.55	-	-	-	-	-	-	-	-	-	-	-
T3_positive	MEDP1464	1,3-Diphenylguanidine	Alcohol and amines	Polyamines	C13H13N3	234.096	211.111	0.8679	[M+Na]+	5.13125	3	0.6369	rp	102-06-7	7594	-	-	-	5939.65	5005.08	3352.25	5518.2	4458	6916.1	7541.33	5435.46	3731.03	6286.82	4652.22	6588.75	-	-	-	-	-	-	-	-	-	-	-
T3_positive	MW0006216	4-(3,5-diphenyl-4,5-dihydro-1H-pyrazol-1-yl)benzenesulfonamide	Benzene and substituted derivatives	Benzene and substituted derivatives	C21H19N3O2S	378.119	377.12	3.6886	[M+H]+	9.494	3	0.561	rp	10179-57-4	2837695	-	-	-	5337.28	4880.77	7005.09	1629.06	4156.96	3991.21	1350.9	3951.43	1235.49	2323.24	6303.4	2122.83	-	-	-	-	-	-	1.58773	0.0358399	0.379595	-1.39747	down
T3_positive	MEDTN00621	gamma-Glutamylglutamine	Amino acids and derivatives	Amino acids and derivatives	C10H17N3O6	276.118	275.112	0.9299	[M+]+	4.76798	3	0.9421	rp	10148-81-9	150914	HMDB0011738	-	C05283	170133	320753	115974	162444	341765	380533	311751	117747	487675	223918	313921	322866	-	-	-	-	-	-	-	-	-	-	-
T3_positive	MW0111327	Tribenuron-methyl	Benzene and substituted derivatives	Benzene and substituted derivatives	C15H17N5O6S	413.136	395.09	4.0459	[M+NH4]+	25.1148	3	0.6424	rp	101200-48-0	153909	-	-	-	1583.29	5674.89	2375.45	1747.47	2070.42	250.71	7184.09	13970.3	4521.23	13116.9	3892.15	4929.95	-	1.38474	0.173977	5.39227	2.43089	up	1.40498	0.188651	2.6652	1.41425	up
T3_positive	MW0116462	1-(4-Pyridyl)piperazine	Heterocyclic compounds	Heterocyclic compounds	C9H13N3	186.105	163.111	0.8709	[M+Na]+	0.13125	3	0.7467	rp	1008-91-9	70517	-	-	-	25554.2	27642.9	18231.2	28223.7	34857.8	35204.9	17833.2	28882.3	28456.3	58391.8	60533.9	49785.7	-	-	-	-	-	-	-	-	-	-	-
T3_positive	MW0015391	9R-hydroxy-10E,12Z-octadecadienoic acid	Lipids	Free fatty acids	C18H32O3	279.231	296.235	7.6177	[M+H-H2O]+	4.2224	3	0.6739	rp	10075-11-3 | 18104-44-4	16061059	-	45660	-	22692.8	36202.1	39855.4	44422.2	36326.7	45798.5	93884.4	13253.5	87186.5	39889	85775.6	94228.2	-	-	-	-	-	-	-	-	-	-	-
T3_positive	MW0006809	Diethyl 2-(((2-hydroxyphenyl)amino)methylene)malonate	Benzene and substituted derivatives	Benzene and substituted derivatives	C14H17NO5	302.101	279.111	4.0659	[M+Na]+	0.81825	3	0.98	rp	100719-20-8	1570602	-	-	-	9664.99	11670.1	26849.8	13821.9	11576.3	13773.7	17094.2	21414.2	6213.69	78053.2	12117.9	9833.95	-	-	-	-	-	-	-	-	-	-	-
T3_positive	MW0053734	Glycerophospho-N-Palmitoyl Ethanolamine	GP	PE	C21H44NO7P	454.291	453.286	8.8624	[M+H]+	1.28678	2	0.7819	rp	100575-09-5	53393933	-	45334	-	55718.4	55180.6	1169.96	1005.36	62187.3	73469.3	147881	57942.2	67487.2	58557.2	8950.29	82118.1	-	-	-	-	-	-	1.06976	0.199447	2.43877	1.28615	up
T3_positive	MW0155857	Pro-Glu-Leu-Ala-Lys	Amino acids and derivatives	Amino acids and derivatives	C25H44N6O8	557.327	556.322	6.3065	[M+H]+	0.628088	2	0.9396	rp	-	-	-	264886	-	5636.12	11579.3	13793.5	8361.34	6271.73	5338.19	26598.2	29707.5	8663.23	8154.57	7552.13	14765.9	-	-	-	-	-	-	1.15368	0.220085	2.09517	1.06707	up
T3_positive	MW0158253	Trp-Thr-His	Amino acids and derivatives	Amino acids and derivatives	C21H26N6O5	443.204	442.197	8.5436	[M+H]+	0.655878	2	0.9348	rp	-	145458500	-	21790	-	499.3	4855.06	6918.08	3209.57	4547.74	2582.36	10129.7	182.54	3733.77	853.18	8987.87	9147.52	-	-	-	-	-	-	-	-	-	-	-
T3_positive	MW0158143	Trp-Glu-Glu	Amino acids and derivatives	Amino acids and derivatives	C21H26N4O8	463.198	462.175	4.9189	[M+H]+	1.63746	2	0.9348	rp	-	11317175	-	17885	-	8262.39	7219.49	8097.28	8189.53	3711.42	468.03	3383.94	865.88	76.92	4198.7	1825.36	104.66	-	-	-	-	-	-	1.42823	0.0159437	0.183498	-2.44616	down
T3_positive	MW0146032	Asp-Arg-Tyr	Amino acids and derivatives	Amino acids and derivatives	C19H28N6O7	453.209	452.202	3.827	[M+H]+	1.55046	2	0.9346	rp	-	91975563	-	18351	-	3632.17	10575	4226.22	4324.38	10288.9	3704.84	4217.97	12457.7	7508.97	5459.3	6156.27	7876.55	-	-	-	-	-	-	-	-	-	-	-
T3_positive	MW0144687	Ala-Phe-Gln-Lys	Amino acids and derivatives	Amino acids and derivatives	C23H36N6O6	493.28	492.27	3.4503	[M+H]+	6.65313	2	0.9296	rp	-	-	-	105348	-	20372.3	20312.4	104817	85857.2	155120	108439	104933	18356.8	104907	77416.6	174817	237947	-	-	-	-	-	-	-	-	-	-	-
T3_positive	MW0156741	Ser-Glu-Phe-Arg	Amino acids and derivatives	Amino acids and derivatives	C23H35N7O8	538.264	537.255	3.9262	[M+H]+	5.02392	2	0.9282	rp	-	-	-	224773	-	9125.47	5939.08	14581.2	24193.1	41860.4	35575.9	22677.5	1239.08	18015.8	13056.3	32772.5	24794.4	-	-	-	-	-	-	-	-	-	-	-
T3_positive	MW0138670	kaempferol 7-O-glucoside	Flavonoids	Flavonols	C21H20O11	449.106	448.101	2.6264	[M+H]+	6.47908	2	0.9237	rp	-	10095180	HMDB0303599	-	-	29391.2	37517.1	149.73	32725.9	15.14	84.14	490.72	2094.02	65319.4	10570.8	29598.8	2598.03	-	-	-	-	-	-	-	-	-	-	-
T3_positive	MW0158417	Tyr-Asp-Ser	Amino acids and derivatives	Amino acids and derivatives	C16H21N3O8	348.125	383.133	1.7806	[M+H-2H2O]+	5.24691	2	0.9204	rp	-	145458594	-	18412	-	7985.6	4248.65	13124.9	9776.9	6092.16	5137.52	13359.3	9368.35	1006.68	1112.75	3411.55	686.01	-	1.51989	0.0439419	0.248032	-2.0114	down	-	-	-	-	-
T3_positive	MW0157677	Thr-Ile-Asp-Phe-Glu	Amino acids and derivatives	Amino acids and derivatives	C28H41N5O11	624.291	623.28	5.811	[M+H]+	5.33442	2	0.9194	rp	-	-	-	264773	-	494647	599414	380492	289665	339335	276059	63383.1	62900.9	52397.7	356202	123472	92586.9	-	-	-	-	-	-	1.92064	0.0204737	0.121177	-3.04481	down
T3_positive	MW0150002	Glu-Glu-Trp	Amino acids and derivatives	Amino acids and derivatives	C21H26N4O8	463.183	462.175	5.1346	[M+H]+	3.10952	2	0.9115	rp	-	145455373	-	21743	-	631826	560765	705406	808673	618841	598427	562910	310782	479926	490266	443873	567636	-	-	-	-	-	-	-	-	-	-	-
T3_positive	MW0149995	Glu-Glu-Lys-Ser-Ala	Amino acids and derivatives	Amino acids and derivatives	C22H38N6O11	563.264	562.26	8.09	[M+H]+	0.787165	2	0.9096	rp	-	54339167	-	264070	-	4084.37	5091.98	2050.97	3406.81	4932.83	5154.04	16201.3	2958.89	14653.4	4202.02	7717.92	9958	-	-	-	-	-	-	1.17934	0.209633	3.01173	1.59059	up
T3_positive	MW0011468	10-nitro-9E-octadecenoic acid	Lipids	Free fatty acids	C18H33NO4	310.237	327.241	8.0113	[M+H-H2O]+	0.86288	2	0.9096	rp	-	24836820	HMDB0062737	-	-	158495	304945	439585	306739	426598	465981	633116	85735.8	616996	244216	501630	636317	-	-	-	-	-	-	-	-	-	-	-
T3_positive	MW0151330	Ile-Arg-Ile-Ile-Val	Amino acids and derivatives	Amino acids and derivatives	C29H56N8O6	613.443	612.432	8.6623	[M+H]+	3.16516	2	0.9093	rp	-	-	-	264916	-	6855.41	2683.14	4524.21	7250.27	3709.29	372.6	11792.4	1359.16	1899.23	1621.04	17941.6	8248.78	-	-	-	-	-	-	-	-	-	-	-
T3_positive	MW0158547	Tyr-Lys-Trp	Amino acids and derivatives	Amino acids and derivatives	C26H33N5O5	496.25	495.248	4.6233	[M+H]+	9.46638	2	0.9061	rp	-	145458712	-	18446	-	49908.8	32691.4	32992.4	24509.2	33679.6	31966	13802	16841.2	17919.7	32007.6	18227.2	23319.3	-	-	-	-	-	-	1.82879	0.053405	0.420121	-1.25112	down
T3_positive	MW0158244	Trp-Ser-Phe-Tyr-Leu	Amino acids and derivatives	Amino acids and derivatives	C38H46N6O8	715.35	714.338	5.9699	[M+H]+	11.3534	2	0.9008	rp	-	-	-	264080	-	29301.5	47941.5	54955.3	33546.9	42967	31362.8	13716.6	10118.9	19911.4	11710	45652.1	28713.9	-	-	-	-	-	-	1.75831	0.0475586	0.330919	-1.59545	down
T3_positive	MW0155114	Phe-Asn-Thr-Lys	Amino acids and derivatives	Amino acids and derivatives	C23H36N6O7	509.274	508.264	3.748	[M+H]+	1.48318	2	0.8971	rp	-	-	-	140207	-	13850.9	14911.7	24338.2	49322.3	65742.9	42826.7	35538.2	9340.48	34559.1	24650.2	49956.6	38018.2	-	-	-	-	-	-	-	-	-	-	-
T3_positive	MW0152990	Lys-His-Ile-Glu-Glu	Amino acids and derivatives	Amino acids and derivatives	C28H46N8O10	655.332	654.334	2.3309	[M+H]+	14.2698	2	0.894	rp	-	-	-	264728	-	3953.38	4524.52	9603.17	23737.7	37471.5	27154	12018.8	2751.21	17232.5	9572.93	21411.5	16598.4	-	-	-	-	-	-	-	-	-	-	-
T3_positive	MW0155408	Phe-Val-His-Arg	Amino acids and derivatives	Amino acids and derivatives	C26H39N9O5	558.315	557.307	6.4446	[M+H]+	1.16766	2	0.8938	rp	-	-	-	142413	-	13658.1	15741.4	53535.9	18775.6	4654.5	4399.69	19770.8	5849.16	14240.1	21288.5	30538	11689.9	-	1.19883	0.176218	2.28231	1.1905	up	-	-	-	-	-
T3_positive	MW0168255	n6-(cis-hydroxyisopentenyl)adenosine	Nucleotides and derivatives	Nucleotides and derivatives	C15H21N5O5	352.16	351.154	3.391	[M+H]+	4.26649	2	0.8896	rp	-	5529	-	-	-	16480.4	32590.5	18077.5	8599.52	15429	20606.9	79970.9	16467	66203.7	35555.6	41353.7	66415.1	-	1.59452	0.059925	3.211	1.68302	up	1.09167	0.236452	2.42212	1.27627	up
T3_positive	MW0155271	Phe-Lys-Glu-Ala-Phe	Amino acids and derivatives	Amino acids and derivatives	C32H44N6O8	641.325	640.322	4.1655	[M+H]+	11.1396	2	0.8881	rp	-	-	-	264813	-	6165.54	8038.33	5539.42	6414.16	6013.8	7715.33	6687.41	5504.21	7171.77	5108.23	6480.58	5169	-	-	-	-	-	-	-	-	-	-	-
T3_positive	MW0111242	N-(2-Hydroxyethyl)hexadec-9-enamide	Alcohol and amines	Amines	C18H35NO2	298.273	297.267	5.8507	[M+H]+	4.25229	2	0.8875	rp	-	54428293	HMDB0013648	46564	-	16256.8	27169	25940.5	70452.9	60086.2	54741.6	73284.1	7647.36	147434	56158.6	171646	147246	-	1.16024	0.212029	2.02423	1.01737	up	-	-	-	-	-
T3_positive	MW0150905	His-Gln-Thr	Amino acids and derivatives	Amino acids and derivatives	C15H24N6O6	385.188	384.176	6.2115	[M+H]+	10.6618	2	0.8821	rp	-	145455826	-	17492	-	11862.3	8723.04	2157.83	5408.06	8210.2	13520.7	1877.87	559.08	5310.5	1273.82	1947.39	6483.87	-	1.31964	0.123408	0.357607	-1.48355	down	1.1669	0.21744	0.340649	-1.55364	down
T3_positive	MW0145547	Arg-Tyr-Met	Amino acids and derivatives	Amino acids and derivatives	C20H32N6O5S1	469.251	468.216	8.9607	[M+H]+	12.347	2	0.8792	rp	-	145453979	-	22634	-	9786.2	6032.07	4978.52	17290.1	22388.2	15367.6	6101.66	13204.1	3801.03	5147.39	3591.39	6849.91	-	1.70555	0.0130175	0.283195	-1.82013	down	-	-	-	-	-
T3_positive	MW0130459	Methyl 2,5-dihydroxycinnamate	Organic acids	Organic acids	C10H10O4	195.064	194.058	1.4415	[M+H]+	4.73882	2	0.8788	rp	-	5353609	HMDB0061686	-	-	26381.2	23987.7	21041.1	28115	20989.4	13513.6	27903.1	24398.9	24322.1	28764.8	30098.8	27775.7	-	-	-	-	-	-	-	-	-	-	-
T3_positive	MW0153637	Met-Phe-Thr-Glu-Asp	Amino acids and derivatives	Amino acids and derivatives	C27H39N5O11S	642.246	641.237	6.8747	[M+H]+	4.3601	2	0.8757	rp	-	-	-	264374	-	12270.9	14401.8	27100.3	22735.2	15287.7	7370.61	4801.04	9817.48	17838.5	14544.9	12045.7	615.74	-	-	-	-	-	-	-	-	-	-	-
T3_positive	MW0058413	1-(9Z-nonadecenoyl)-glycero-3-phosphoethanolamine	GP	PE	C24H48NO7P	494.322	493.317	7.3525	[M+H]+	9.37025	2	0.8724	rp	-	52925138	-	77685	-	9671.64	25263.8	60520.3	99395.3	186531	119661	71293.9	47137.4	14117.9	11416.6	31459	30345	-	1.65553	0.0451505	0.180529	-2.46969	down	-	-	-	-	-
T3_positive	MW0156909	Ser-Ser-Gly-Arg-Ser	Amino acids and derivatives	Amino acids and derivatives	C17H32N8O9	493.229	492.229	6.346	[M+H]+	13.4807	2	0.871	rp	-	-	-	264285	-	127979	720787	1.06643e+06	2.13798e+06	1.13128e+06	1.26073e+06	868788	967451	251716	315205	302031	178780	-	1.72367	0.0564196	0.175721	-2.50864	down	-	-	-	-	-
T3_positive	MW0150185	Glu-Tyr-Asn-Lys	Amino acids and derivatives	Amino acids and derivatives	C24H36N6O9	553.274	552.254	6.8747	[M+H]+	12.4176	2	0.8643	rp	-	-	-	135308	-	6867.98	6156.84	3218.67	2013.87	2692.66	1064.23	229.74	5777.93	3238.11	2287.75	273.93	762.56	-	-	-	-	-	-	-	-	-	-	-
T3_positive	MW0154729	Oleoyl Ethanolamide-d4	Lipids	Free fatty acids	C20H35D4NO2	330.336	329.323	6.2474	[M+H]+	14.8731	2	0.864	rp	-	312636340	-	96544	-	52372.4	98235.4	245075	309674	165766	69485.9	95495	88476.1	94062.8	60031.5	174565	146475	-	-	-	-	-	-	-	-	-	-	-
T3_positive	MW0145455	Arg-Met-Tyr	Amino acids and derivatives	Amino acids and derivatives	C20H32N6O5S1	469.23	468.216	8.7649	[M+H]+	13.6821	2	0.8612	rp	-	145453901	-	21808	-	124946	150079	240924	311771	267487	220483	265676	127692	81573.9	94526.3	64023.8	206810	-	1.40352	0.0581813	0.456848	-1.13021	down	-	-	-	-	-
T3_positive	MW0146229	Asp-Phe-Trp	Amino acids and derivatives	Amino acids and derivatives	C24H26N4O6	467.187	466.185	2.9767	[M+H]+	11.0775	2	0.8568	rp	-	54005953	-	23550	-	5548	6303.32	4037.19	2348.68	3873.97	3733.72	7781.04	11225	9520.65	14361.5	5973.31	7585.84	-	1.53153	0.140728	2.8043	1.48764	up	-	-	-	-	-
T3_positive	MW0158621	Tyr-Thr-Gln-Arg	Amino acids and derivatives	Amino acids and derivatives	C24H38N8O8	567.279	566.281	7.6766	[M+H]+	18.3548	2	0.8526	rp	-	-	-	262153	-	6656.46	3829.67	10246.4	3986.99	1084.72	3009.76	17858.9	6592.82	21735.9	13889.2	17381.8	16037.6	-	1.65994	0.000690165	5.85396	2.54941	up	1.21453	0.194118	2.22778	1.15561	up
T3_positive	MW0145529	Arg-Trp-His	Amino acids and derivatives	Amino acids and derivatives	C23H31N9O4	498.255	497.25	8.784	[M+H]+	3.81122	2	0.8471	rp	-	145453965	-	16219	-	16570	18026	2595.44	125.24	22710.8	23711.1	44137.4	14426.3	25562.5	24489.2	4013.32	30454.2	-	-	-	-	-	-	1.14977	0.209669	2.26198	1.17758	up
T3_positive	MW0150860	His-Asn-Phe-Lys	Amino acids and derivatives	Amino acids and derivatives	C25H36N8O6	545.288	544.276	5.8905	[M+H]+	7.02463	2	0.8456	rp	-	-	-	155967	-	11548.3	25127.6	13533.3	22541.3	23091.6	19547.3	67587	2741.55	66960.4	40926.2	84147.8	63340	-	1.6572	0.0800963	2.89066	1.5314	up	-	-	-	-	-
T3_positive	MW0151113	His-Trp-His	Amino acids and derivatives	Amino acids and derivatives	C23H26N8O4	479.213	478.208	6.5821	[M+H]+	0.468597	2	0.845	rp	-	145455992	-	16970	-	12473.2	29664.7	10757.8	10712.2	3694.88	8779.02	6412.31	14628.8	17394.3	5812.5	32580.7	4120.26	-	-	-	-	-	-	-	-	-	-	-
T3_positive	MW0138858	Malvidin 3-(6''-p-coumarylglucoside)	Flavonoids	Anthocyanidins	C32H31O14+	639.155	639.171	4.6431	[M+H]+	21.2157	2	0.8428	rp	-	44256988	-	47150	-	4041.02	2590.87	7550.5	6910.59	1662.08	2121.94	59452.1	27527.8	15228.4	27076.8	8081.95	22193.6	-	1.50684	0.101998	5.36274	2.42297	up	1.74189	0.154298	7.2067	2.84934	up
T3_positive	MW0157690	Thr-Ile-Pro-Ile-Thr	Amino acids and derivatives	Amino acids and derivatives	C25H45N5O8	544.336	543.327	8.7643	[M+H]+	5.13299	2	0.8414	rp	-	-	-	264411	-	201339	212830	449409	322481	414128	281066	753819	191860	305853	329925	340760	708351	-	-	-	-	-	-	-	-	-	-	-
T3_positive	MW0158942	Val-Asp-Pro-Val-Asn	Amino acids and derivatives	Amino acids and derivatives	C23H38N6O9	543.271	542.27	5.7112	[M+H]+	8.85861	2	0.8405	rp	-	-	-	264318	-	11037.1	15036	9894.3	21235.3	18948	14123.7	57141.1	3680.39	53665.9	23319.7	60170.9	56856	-	1.43836	0.131059	2.58432	1.36979	up	-	-	-	-	-
T3_positive	MW0008616	Tenovin-6	Benzene and substituted derivatives	Benzene and substituted derivatives	C25H34N4O2S	455.257	454.24	5.811	[M+H]+	16.5017	2	0.8378	rp	-	24772043	-	45456	-	54960	68357.1	46734.6	39467.7	43510.9	32449.7	5917.75	5622.41	6355.6	41065	16403.2	9703.82	-	-	-	-	-	-	1.93394	0.0150031	0.105237	-3.24828	down
T3_positive	MW0153688	Met-Trp-Glu	Amino acids and derivatives	Amino acids and derivatives	C21H28N4O6S1	465.189	464.173	5.1346	[M+H]+	17.6063	2	0.8348	rp	-	145457079	-	21461	-	28390.4	21989.5	28875.8	34682.6	24909.9	24774.2	22353.8	9505.17	20501.3	21568.6	20408.2	23857.6	-	-	-	-	-	-	-	-	-	-	-
T3_positive	MW0158730	Tyr-TyrMe-OH	Amino acids and derivatives	Amino acids and derivatives	C25H24N2O8	481.167	480.153	4.6834	[M+H]+	13.2585	2	0.8344	rp	-	-	-	65094	-	17582.5	32614.4	8640.41	8538.48	11982.8	13519.4	12640.8	9404.85	26402.3	38250.9	18717.8	30230.3	-	1.58489	0.0805539	2.56161	1.35705	up	-	-	-	-	-
T3_positive	MW0158161	Trp-His-His	Amino acids and derivatives	Amino acids and derivatives	C23H26N8O4	479.213	478.208	6.3262	[M+H]+	5.25557	2	0.8322	rp	-	145458385	-	23155	-	33349.2	105772	10705.7	15668.4	9971.08	15818.7	13737.4	21849.1	60441.2	8877.1	88118.4	13176.1	-	-	-	-	-	-	-	-	-	-	-
T3_positive	MW0011789	1-(1Z-hexadecenyl)-sn-glycero-3-phosphocholine	GP	PC	C24H50NO6P	524.314	479.338	5.671	[M-H+2Na]+	10.0718	2	0.8302	rp	-	10917802	HMDB0010407	-	-	2961.95	7854.29	7274.5	11952.2	8654.13	3104.49	7375.17	4414.47	3014	11527.2	18275.4	19167.8	-	1.24268	0.0760194	2.06532	1.04636	up	-	-	-	-	-
T3_positive	MW0012640	17-Octadecynoic acid	Lipids	Free fatty acids	C18H32O2	281.247	280.24	8.0113	[M+H]+	2.70633	2	0.8295	rp	-	1449	HMDB0244776	-	-	110531	194055	277211	204891	289737	311732	447764	57149.4	400010	144684	311667	425004	-	-	-	-	-	-	-	-	-	-	-
T3_positive	MW0155414	Phe-Val-Ser-Arg	Amino acids and derivatives	Amino acids and derivatives	C23H37N7O6	508.286	507.281	7.7159	[M+H]+	0.0434033	2	0.8294	rp	-	-	-	142593	-	58622.7	67021.7	45028.7	100136	104970	101174	76613.1	44096.1	65992.5	47770.2	24016.2	81330.6	-	1.35355	0.0905647	0.499926	-1.00021	down	-	-	-	-	-
T3_positive	MW0152865	Lys-Arg-Gly-Leu-Arg	Amino acids and derivatives	Amino acids and derivatives	C26H52N12O6	629.438	628.413	7.9992	[M+H]+	20.7594	2	0.8188	rp	-	-	-	264851	-	33862	26652	20915	45551.9	18836.7	16811.9	34942.2	10379.8	35399.9	16918.1	43220	33940.9	-	-	-	-	-	-	-	-	-	-	-
T3_positive	MW0106265	Cys-Phe-Lys	Amino acids and derivatives	Amino acids and derivatives	C18H28N4O4S1	397.182	396.183	4.8409	[M+H]+	20.6742	2	0.8187	rp	-	145454847	-	18253	-	53831.4	71000.9	63818.9	56881.2	39657.8	45244.3	117020	166051	77938.2	84672.9	105313	103821	-	1.70185	0.00463535	2.07222	1.05118	up	-	-	-	-	-
T3_positive	MW0150836	His-Arg-Lys-Glu	Amino acids and derivatives	Amino acids and derivatives	C23H40N10O7	569.32	568.308	4.3045	[M+H]+	8.84041	2	0.8106	rp	-	-	-	157242	-	229389	598800	220573	226325	370037	451414	1.27979e+06	213376	1.21074e+06	419826	754409	859581	-	-	-	-	-	-	-	-	-	-	-
T3_positive	MW0156949	Ser-Tyr-Asp	Amino acids and derivatives	Amino acids and derivatives	C16H21N3O8	348.124	383.133	2.2518	[M+H-2H2O]+	9.87027	2	0.8072	rp	-	145457911	-	16245	-	8348.43	7699	4872.04	3978.01	6009.27	2503.5	6634.4	9400.9	3792.27	11423.9	1865.54	5583.04	-	-	-	-	-	-	-	-	-	-	-
T3_positive	MW0150078	Glu-Lys-Leu-Thr-His	Amino acids and derivatives	Amino acids and derivatives	C27H46N8O9	627.333	626.339	6.9136	[M+H]+	15.2844	2	0.8056	rp	-	-	-	264730	-	1106.68	10625.9	2272.39	19627.1	2804.07	5331.98	75850.2	1302.49	28311.1	2552.63	29903.5	60722.8	-	-	-	-	-	-	-	-	-	-	-
T3_positive	MW0149978	Glu-Gln-Lys-Asp-Arg	Amino acids and derivatives	Amino acids and derivatives	C26H46N10O11	675.355	674.335	6.5821	[M+H]+	21.4361	2	0.8034	rp	-	-	-	264708	-	34629.9	65317.2	12976.9	6353.95	55626.8	63033	71147	13447.7	67672.7	23654.1	24181.1	67883.3	-	-	-	-	-	-	-	-	-	-	-
T3_positive	MW0159008	Val-Gly-Asp-Ile-Val	Amino acids and derivatives	Amino acids and derivatives	C22H39N5O8	502.289	501.28	8.7805	[M+H]+	3.56745	2	0.8017	rp	-	-	-	264157	-	7379.19	12546.4	271.1	10327.8	19688.4	10842.5	43024.3	14351	21430.9	17028.7	1035.14	30751	-	-	-	-	-	-	1.26841	0.138711	3.90194	1.96419	up
T3_positive	MW0105680	Arg-Tyr-Arg	Amino acids and derivatives	Amino acids and derivatives	C21H35N9O5	494.272	493.276	5.8507	[M+H]+	22.6982	2	0.8016	rp	-	10185047	-	19991	-	13553.1	5678.74	10015.8	6184.1	3023.35	884.52	4708.13	43241.6	9986.62	27924.6	13745.2	16580.5	-	1.53213	0.0527042	5.77195	2.52906	up	-	-	-	-	-
T3_positive	MW0152867	Lys-Arg-His-Asp	Amino acids and derivatives	Amino acids and derivatives	C22H38N10O7	555.31	554.293	6.2805	[M+H]+	23.8315	2	0.7983	rp	-	-	-	173201	-	46103.2	50411.7	69334.2	36592.3	30022.3	35774	10859.5	22557.9	7837.1	21736.2	25418.5	26467.2	-	-	-	-	-	-	1.76224	0.0121369	0.248747	-2.00725	down
T3_positive	MW0145835	Asn-Lys-Phe-Asp	Amino acids and derivatives	Amino acids and derivatives	C23H34N6O8	523.254	522.244	7.6962	[M+H]+	3.93701	2	0.7982	rp	-	-	-	194761	-	11571.6	4062.17	14746.4	988.24	1869.77	518.65	21523.4	9893.73	24604.3	21414.3	24123.7	22450.8	-	1.75103	0.000170664	20.1349	4.33163	up	-	-	-	-	-
T3_positive	MW0156935	Ser-Thr-Thr-Ala-Val	Amino acids and derivatives	Amino acids and derivatives	C19H35N5O9	478.24	477.243	5.3303	[M+H]+	22.677	2	0.7974	rp	-	-	-	264155	-	9012.44	8057.65	7133.32	7515.51	9140.27	6940.05	4494.18	5210.04	8700.26	7119.18	7342.66	7663.35	-	-	-	-	-	-	-	-	-	-	-
T3_positive	MW0150055	Glu-Leu-Ile-Leu-Ser	Amino acids and derivatives	Amino acids and derivatives	C26H47N5O9	574.357	573.337	7.0986	[M+H]+	16.4207	2	0.7974	rp	-	-	-	264713	-	6012.03	6277.95	1113.36	1356.47	5803.68	7693.71	4085.74	1595.86	3857.78	2860.25	1625.97	4192.79	-	-	-	-	-	-	-	-	-	-	-
T3_positive	MW0152407	Leu-Leu-Trp	Amino acids and derivatives	Amino acids and derivatives	C23H34N4O4	883.511	430.258	6.6019	[2M+Na]+	6.69251	2	0.7944	rp	-	9932431	-	15992	-	1101.45	34898.8	11883.9	20255.6	23087.7	20474.3	14124.5	26036.8	6375.79	3823.63	17249.5	1457.9	-	1.31863	0.102885	0.353054	-1.50204	down	-	-	-	-	-
T3_positive	MW0146023	Asp-Arg-His	Amino acids and derivatives	Amino acids and derivatives	C16H26N8O6	427.207	426.197	2.0736	[M+H]+	2.39315	2	0.792	rp	-	145454353	-	17962	-	2.48694e+06	2.04061e+06	3.3291e+06	3.00634e+06	1.92474e+06	1.85442e+06	192106	706606	136223	302858	256174	225876	-	1.77914	0.0326301	0.115674	-3.11186	down	1.76182	0.0136832	0.131727	-2.92438	down
T3_positive	MW0152260	Leu-Asp-Gln-Gln-Val	Amino acids and derivatives	Amino acids and derivatives	C25H43N7O10	602.297	601.307	5.6307	[M+H]+	6.20901	2	0.7891	rp	-	-	-	264994	-	210415	174678	105600	119816	144251	110958	10213.3	24830.7	2122.09	116175	47866.8	33414.6	-	-	-	-	-	-	1.71493	0.0340691	0.0757422	-3.72276	down
T3_positive	MW0151614	Ile-Trp-Leu	Amino acids and derivatives	Amino acids and derivatives	C23H34N4O4	883.51	430.258	6.3262	[2M+Na]+	5.61038	2	0.7861	rp	-	145456299	-	22176	-	2919.36	250934	96433	185696	118449	132382	109349	149225	96442.2	7772.48	158534	17678.3	-	1.20766	0.219628	0.421473	-1.24649	down	-	-	-	-	-
T3_positive	MW0156827	Ser-Leu-Ser-Gly-Leu	Amino acids and derivatives	Amino acids and derivatives	C20H37N5O8	476.273	475.264	8.784	[M+H]+	5.40338	2	0.786	rp	-	-	-	264075	-	49837.3	63845.6	2396.63	643.9	58133.2	72864.9	147615	48293	91571.8	82808.3	1529.64	96350.6	-	-	-	-	-	-	1.10022	0.182385	2.47658	1.30835	up
T3_positive	MW0158395	Tyr-Asn-His	Amino acids and derivatives	Amino acids and derivatives	C19H24N6O6	433.172	432.176	5.0956	[M+H]+	24.665	2	0.7802	rp	-	145458576	-	18213	-	16863.4	11268.7	21532.9	22698.5	11765.3	10769.4	33636	8289.64	6920.77	7855.57	5396.09	9854.89	-	-	-	-	-	-	-	-	-	-	-
T3_positive	MW0110176	Tumonoic acid E	Organic acids	Organic acids	C18H31NO4	326.233	325.225	5.4501	[M+H]+	0.456511	2	0.7755	rp	-	25058107	-	65435	-	3.32065e+06	1.98677e+06	1.28372e+06	2.24995e+06	2.61643e+06	2.63432e+06	1.57234e+06	2.82839e+06	3.40238e+06	4.58087e+06	2.62022e+06	3.02613e+06	-	-	-	-	-	-	-	-	-	-	-
T3_positive	MW0145224	Arachidonoyl Ethanolamide-d8	Benzene and substituted derivatives	Benzene and substituted derivatives	C22H29D8NO2	356.351	355.333	6.6413	[M+H]+	23.9092	2	0.7739	rp	-	-	-	96527	-	481.05	1795.23	6002.19	8416.87	5243.61	385.92	2652.54	1091.99	1900.38	692.39	1361.44	3481.41	-	-	-	-	-	-	-	-	-	-	-
T3_positive	MW0142591	3-HYDROXY-3-DEOXYANGOLENSIC ACID METHYL ESTER	Others	Lactones	C27H36O7	473.263	472.246	6.571	[M+H]+	17.1194	2	0.7735	rp	-	-	-	43680	-	616963	486111	648136	1.10478e+06	636550	696710	583487	1.04463e+06	392319	419663	554817	382842	-	-	-	-	-	-	-	-	-	-	-
T3_positive	MW0155190	Phe-Glu-Trp	Amino acids and derivatives	Amino acids and derivatives	C25H28N4O6	481.202	480.201	2.2121	[M+H]+	13.0905	2	0.7734	rp	-	25101749	-	18534	-	18519.5	21467.3	24273.9	14879.4	12177.1	13024.4	15533	18848.6	12129.4	18903.7	18112.3	15512.9	-	-	-	-	-	-	-	-	-	-	-
T3_positive	MW0108732	N-Pentadecylcyclohexanecarboxamide	Alcohol and amines	Amines	C22H43NO	675.675	337.334	8.5039	[2M+H]+	0.447821	2	0.7719	rp	-	44398718	-	-	-	236735	235508	477006	955029	903065	878169	311012	254349	382665	559278	375907	320246	-	1.66514	0.0142063	0.458812	-1.12402	down	-	-	-	-	-
T3_positive	MW0150512	Gly-Tyr-Asn-Ser-Tyr	Amino acids and derivatives	Amino acids and derivatives	C27H34N6O10	603.252	602.234	3.8934	[M+H]+	16.3998	2	0.7695	rp	-	-	-	264370	-	101277	86416.9	106189	116464	73909	78764.7	16997.4	17634	10467.9	34453.4	21445.2	27503	-	1.70781	0.0360732	0.309885	-1.6902	down	1.90135	0.00200871	0.153461	-2.70406	down
T3_positive	MW0153153	Lys-Thr-Ile-Thr-Leu	Amino acids and derivatives	Amino acids and derivatives	C26H50N6O8	575.387	574.369	7.1083	[M+H]+	18.4006	2	0.7666	rp	-	-	-	264659	-	10886.4	11639.6	2568.32	76.1	8061.33	9077.02	5986.43	2495.91	7577.17	3613.66	521.81	6290.14	-	-	-	-	-	-	-	-	-	-	-
T3_positive	MW0155820	Pro-Cys-Gln	Amino acids and derivatives	Amino acids and derivatives	C13H22N4O5S1	347.13	346.131	2.4493	[M+H]+	17.7619	2	0.7665	rp	-	71471838	-	20594	-	153375	262132	131281	113551	279268	275406	56425.4	105534	167100	223938	149781	124379	-	-	-	-	-	-	-	-	-	-	-
T3_positive	MW0158359	Tyr-Ala-Met	Amino acids and derivatives	Amino acids and derivatives	C17H25N3O5S1	430.156	383.151	2.0932	[M+HCOO+2H]+	15.4217	2	0.7642	rp	-	145458549	-	21343	-	14613.8	14613.1	17580.8	16593.8	17195.5	14431.2	23961.8	13185.7	19642.4	37824.5	20579	24764	-	-	-	-	-	-	-	-	-	-	-
T3_positive	MW0158162	Trp-His-Ile	Amino acids and derivatives	Amino acids and derivatives	C23H30N6O4	455.243	454.233	8.5237	[M+H]+	0.979825	2	0.7609	rp	-	145458386	-	19898	-	1462.64	3079.65	3034.31	2466.59	1924.54	2455.84	2572.83	1059.61	3095.25	2275.29	3235.31	3462.01	-	-	-	-	-	-	-	-	-	-	-
T3_positive	MW0149838	Gln-Tyr-Glu	Amino acids and derivatives	Amino acids and derivatives	C19H26N4O8	439.185	438.175	4.4646	[M+H]+	9.96132	2	0.7608	rp	-	145455255	-	20445	-	26038.8	23564.3	30634.5	34267.4	31155.3	44207.9	83909.3	47576.6	73376.8	42593	61153.6	86482.5	-	-	-	-	-	-	1.80053	0.0566822	2.5532	1.35231	up
T3_positive	MW0155169	Phe-Gln-Thr-Lys	Amino acids and derivatives	Amino acids and derivatives	C24H38N6O7	523.289	522.28	3.7084	[M+H]+	3.94943	2	0.7607	rp	-	-	-	141007	-	8417.75	4331.57	7504.96	7145.82	32047	32763	8255.07	8256.58	9766.52	7205.31	15956.6	5756.89	-	1.01474	0.224538	0.401897	-1.3151	down	-	-	-	-	-
T3_positive	MW0150966	His-Ile-Arg-Glu	Amino acids and derivatives	Amino acids and derivatives	C23H39N9O7	553.297	553.297	7.3232	[M+]+	4.26829	2	0.7595	rp	-	-	-	154562	-	16409.1	24964.8	96171.4	141812	26350.4	20824.8	40820.5	10501.2	39695.6	16816.2	63623.9	47198.4	-	-	-	-	-	-	-	-	-	-	-
T3_positive	MW0153020	Lys-Ile-Tyr	Amino acids and derivatives	Amino acids and derivatives	C21H34N4O5	423.27	422.253	6.9136	[M+H]+	21.5988	2	0.7583	rp	-	145456695	-	15802	-	19602.9	14589.4	14523.2	2966.69	1973.69	6410.1	8444.94	8474.16	1628.5	14058.3	15713.3	4187.94	-	1.26036	0.160627	2.99191	1.58107	up	1.3796	0.0272478	0.380732	-1.39315	down
T3_positive	MW0110049	Trp-Ala-Arg	Amino acids and derivatives	Amino acids and derivatives	C20H29N7O4	432.24	431.228	5.0859	[M+H]+	7.46712	2	0.7582	rp	-	10151236	-	21889	-	2419.53	2733.6	4696.69	8145.78	1484.49	12155.1	36323.9	3195.72	28417.4	12542.5	34324.7	21292.7	-	1.25947	0.118684	3.1287	1.64556	up	1.35461	0.191591	6.89729	2.78603	up
T3_positive	MW0146072	Asp-Cys-Trp	Amino acids and derivatives	Amino acids and derivatives	C18H22N4O6S1	423.125	422.126	4.6233	[M+H]+	19.2266	2	0.7545	rp	-	145454400	-	19674	-	86537.3	43415.4	69928.2	33641.8	36990.9	33252.6	15153.7	139236	13802.1	66410	27452.7	28481.6	-	-	-	-	-	-	-	-	-	-	-
T3_positive	MW0149628	Gln-Arg-Tyr	Amino acids and derivatives	Amino acids and derivatives	C20H31N7O6	466.24	465.234	5.2515	[M+H]+	6.38775	2	0.7531	rp	-	145454976	-	20354	-	8965.07	10259	5167.95	6298.48	5870.07	6288.88	6644.39	14206.9	13487.9	15004.5	12382.5	10441.9	-	1.72356	0.0381204	2.04952	1.03529	up	-	-	-	-	-
T3_positive	MW0152997	Lys-His-Tyr	Amino acids and derivatives	Amino acids and derivatives	C21H30N6O5	447.247	446.228	7.9917	[M+H]+	24.9942	2	0.7523	rp	-	145456680	-	16679	-	240485	313122	620043	495424	608827	509954	660492	383735	277346	141357	216050	408263	-	1.43798	0.0532344	0.474333	-1.07603	down	-	-	-	-	-
T3_positive	MW0107711	Leu-Asp-Gln	Amino acids and derivatives	Amino acids and derivatives	C15H26N4O7	339.16	374.18	3.0158	[M+H-2H2O]+	9.71071	2	0.7515	rp	-	71464619	-	19105	-	100.95	362.99	225.84	333.23	134.14	135.55	1321.97	417.39	373.25	347.71	189.24	304.68	-	-	-	-	-	-	1.38517	0.261786	3.06273	1.61482	up
T3_positive	MW0103299	(-)-Neplanocin A	Nucleotides and derivatives	Nucleotides and derivatives	C11H13N5O3	549.187	263.102	2.4278	[2M+Na]+	10.42	2	0.7513	rp	-	490421	-	-	-	39272.4	32102.1	52042.4	36378.8	28828.5	34491.9	20467	36178.9	13490.5	24602.8	23564.3	23009.5	-	-	-	-	-	-	-	-	-	-	-
T3_positive	MW0150910	His-Gln-Val-Lys	Amino acids and derivatives	Amino acids and derivatives	C22H38N8O6	511.289	510.291	3.748	[M+H]+	24.996	2	0.751	rp	-	-	-	157027	-	9974.59	9701.73	24054.2	58958.9	78642.5	56527.2	37822.9	6785.79	44131.1	21523.2	66354.5	46864.9	-	-	-	-	-	-	-	-	-	-	-
T3_positive	MW0155779	Pro-Arg-His	Amino acids and derivatives	Amino acids and derivatives	C17H28N8O4	409.23	408.223	8.7643	[M+H]+	5.20715	2	0.751	rp	-	145457386	-	21089	-	71675	26600.7	252146	36135.7	237220	128912	149955	63992.7	56548.5	17944.8	44717.3	2515.1	-	1.29881	0.188499	0.162024	-2.62572	down	-	-	-	-	-
T3_positive	MW0107740	Leu-Leu-Ser	Amino acids and derivatives	Amino acids and derivatives	C15H29N3O5	370.17	331.211	1.2445	[M+K]+	13.6516	2	0.7496	rp	-	71464623	-	23286	-	9954.26	11306.2	24168.1	7987.65	7806.66	9678.63	9875.71	13286.6	7715.87	19053.9	11352	8231.86	-	-	-	-	-	-	-	-	-	-	-
T3_positive	MW0157696	Thr-Ile-Val-Arg	Amino acids and derivatives	Amino acids and derivatives	C21H41N7O6	992.698	487.312	4.4546	[2M+NH4]+	6.20175	2	0.749	rp	-	-	-	234633	-	2288.18	4006.62	331.56	6876.54	4233.85	5825.69	3971.68	3709.7	5256.43	3003.5	1816.78	3333.71	-	1.52004	0.0413055	0.481457	-1.05452	down	-	-	-	-	-
T3_positive	MW0153211	Lys-Val-Tyr-Lys	Amino acids and derivatives	Amino acids and derivatives	C26H44N6O6	536.333	536.332	6.4446	[M+]+	7.28796	2	0.7473	rp	-	-	-	174667	-	66683.1	90707.5	200440	109908	116201	80171.2	80479.6	33544.8	82051.8	57274.8	157460	102090	-	-	-	-	-	-	-	-	-	-	-
T3_positive	MW0155387	Phe-Tyr-Leu-Leu-Tyr	Amino acids and derivatives	Amino acids and derivatives	C39H51N5O8	717.364	717.374	5.95	[M+]+	8.01782	2	0.7466	rp	-	-	-	264092	-	34598.7	41969.6	67091.4	49687.9	39341.3	36570.8	19832.3	9552.3	18281.9	9623.19	41461.6	28909.1	-	-	-	-	-	-	1.7095	0.0710608	0.331801	-1.59161	down
T3_positive	MW0153170	Lys-Tyr-Arg-Arg	Amino acids and derivatives	Amino acids and derivatives	C27H47N11O6	622.378	621.371	6.9076	[M+H]+	3.51635	2	0.7443	rp	-	-	-	175373	-	1266.45	15415.2	8162.55	26098.1	6169.1	8745.97	109804	6870.18	34948.9	634.09	33283.7	79019.5	-	-	-	-	-	-	1.20217	0.301994	6.10294	2.60951	up
T3_positive	MW0145246	Arg-Ala-Gln-Lys	Amino acids and derivatives	Amino acids and derivatives	C20H39N9O6	501.277	501.302	6.7584	[M+]+	6.94405	2	0.7434	rp	-	-	-	215747	-	179822	224173	3025.16	61229.8	185827	170363	219793	212520	228049	299568	21274.1	166035	-	-	-	-	-	-	-	-	-	-	-
T3_positive	MW0153527	Met-Cys-Tyr	Amino acids and derivatives	Amino acids and derivatives	C17H25N3O5S2	416.132	415.124	4.3045	[M+H]+	2.3199	2	0.7429	rp	-	145456902	-	20779	-	65007	70466	44553.9	72373.1	53550.7	44860.2	87277.9	60493.1	98861.1	108795	79716.1	85905.2	-	-	-	-	-	-	-	-	-	-	-
T3_positive	MW0158406	Tyr-Asp-Ala-Asp	Amino acids and derivatives	Amino acids and derivatives	C20H26N4O10	524.196	482.165	1.225	[M+CH3CN+H]+	5.49112	2	0.7369	rp	-	-	-	256281	-	235544	242359	576790	539218	210086	183479	1.0884e+06	1.07514e+06	283389	306120	428958	495553	-	-	-	-	-	-	1.16917	0.216792	2.32003	1.21414	up
T3_positive	MW0123498	Deacetoxy(7)-7-oxokhivorinic acid	Organic acids	Organic acids	C27H36O10	543.216	520.231	2.4493	[M+Na]+	10.535	2	0.7352	rp	-	6708640	-	43753	-	43300.8	67662.3	143908	77368.1	45713.6	55790.8	4118.47	5230.61	5505.96	5496.55	19211.8	6710.32	-	1.64931	0.0198405	0.175649	-2.50924	down	1.88554	0.118467	0.0582846	-4.10074	down
T3_positive	MW0151364	Ile-Asp-Glu	Amino acids and derivatives	Amino acids and derivatives	C15H25N3O8	376.17	375.164	1.2642	[M+H]+	10.6454	2	0.7313	rp	-	145456081	-	20124	-	5994.65	11057.5	7527.94	6233.95	8500.72	10358.6	14860.9	1397.84	16525.8	7636.78	11963.5	11669	-	-	-	-	-	-	-	-	-	-	-
T3_positive	MW0151597	Ile-Thr-His-Asp	Amino acids and derivatives	Amino acids and derivatives	C20H32N6O8	485.231	484.228	5.9302	[M+H]+	8.92523	2	0.7274	rp	-	-	-	166001	-	335.21	1218.32	869.52	2217.35	1433.49	706.96	6930.27	541.45	1035.29	1087.31	2274.14	4422.84	-	-	-	-	-	-	-	-	-	-	-
T3_positive	MW0152912	Lys-Asp-Thr-Lys	Amino acids and derivatives	Amino acids and derivatives	C20H38N6O8	491.277	490.275	5.2319	[M+H]+	11.0787	2	0.7243	rp	-	-	-	168607	-	10554.4	7456.6	1734	12624.6	16078.6	15067.1	12737.7	3959.54	11341.8	14683.3	26198.4	21479.7	-	-	-	-	-	-	-	-	-	-	-
T3_positive	MW0015862	1-O-Hexadecyl-2-arachidonoyl-sn-glycero-3-phosphocholine	Benzene and substituted derivatives	Benzene and substituted derivatives	C44H82NO7P	790.589	767.583	7.8534	[M+Na]+	17.0546	2	0.7204	rp	-	6443139	HMDB0304650	-	-	19395.3	21620.4	18380.4	9790.14	14866.8	12745.8	12333.8	9493.56	13651	16949.1	16271	9977.14	-	-	-	-	-	-	-	-	-	-	-
T3_positive	MW0153063	Lys-Lys-Leu-Phe-Tyr	Amino acids and derivatives	Amino acids and derivatives	C36H55N7O7	698.431	697.416	6.9528	[M+H]+	11.7318	2	0.72	rp	-	-	-	264578	-	16798.1	17351.8	412.39	1438.02	27950.6	19446.8	40940.9	12417.9	48569.1	12429.1	2382.53	69820.7	-	-	-	-	-	-	1.09566	0.167312	2.94911	1.56028	up
T3_positive	MW0153716	Met-Val-His-Leu-Thr	Amino acids and derivatives	Amino acids and derivatives	C26H45N7O7S	600.323	599.31	8.777	[M+H]+	11.808	2	0.7168	rp	-	-	-	264054	-	35170	38071.9	42578.4	38293.8	49296	49997.6	52785.2	33804.2	37195.3	49146.3	44847.9	58883.3	-	-	-	-	-	-	-	-	-	-	-
T3_positive	MW0150181	Glu-Tyr-Ala	Amino acids and derivatives	Amino acids and derivatives	C17H23N3O7	428.172	381.154	1.8398	[M+HCOO+2H]+	12.8771	2	0.7161	rp	-	145455535	-	21910	-	29959.4	32071	44803.7	32754.1	20790	29944.7	27800.8	23778.4	20972.2	8955.28	14763.3	18031.9	-	-	-	-	-	-	-	-	-	-	-
T3_positive	MW0142517	2-O-alpha-L-Rhamnopyranosyl-D-glucopyranose	Others	Saccharides	C12H22O10	390.137	326.121	4.0259	[M+CH3CN+Na]+	0.61823	2	0.7137	rp	-	441426	HMDB0302540	-	C08244	33696	34087.9	35419.7	28361.9	23229.5	20809.3	19273.5	24695.8	15415.3	20561.8	19829.7	18744.7	-	-	-	-	-	-	-	-	-	-	-
T3_positive	MW0156630	Ser-Ala-Lys-Lys	Amino acids and derivatives	Amino acids and derivatives	C18H36N6O6	433.27	432.27	7.7061	[M+H]+	12.718	2	0.7121	rp	-	-	-	223647	-	58148.7	96599.5	62652.5	74134.2	263457	201855	154405	184410	160380	42852.2	75414	102553	-	1.19406	0.189799	0.409343	-1.28862	down	1.81167	0.00441322	2.2962	1.19925	up
T3_positive	MW0110195	Tyr-Gln-Lys	Amino acids and derivatives	Amino acids and derivatives	C20H31N5O6	482.197	437.227	1.9178	[M-H+2Na]+	10.0068	2	0.7118	rp	-	14389275	-	21754	-	1737.7	530.82	2488.97	2215.46	2302.22	2645.97	9999.03	4584.62	4478.33	5524	6486.22	11080.4	-	1.6841	0.0895134	3.2233	1.68854	up	1.59083	0.10959	4.00673	2.00243	up
T3_positive	MW0150368	Gly-Gly-Lys-Pro-Asn	Amino acids and derivatives	Amino acids and derivatives	C19H33N7O7	471.247	471.244	6.5872	[M+]+	10.9256	2	0.7118	rp	-	-	-	264839	-	202996	1.24544e+06	2.16279e+06	2.88352e+06	3.70364e+06	1.78823e+06	2.28822e+06	893178	357334	319620	651896	532341	-	1.70323	0.0501591	0.179557	-2.47749	down	-	-	-	-	-
T3_positive	MW0055323	N-(dodecanoyl)-sphing-4-enine-1-phosphocholine	SL	SM	C35H71N2O6P	731.459	646.505	6.5331	[M+K+HCOOH]+	15.3565	2	0.7117	rp	-	44260123	HMDB0012096	-	C00550	318.15	210.17	367.52	150.84	380.64	774.45	182.86	572.86	332.62	2480.54	5685.93	3698.61	ko00600,ko01100	1.6461	0.0589295	9.08554	3.18357	up	-	-	-	-	-
T3_positive	MW0138460	Isobergapten	Lignans and Coumarins	Coumarins	C12H8O4	263.063	216.042	4.5241	[M+HCOO+2H]+	18.775	2	0.7111	rp	-	68082	HMDB0302838	-	C18082	2293.22	763.27	25149.1	16893.3	511.8	599.42	5736.45	24180.6	346.01	4811.66	7278.29	4176.68	-	-	-	-	-	-	-	-	-	-	-
T3_positive	MW0144524	Ala-Cys-Gln	Amino acids and derivatives	Amino acids and derivatives	C11H20N4O5S1	321.128	320.115	0.8906	[M+H]+	12.7246	2	0.708	rp	-	145453549	-	20317	-	425690	420421	559654	640782	655199	927559	375417	271638	535177	569737	489693	424701	-	-	-	-	-	-	-	-	-	-	-
T3_positive	MW0157721	Thr-Lys-Asn	Amino acids and derivatives	Amino acids and derivatives	C14H27N5O6	326.18	361.196	4.0059	[M+H-2H2O]+	6.33489	2	0.7037	rp	-	145458128	-	17346	-	219318	89606.2	157786	138175	101162	95806.2	151958	103755	85235.8	73196.7	97461.6	106180	-	-	-	-	-	-	-	-	-	-	-
T3_positive	MW0152218	Leu-Arg-Asp-Leu-Tyr	Amino acids and derivatives	Amino acids and derivatives	C31H50N8O9	679.376	678.37	6.9136	[M+H]+	13.9928	2	0.7023	rp	-	-	-	264936	-	2951.12	4317.98	1027.7	563.79	1002.25	4690.9	10777.9	2191.12	11875.2	3216.43	1445.85	7537.94	-	-	-	-	-	-	1.15166	0.206952	2.99443	1.58228	up
T3_positive	MW0146122	Asp-His-Gly	Amino acids and derivatives	Amino acids and derivatives	C12H17N5O6	391.114	327.118	3.9262	[M+CH3CN+Na]+	1.42031	2	0.7017	rp	-	145454448	-	22604	-	5112.5	3277.69	6818.3	7100.3	3480.88	5503.33	6312.97	8643.97	3871.19	7339.56	3864.41	4088.34	-	-	-	-	-	-	-	-	-	-	-
T3_positive	MW0156986	Ser-Val-Thr-Lys	Amino acids and derivatives	Amino acids and derivatives	C18H35N5O7	434.256	433.254	5.4301	[M+H]+	14.4119	2	0.7013	rp	-	-	-	230607	-	31309.9	28577.9	32713.4	45727.9	33924.4	44043.2	82660	17309.8	81727.6	47696.2	106040	78197.8	-	-	-	-	-	-	-	-	-	-	-
T3_positive	MW0166260	[(2S)-2-[(9Z,12E,15Z)-octadeca-9,12,15-trienoyl]oxy-3-[(2R,3R,4S,5R,6R)-3,4,5-trihydroxy-6-[[(2R,3R,4S,5R,6R)-3,4,5-trihydroxy-6-(hydroxymethyl)oxan-2-yl]oxymethyl]oxan-2-yl]oxypropyl] (9Z,12Z,15Z)-octadeca-9,12,15-trienoate	GL	TG	C51H84O15	954.614	936.581	7.6766	[M+NH4]+	0.0239168	3	0.9994	rp	-	91820238	-	-	-	8188.97	21356.8	23593.5	25211.4	25199.5	17339.1	21453.7	43536.9	30759.2	32321.7	29112.8	26001.9	-	-	-	-	-	-	-	-	-	-	-
T3_positive	MW0143977	7-Hydroxylpradimicin A	Benzene and substituted derivatives	Benzene and substituted derivatives	C40H44N2O19	857.262	856.254	8.7707	[M+H]+	0.201459	3	0.995	rp	-	441176	-	-	C06782	607314	279040	382350	737986	969009	528226	303854	826333	180375	481225	277331	708545	-	-	-	-	-	-	-	-	-	-	-
T3_positive	MW0116653	1,3-dihydroxy-N-methylacridone	Others	Ketone compounds	C14H11NO3	259.11	241.074	4.6829	[M+NH4]+	0.26675	3	0.9934	rp	-	5282066	HMDB0304008	-	C12093	14251	14025.6	5958.74	13928	19279.2	25980.7	11612.9	6172.91	25753.7	16471.9	19594.9	12567.2	ko00996,ko01110	-	-	-	-	-	-	-	-	-	-
T3_positive	MW0134874	6-(2-{6-[2,4-dihydroxy-3-(3-methylbut-2-en-1-yl)benzoyl]-5-(2,4-dihydroxyphenyl)-3-methylcyclohex-2-en-1-yl}-5-[(E)-2-(2,4-dihydroxyphenyl)ethenyl]-3-hydroxyphenoxy)-3,4,5-trihydroxyoxane-2-carboxylic acid	Organic acids	Organic acids	C45H46O15	844.321	826.284	4.9386	[M+NH4]+	0.398047	3	0.9901	rp	-	131832699	HMDB0126266	-	-	7704.05	11298.2	187.01	949.23	2347.65	2854.18	1095.87	1181.34	4157.06	1016.79	4183.13	3628.28	-	-	-	-	-	-	-	-	-	-	-
T3_positive	MW0011604	2,8-dimethyl-2-[(3E,7E)-4,8,12-trimethyltrideca-3,7,11-trien-1-yl]-3,4-dihydro-2H-1-benzopyran-6-ol	Alcohol and amines	Alcohols	C27H40O2	419.285	396.303	7.6962	[M+Na]+	0.42325	3	0.9895	rp	-	9854614	HMDB0030008	-	-	5440.91	10850.7	12536.9	10323.7	32555.9	17631.6	5870	19598.6	13216.2	3918.08	2164.7	20073	-	1.11562	0.258585	0.432246	-1.21008	down	-	-	-	-	-
T3_positive	MW0163024	[2-azaniumyl-3-(1H-imidazol-5-yl)propyl] phosphate	Others	Others	C6H20N3O8P	316.08	293.099	2.7044	[M+Na]+	0.49575	3	0.9878	rp	-	25245017	-	-	-	266.09	456.59	3631.58	1686.42	1142.17	463.6	6110.48	15694.4	1514.53	2024.33	10475.1	7788.58	-	1.45091	0.148428	6.16248	2.62351	up	1.33119	0.266348	5.35554	2.42103	up
T3_positive	MW0128465	[(3-oxo-1,7-diphenylheptan-2-yl)oxy]sulfonic acid	Organic acids	Organic acids	C19H22O5S	380.151	362.119	3.4206	[M+NH4]+	0.5135	3	0.9873	rp	-	131838369	HMDB0134662	-	-	75094.8	73341	36295.8	14762.6	47008.3	37046.8	899.28	50835.5	443.33	16589.2	11629.7	16780.9	-	1.2177	0.197532	0.455382	-1.13485	down	1.38078	0.107926	0.282454	-1.82391	down
T3_positive	MW0145469	Arg-Phe-Thr	Amino acids and derivatives	Amino acids and derivatives	C19H30N6O5	423.235	422.228	5.3891	[M+H]+	0.548992	3	0.9865	rp	-	145453914	-	22256	-	477.84	583.6	1000.21	3337.88	1949.76	506.66	2989.95	7260.38	1921.52	1102.16	2816.48	1854.15	-	-	-	-	-	-	1.71968	0.173633	5.90394	2.56168	up
T3_positive	MW0049040	1-Hexadecanoyl-cyclophosphatidic acid	GP	PA	C19H37O6P	393.239	392.233	8.8821	[M+H]+	0.55975	3	0.9862	rp	-	9801940	HMDB0007003	-	-	56220.8	47660.5	38683.6	62053.8	69283.4	54258.4	48386.1	68246.9	76687.1	35766.9	96515.7	68037.4	-	-	-	-	-	-	-	-	-	-	-
T3_positive	MW0155896	Pro-Ile-His-Asp-Arg	Amino acids and derivatives	Amino acids and derivatives	C27H44N10O8	654.368	636.334	5.7112	[M+NH4]+	0.563541	3	0.9861	rp	-	-	-	265022	-	6833.07	7830.37	7594.29	6608.22	5684.04	7060.26	13478	1381.21	7417.61	5441.7	12331.3	14205.7	-	-	-	-	-	-	-	-	-	-	-
T3_positive	MW0103926	(4E,6E)-3-(4-formylanilino)-8-hydroxyocta-4,6-dienoic acid	Organic acids	Organic acids	C15H17NO4	276.125	275.116	4.2252	[M+H]+	0.60475	3	0.9851	rp	-	44715362	-	-	-	24399.6	31117.8	25505.7	34561.6	23489	25272.2	324597	43264.1	60118.9	88673.1	64017.6	71740.7	-	1.72225	0.0115345	2.69352	1.42949	up	1.40858	0.331968	5.2822	2.40114	up
T3_positive	MW0138358	Helonioside B	Benzene and substituted derivatives	Benzene and substituted derivatives	C34H40O18	759.209	736.221	5.154	[M+Na]+	0.631196	3	0.9845	rp	-	21636195	-	-	-	27077.9	27557.9	18848.7	15413.7	12798	12460.1	60646.6	135280	66443.4	73428.7	53040.7	49019.7	-	1.7679	0.0256442	4.31476	2.10928	up	1.76577	0.11757	3.57041	1.83609	up
T3_positive	MW0113881	methyl 2,2-dimethyl-4,6-dioxo-5-[(E)-N-prop-2-enoxy-C-propylcarbonimidoyl]cyclohexane-1-carboxylate	Others	Lactones	C17H25NO5	362.145	323.173	2.0541	[M+K]+	0.6825	3	0.9832	rp	-	6376209	-	-	C18772	3526.57	3409.41	5994.55	17574.4	1663.02	3252.92	34464.5	3812.73	9954.75	2963.29	8738.74	5068.37	-	-	-	-	-	-	1.16696	0.335508	3.73008	1.89921	up
T3_positive	MW0105281	5-(3',4',5'-Trihydroxyphenyl)-gamma-valerolactone-3'-O-sulphate	Organic acids	Organic acids	C11H12O8S	327.008	304.025	0.5961	[M+Na]+	0.7205	3	0.9823	rp	-	124202079	HMDB0059985	-	-	296538	215735	274307	203119	182025	167173	198180	251348	202526	189939	208658	173046	-	-	-	-	-	-	-	-	-	-	-
T3_positive	MW0128714	5,7-dihydroxy-2-(4-methoxyphenyl)-3-[3,5,7-trihydroxy-2-(4-hydroxyphenyl)-3,4-dihydro-2H-chromen-6-yl]-2,3-dihydrochromen-4-one	Benzene and substituted derivatives	Benzene and substituted derivatives	C31H26O10	559.155	558.153	4.3441	[M+H]+	0.721666	3	0.9823	rp	-	45360287	-	-	-	478407	400264	371234	198768	268138	550867	53945.4	751320	124253	568685	341191	300096	-	-	-	-	-	-	-	-	-	-	-
T3_positive	MW0146093	Asp-Gln-Val-Leu-Ser	Amino acids and derivatives	Amino acids and derivatives	C23H40N6O10	583.271	560.281	5.9103	[M+Na]+	0.728741	3	0.9821	rp	-	-	-	264937	-	153.02	76.21	270.06	193.84	189.45	63.09	53.14	47.63	41.41	179.93	55.94	31.3	-	-	-	-	-	-	1.62406	0.168619	0.284764	-1.81216	down
T3_positive	MW0010058	(3R)-1-[(1R,2S)-2-[2-(3,4-dimethoxyphenyl)ethoxy]cyclohexyl]pyrrolidin-3-ol	Phenolic acids	Phenolic acids	C20H31NO4	372.214	349.225	7.6373	[M+Na]+	0.7715	3	0.9811	rp	-	11268116	-	-	-	5644.93	13820	8787.24	8783.58	9083.64	14217	32853.1	278.3	38926.9	11598.6	27962	28857.1	-	1.30521	0.154361	2.13244	1.09251	up	-	-	-	-	-
T3_positive	MEDL00448	1-Palmitoylglycerol 3-phosphate	Lipids	Glycerol ester	C19H39O7P	433.233	410.243	8.8624	[M+Na]+	0.830727	3	0.9797	rp	-	89566	HMDB0007853	-	C04036	143942	74085.3	35585.4	53057	79794	47496.2	37420.1	125065	56080.8	135412	108139	172870	-	1.61666	0.0333249	2.30899	1.20726	up	-	-	-	-	-
T3_positive	MW0148101	Cysteylhistidine	Amino acids and derivatives	Amino acids and derivatives	C9H14N4O3S	259.081	258.079	0.9103	[M+H]+	0.84725	3	0.9793	rp	-	18218196	HMDB0028777	-	-	96721	84770.6	107626	110229	70484.5	74004.2	80219.2	89395.6	78226.8	49508.5	87257.7	98989	-	-	-	-	-	-	-	-	-	-	-
T3_positive	MW0112491	3,4,5-trihydroxy-6-[3-(2-hydroxyphenyl)oxirane-2-carbonyloxy]oxane-2-carboxylic acid	Organic acids	Organic acids	C15H16O10	379.065	356.074	2.469	[M+Na]+	0.86725	3	0.9788	rp	-	131837838	HMDB0134090	-	-	11679.8	14305	9409.39	9698.02	12930.1	12098.4	15431.7	8780.78	13148.5	15101.1	16501.9	16695.8	-	-	-	-	-	-	-	-	-	-	-
T3_positive	MW0164978	5''-Phosphoribostamycin(2+)	Organic acids	Organic acids	C17H37N4O13P+2	559.199	536.21	8.784	[M+Na]+	0.884916	3	0.9784	rp	-	70678656	-	-	-	14060.2	12180.1	11591.8	10111.4	13475.5	12859.3	9014.61	16658.5	13327.2	9377.44	16335.2	13761.3	-	-	-	-	-	-	-	-	-	-	-
T3_positive	MW0150032	Glu-Ile-Arg-His-Val	Amino acids and derivatives	Amino acids and derivatives	C28H48N10O8	670.399	652.366	6.5821	[M+NH4]+	1.00971	3	0.9754	rp	-	-	-	264820	-	18652.3	32914.9	7082.82	2569.29	31728	29627.1	32944	5640.48	34143.2	12977.1	8866.22	33480.7	-	-	-	-	-	-	-	-	-	-	-
T3_positive	MW0164538	(1,3)-beta-Xylotetraose	Alcohol and amines	Alcohols	C20H34O17	569.162	546.18	5.3891	[M+Na]+	1.09836	3	0.9733	rp	-	52940205	-	-	-	17577.6	11235.6	12249.7	7040.93	9885.09	7725.6	313.18	1135.54	61.24	743.12	996.01	853.66	-	1.78987	0.0128324	0.105177	-3.24911	down	1.76241	0.0192857	0.0367719	-4.76525	down
T3_positive	MW0164056	(1S,2R,3S,4S,5R,6S)-4-azaniumyl-2-{[azaniumyl(imino)methyl]amino}-3,5,6-trihydroxycyclohexyl phosphate	Others	Others	C7H17N4O7P	323.073	300.084	2.8796	[M+Na]+	1.285	3	0.9689	rp	-	46173378	-	-	-	164915	217491	196604	154226	182710	173157	109640	145995	115502	135809	103509	141104	-	-	-	-	-	-	-	-	-	-	-
T3_positive	MW0130617	2-{2,6-dihydroxy-4-[6-hydroxy-7-(3-methylbut-2-en-1-yl)-1-benzofuran-2-yl]phenyl}-6-(2,4-dihydroxyphenyl)-4-methylcyclohex-3-ene-1-carboxylic acid	Organic acids	Organic acids	C33H32O8	579.205	556.21	4.0459	[M+Na]+	1.29124	3	0.9687	rp	-	131832591	HMDB0126148	-	-	2104.8	4234.54	5493.79	5102.26	3674.56	2860.99	4214.56	3077.59	5361.2	4630.11	4284.24	8006.47	-	-	-	-	-	-	-	-	-	-	-
T3_positive	MW0165441	[(2S)-2-[(9Z,12Z)-octadeca-9,12-dienoyl]oxy-3-[(2R,3R,4S,5R,6R)-3,4,5-trihydroxy-6-[[(2R,3R,4S,5R,6R)-3,4,5-trihydroxy-6-(hydroxymethyl)oxan-2-yl]oxymethyl]oxan-2-yl]oxypropyl] (9Z,12Z)-octadeca-9,12-dienoate	GL	TG	C51H88O15	958.644	940.612	8.4051	[M+NH4]+	1.406	3	0.9661	rp	-	90657438	-	-	-	26655.5	13060.4	22546.4	18017.4	36.64	12.39	20155.3	30366.8	50259	30550	16674.2	29909.3	-	1.30256	0.0632515	4.26944	2.09405	up	-	-	-	-	-
T3_positive	MW0160394	(-)-Quinate	Organic acids	Organic acids	C7H11O6-	214.047	191.056	4.0868	[M+Na]+	1.408	3	0.966	rp	-	1560034	-	-	-	91362.3	107293	137110	61705.4	62205	97676	124061	134573	107709	128970	125501	120606	-	-	-	-	-	-	-	-	-	-	-
T3_positive	MW0166376	[(2S)-1-[(9E,12Z,15Z)-octadeca-9,12,15-trienoyl]oxy-3-[(2R,3R,4S,5R,6R)-3,4,5-trihydroxy-6-[[(2R,3R,4S,5R,6R)-3,4,5-trihydroxy-6-(hydroxymethyl)oxan-2-yl]oxymethyl]oxan-2-yl]oxypropan-2-yl] (9Z,12Z)-octadeca-9,12-dienoate	GL	TG	C51H86O15	956.629	938.597	8.7215	[M+NH4]+	1.41434	3	0.9659	rp	-	91820552	-	-	-	183998	282447	263714	6981.83	191506	172164	434677	283340	419065	266745	709646	7450.71	-	-	-	-	-	-	-	-	-	-	-
T3_positive	MW0012813	[(2R)-3-hexadecanoyloxy-2-[(6E,9E)-octadeca-6,9-dienoyl]oxypropyl] 2-(trimethylazaniumyl)ethyl phosphate	GP	PC	C42H80NO8P	780.551	757.562	7.6373	[M+Na]+	1.52569	3	0.9633	rp	-	134753865	-	-	-	202070	185121	171588	191011	255679	118841	181630	96180.8	140560	75990.6	92491.3	104380	-	1.48002	0.126912	0.482488	-1.05144	down	-	-	-	-	-
T3_positive	MW0113072	4-Hydroxy-5-(3',4',5'-trihydroxyphenyl)-valeric acid-O-methyl-O-glucuronide	Organic acids	Organic acids	C18H24O13	449.128	448.122	4.0259	[M+H]+	1.54199	3	0.9629	rp	-	124202073	HMDB0059970	-	-	22883.3	16768.4	5329.45	6321.24	10962.9	11385.7	4231.15	14937.1	4292.88	14234.2	7312.42	6770.12	-	-	-	-	-	-	-	-	-	-	-
T3_positive	MW0134827	6-(2,4-dihydroxyphenyl)-2-{4-[(E)-2-(2,4-dihydroxyphenyl)ethenyl]-2,6-dihydroxyphenyl}-4-methylcyclohex-3-ene-1-carboxylic acid	Organic acids	Organic acids	C28H26O8	491.169	490.163	8.8821	[M+H]+	1.56683	3	0.9623	rp	-	131832684	HMDB0126249	-	-	499365	180547	202636	182498	220862	203336	242932	460906	155114	470342	215518	371552	-	-	-	-	-	-	-	-	-	-	-
T3_positive	MW0007553	Masitinib	Benzene and substituted derivatives	Benzene and substituted derivatives	C28H30N6OS	521.201	498.22	3.966	[M+Na]+	1.64505	3	0.9605	rp	-	10074640	HMDB0254344	-	-	7575.28	4096.45	9074.93	3880.58	3475.21	4304.68	9236.31	19127.2	4348.5	20326.4	8667.67	8691.07	-	1.59167	0.154523	3.23187	1.69237	up	-	-	-	-	-
T3_positive	MW0129493	1-(2,4-dihydroxyphenyl)-3-{3-[(3,3-dimethyloxiran-2-yl)methyl]-4-hydroxyphenyl}propan-1-one	Others	Ketone compounds	C20H22O5	343.153	342.147	7.1279	[M+H]+	1.80975	3	0.9567	rp	-	131839374	HMDB0135884	-	-	110801	102528	111687	89533.7	84805.7	94119.1	91122	108222	100699	94458.4	102252	95674.1	-	-	-	-	-	-	-	-	-	-	-
T3_positive	MW0114765	LS-tetrasaccharide a sodium salt	Others	Saccharides	C37H62N2O29	1021.33	998.344	3.5357	[M+Na]+	1.82743	3	0.9563	rp	-	50992086	HMDB0006589	-	-	15345.5	17087.2	35865.8	23468.2	12639	9981.51	21411.8	38290.4	5854.59	24200.6	12978.9	11993.8	-	-	-	-	-	-	-	-	-	-	-
T3_positive	MW0112852	3-Ketosphingosine	Alcohol and amines	Alcohols	C18H35NO2	320.255	297.267	5.8507	[M+Na]+	1.94875	3	0.9536	rp	-	9839212	-	43208	C06121	1239.1	734.12	3930.74	6437.33	7562.99	8785.27	10884.8	163.75	27250.5	8116.55	28413.3	24333.6	-	1.31183	0.175765	2.67114	1.41746	up	-	-	-	-	-
T3_positive	MW0140694	[3-(3,4-Methylenedioxyphenyl)-2-(mercaptomethyl)-1-oxoprolyl]alanine	Organic acids	Organic acids	C16H20N2O6S	391.099	368.104	3.4107	[M+Na]+	1.982	3	0.9528	rp	-	5462236	-	-	C01314	12922.7	9194.84	11269.4	10961.1	5528.5	8388.16	5366.34	22921.6	4830.34	9541.73	5943.16	4401.62	-	-	-	-	-	-	-	-	-	-	-
T3_positive	MW0161352	[3-hexadecanoyloxy-2-[(9Z,12Z,15Z)-octadeca-9,12,15-trienoyl]oxypropyl] 2-(trimethylazaniumyl)ethyl phosphate	GP	PC	C42H78NO8P	778.534	755.547	7.9917	[M+Na]+	1.993	3	0.9526	rp	-	10771393	-	-	-	2274.86	4037.71	8553.5	3830.62	3277.33	6904.6	15994.5	7143.94	31010.6	3897.5	8900.67	11037.7	-	-	-	-	-	-	1.42325	0.195002	3.64246	1.86491	up
T3_positive	MW0025497	CL(8:0/8:0/10:0/10:0)	GL	CL	C45H86O17P2	999.494	960.534	8.7643	[M+K]+	2.05541	3	0.9512	rp	-	131823441	HMDB0116832	-	-	1.07046e+06	405974	1.06673e+06	1.01151e+06	804480	758685	481172	466159	70444.1	215916	102798	723113	-	1.3052	0.100516	0.404645	-1.30527	down	1.1682	0.13549	0.400201	-1.3212	down
T3_positive	MW0162501	4-methoxy-2,5-dimethylfuran-3-olate	Benzene and substituted derivatives	Benzene and substituted derivatives	C7H9O3-	159.09	141.055	2.5282	[M+NH4]+	2.077	3	0.9507	rp	-	25203051	-	-	-	16892.1	25943.9	29728.4	23445.2	18798.1	22064.4	51259.6	55818.5	25935.7	37031.9	38472.2	37238.2	-	-	-	-	-	-	-	-	-	-	-
T3_positive	MW0149193	Firocoxib	Benzene and substituted derivatives	Benzene and substituted derivatives	C17H20O5S	354.138	336.103	2.3111	[M+NH4]+	2.1385	3	0.9493	rp	-	208910	HMDB0252268	-	C18363	23340.3	20849	18415.2	21410.5	15528.3	17877.8	24600	31677.6	47048	58176.4	34988.2	40080.5	-	1.66828	0.0582253	2.43074	1.2814	up	-	-	-	-	-
T3_positive	ZINC95909650	Aristoloin II	Benzene and substituted derivatives	Benzene and substituted derivatives	C36H41NO7	622.276	599.288	5.6307	[M+Na]+	2.17392	3	0.9485	rp	-	101260746	-	-	-	618300	505788	425690	411129	389636	344030	72373.8	126101	58885.3	383849	130076	122997	-	-	-	-	-	-	1.86894	0.00939669	0.166062	-2.5902	down
T3_positive	MW0135341	6-[1-(2H-1,3-benzodioxol-5-yl)-3-(4-methoxy-1-benzofuran-5-yl)-1,3-dioxopropan-2-yl]-3,4,5-trihydroxyoxane-2-carboxylic acid	Organic acids	Organic acids	C25H22O12	532.144	514.111	4.5836	[M+NH4]+	2.19078	3	0.9481	rp	-	131835630	HMDB0129379	-	-	2115.4	3282.17	15656.3	4662.98	7095.3	11042.4	231.88	827.22	207.73	2957.86	4270.86	1783.22	-	1.4296	0.118436	0.39525	-1.33916	down	1.69109	0.267179	0.0601708	-4.05479	down
T3_positive	MW0012810	1-hexadecanoyl-2-(9Z,12Z-octadecadienoyl)-sn-glycero-3-phospho-D-myo-inositol	GP	PI	C43H79O13P	852.558	834.526	8.8624	[M+NH4]+	2.19287	3	0.9481	rp	-	11072889	HMDB0062653	-	-	7406.93	7582.44	1826.84	2346.82	1824.9	1997.79	1645.25	1658.29	4171.95	4644.82	3807.04	4523.08	-	1.74442	0.00379894	2.10307	1.0725	up	1.07797	0.236869	0.444541	-1.16961	down
T3_positive	Lmcn009539	E,E,Z-1,3,12-Nonadecatriene-5,14-diol	Lipids	Free fatty acids	C19H34O2	295.262	294.256	7.598	[M+H]+	2.20125	3	0.9479	rp	-	5364768	-	-	-	2.85772e+06	1454807	2.48195e+06	1.23938e+07	8.79475e+06	3.03369e+06	1.52892e+06	1.27346e+06	403643	2.1334e+06	668513	6.40335e+06	-	1.09863	0.208237	0.380033	-1.3958	down	1.28113	0.0940243	0.471857	-1.08358	down
T3_positive	MW0165620	Podophyllotoxin 7-glucoside	Lignans and Coumarins	Lignans	C28H32O13	577.19	576.184	5.3106	[M+H]+	2.24113	3	0.947	rp	-	90658016	-	-	-	12383.7	10629	9086.78	6150.81	4897.82	7245.25	1507.53	5985.87	1644.92	3540.81	5511.01	2671.15	-	-	-	-	-	-	1.64969	0.0167736	0.284687	-1.81255	down
T3_positive	MW0109793	Taxinin M	Others	Lactones	C35H42O14	709.242	686.258	4.2648	[M+Na]+	2.24944	3	0.9468	rp	-	15226201	-	-	-	1679.2	876.57	2901.2	1978.69	219.68	1170.53	3189.66	5514.44	2531.57	7705.6	1434.85	3674.87	-	1.19881	0.223282	3.80401	1.92752	up	1.33306	0.160556	2.05896	1.04191	up
T3_positive	MW0157583	Thr-Asp-Asn-Asp	Amino acids and derivatives	Amino acids and derivatives	C16H25N5O11	486.151	463.155	4.0459	[M+Na]+	2.28175	3	0.9461	rp	-	-	-	232501	-	12183.5	3218.05	4675.65	3386.37	4999.07	6100.56	9326.48	16379.3	9840.23	12760.7	12009.2	12642.7	-	1.70137	0.00664579	2.58267	1.36886	up	-	-	-	-	-
T3_positive	MW0152599	Leu-Enkephalin,amide	Amino acids and derivatives	Amino acids and derivatives	C28H38N6O6	577.274	554.285	8.8624	[M+Na]+	2.31488	3	0.9454	rp	-	9985128	-	-	-	3824.86	14010	26266.6	26999.9	12492.1	12397.3	10398.2	1104.45	16512.7	7076.31	26310.6	16207	-	-	-	-	-	-	-	-	-	-	-
T3_positive	MW0105251	alpha-AMINO-3-HYDROXY-5-METHYL-4-ISOXAZOLEPROPIONIC ACID	Organic acids	Organic acids	C7H10N2O4	204.104	186.064	4.5836	[M+NH4]+	2.35775	3	0.9444	rp	-	1221	HMDB0248356	-	C13672	38230.1	44499.1	34146.5	34082	43829.7	43202.5	48115.5	38348.9	54355.4	46197.4	48722.7	54685.2	-	-	-	-	-	-	-	-	-	-	-
T3_positive	MW0061116	PG(16:1(9Z)/20:4(5Z,8Z,11Z,14Z))	GP	PG	C42H73O10P	791.479	768.494	6.6019	[M+Na]+	2.42565	3	0.9429	rp	-	52927164	HMDB0010595	-	-	76.84	957.04	601.57	4343.13	8750.73	10869.2	18396.1	42017.3	23068.5	34500.8	29963.8	9876.37	-	1.33797	0.149738	3.10231	1.63334	up	1.81624	0.0633009	51.0452	5.6737	up
T3_positive	pmn001691	9,12,13-Trihydroxy-10,15-octadecadienoic acid	Lipids	Free fatty acids	C18H32O5	351.213	328.225	5.5502	[M+Na]+	2.43575	3	0.9427	rp	-	5312876	-	-	-	29294.5	29518.1	23223.6	43400	50101.7	28643.7	121375	3745.42	92553.8	28580.6	80145.4	62454.5	-	-	-	-	-	-	-	-	-	-	-
T3_positive	MEDP1247	1-Deoxyvaleric-acid	Organic acids	Organic acids	C15H22O2	235.168	234.162	6.6216	[M+H]+	2.45	3	0.9424	rp	-	-	-	-	C20404	186560	148734	135811	101432	81775.6	103832	22172.8	135815	21030.3	125491	52460.3	31317.8	ko01100,ko01110	-	-	-	-	-	1.43242	0.11051	0.379996	-1.39594	down
T3_positive	MW0015461	9-Hydroxy-8-(hydroxymethyl)-6-(6-methylheptanoyloxy)-2,3,4,5a,6,8,9,9a-octahydropyrano[3,4-b][1,4]dioxepine-3-carboxylic acid	Lipids	Free fatty acids	C18H30O9	391.195	390.189	3.3316	[M+H]+	2.45675	3	0.9422	rp	-	23789037	-	-	-	6711.39	13296.1	26487.6	28626.1	12727.4	10103.5	11805.5	7624.05	12371.6	7117.64	9617.08	11237.4	-	-	-	-	-	-	-	-	-	-	-
T3_positive	ZINC34619836	Petalosa	Others	Saccharides	C10H18O10	299.097	298.09	2.0932	[M+H]+	2.50775	3	0.9411	rp	-	11529514	-	-	-	342.65	3558.71	4142.75	946.56	1473.71	3574.58	9279.16	27099.5	7215.01	17869.9	9161.97	18887.6	-	1.6642	0.042343	7.65982	2.93731	up	1.43157	0.197951	5.41933	2.43811	up
T3_positive	MW0017001	Cer(d18:1/24:1(15Z))	SL	Cer	C42H81NO3	670.609	647.622	8.6227	[M+Na]+	2.54115	3	0.9403	rp	-	5283568	HMDB0004953	7206	C00195	1724.11	8579.17	3505.7	182.47	544.49	585.42	597.17	96.1	13.85	5.14	750.41	1135.09	ko00600,ko01100	-	-	-	-	-	1.60575	0.166325	0.0512073	-4.28751	down
T3_positive	MEDP1857	N-(2-hydroxyethyl)icosanamide	Organic acids	Organic acids	C22H45NO2	378.333	355.345	6.3262	[M+Na]+	2.5745	3	0.9396	rp	-	3787294	HMDB0248559	-	-	2830.19	4345.48	11002.3	5654.49	1722.52	1826.7	1971.74	2598.66	6466.7	3022.37	10050.4	6386.6	-	1.08638	0.240448	2.1143	1.08018	up	-	-	-	-	-
T3_positive	MW0010498	(2R,3S,4S,5R,6S)-5-[(2S,3R,4R)-3,4-dihydroxy-4-(hydroxymethyl)oxolan-2-yl]oxy-6-[4-[(3R,6S)-3-(4-hydroxy-3,5-dimethoxyphenyl)-1,3,3a,4,6,6a-hexahydrofuro[3,4-c]furan-6-yl]-2,6-dimethoxyphenoxy]-2-(hydroxymethyl)oxane-3,4-diol	Lignans and Coumarins	Lignans	C33H44O17	730.29	712.258	3.8468	[M+NH4]+	2.5978	3	0.9391	rp	-	60208860	-	-	-	11440.9	7627.92	11776.5	10521.9	4934.06	7026.69	9743.01	11253.1	1836.82	9461.67	3294.66	6755.46	-	-	-	-	-	-	-	-	-	-	-
T3_positive	MEDP1326	LysoPC(20:1(11Z))	Lipids	LPC	C28H56NO7P	572.367	549.379	6.6804	[M+Na]+	2.62187	3	0.9386	rp	-	52924051	HMDB0010391	-	C04230	3092.72	358.22	1066.49	43.62	1833.32	2486.12	273.33	14705.9	2669.35	4278.79	407.55	135.13	ko00564	-	-	-	-	-	-	-	-	-	-
T3_positive	MW0165817	4-hydroxy-3-(1H-indol-3-yl)-5-(3-methylbut-2-enyl)-6-[2-(2-methylbut-3-en-2-yl)-1H-indol-3-yl]cyclohexa-3,5-diene-1,2-dione	Others	Ketone compounds	C32H30N2O3	491.232	490.226	8.7643	[M+H]+	2.76831	3	0.9354	rp	-	90658629	-	-	-	111453	81585.6	323537	155728	403409	226360	204690	122318	82762.1	54481.8	67293.8	206076	-	1.25998	0.169876	0.417381	-1.26056	down	-	-	-	-	-
T3_positive	ZINC85511938	(2R,3S)-3-[3-(5-ethyl-2-hydroxyphenyl)-4-hydroxyphenyl]-2-(hydroxymethyl)-4-prop-2-enyl-6-(4-prop-2-enylphenoxy)-2,3-dihydro-1-benzofuran-7-ol	Benzene and substituted derivatives	Benzene and substituted derivatives	C35H34O6	573.233	550.236	8.7643	[M+Na]+	2.79699	3	0.9347	rp	-	5319209	-	-	-	42759	18239	53795.2	35244.6	139405	60884.1	80043.2	179.53	32353	9116.09	26380.6	98572.9	-	-	-	-	-	-	-	-	-	-	-
T3_positive	MW0011032	(2E,4E)-7,12-dihydroxy-13-(hydroxymethyl)-3,5,7-trimethyltetradeca-2,4-dienedioic acid	FA	Others	C18H30O7	376.232	358.199	5.6307	[M+NH4]+	2.88375	3	0.9329	rp	-	45359189	-	-	-	3509.04	8813.1	1319.35	6816.87	2928.61	6597.19	3486.18	20878.8	5110.96	6102.87	5841.13	6251.83	-	-	-	-	-	-	-	-	-	-	-
T3_positive	MW0166865	3-(2-Methylbutanoyl)-3',4-di(isovaleryl)sucrose	Others	Lactones	C27H46O14	612.321	594.289	4.6631	[M+NH4]+	2.95547	3	0.9313	rp	-	122706555	-	-	-	55.44	31.23	104.64	29.37	521.14	19.72	139.18	119.74	226.68	400.45	54.4	168.54	-	-	-	-	-	-	1.50574	0.0771528	2.53829	1.34386	up
T3_positive	MW0127669	({4-[2,4-dihydroxy-3-(3-methylbut-2-en-1-yl)benzoyl]-5-(2,4-dihydroxyphenyl)-3-{4-[(E)-2-(2,4-dihydroxyphenyl)ethenyl]-2,6-dihydroxyphenyl}cyclohex-1-en-1-yl}methoxy)sulfonic acid	Organic acids	Organic acids	C39H38O13S	747.209	746.203	3.7282	[M+H]+	3.09863	3	0.9282	rp	-	131832716	HMDB0126283	-	-	72.32	165.24	49.01	436.67	76.48	75.62	79.23	3798.16	403.19	1791.17	295.33	163.07	-	-	-	-	-	-	1.15669	0.379355	14.9373	3.90085	up
T3_positive	MW0011898	1,2-Dioctanoyl-sn-glycerol	GL	DG	C19H36O5	367.244	344.256	6.3065	[M+Na]+	3.186	3	0.9264	rp	-	148879	HMDB0116368	-	-	19363.7	22983.8	79737.1	56963.3	33012.4	14170.2	8887.66	3644.52	10436.8	7389.78	41162.9	20867.5	-	-	-	-	-	-	1.59333	0.232137	0.18814	-2.41012	down
T3_positive	MEDN0161	Guanosine 3',5'-cyclic monophosphate	Nucleotides and derivatives	Nucleotides and derivatives	C10H11N5O7P-	346.054	344.04	1.4415	[M+H]+	8.75637	3	0.9258	rp	-	135398569	HMDB0001314	-	-	2921.57	13995.4	11899.9	16282.3	14175.6	12945.3	37257.1	3746.38	37290.2	21161.3	23072.4	22212.3	-	-	-	-	-	-	-	-	-	-	-
T3_positive	MW0161229	[3-[Hydroxy-[2-(methylamino)ethoxy]phosphoryl]oxy-2-octadecanoyloxypropyl] octadecanoate	GL	DG	C42H84NO8P	762.599	761.593	7.3624	[M+H]+	3.22483	3	0.9255	rp	-	9547030	HMDB0112975	-	-	4647.57	24584.6	1026.56	1124.82	1315.86	2600.68	2485.14	1848.73	1566.62	327.36	9531.87	1836.32	-	-	-	-	-	-	-	-	-	-	-
T3_positive	MW0160948	3-(Imidazol-5-yl)lactate	Others	Lactones	C6H7N2O3-	173.084	155.046	0.5766	[M+NH4]+	3.33225	3	0.9233	rp	-	6857593	-	-	-	89412.4	73032.1	79270.8	82577.2	53287	72786.3	76786.1	78895.4	79046.5	65175.5	72901.6	66395.9	-	-	-	-	-	-	-	-	-	-	-
T3_positive	MW0148816	Dye X-16864-164-B	Benzene and substituted derivatives	Benzene and substituted derivatives	C28H28N4O5S2	565.154	564.15	4.384	[M+H]+	3.3475	3	0.9229	rp	-	-	-	-	-	404.15	26	38.49	83.5	43.21	394.5	110.6	147.42	108.81	171.01	154.36	167.23	-	-	-	-	-	-	-	-	-	-	-
T3_positive	ZINC49833052	(R)-N-[(1S,2R,3E,7Z)-1-[(beta-D-Glucopyranosyloxy)methyl]-2-hydroxy-3,7-heptadecadienyl]-2-hydroxyoctadecanamide	Alcohol and amines	Amines	C42H79NO9	742.58	741.576	8.1588	[M+H]+	3.34883	3	0.9229	rp	-	10771309	-	-	-	1493.8	680.46	2003.11	692.58	1493.78	4730.98	4519.97	3824.09	1529.87	2004.46	388.64	1639.38	-	-	-	-	-	-	1.34061	0.15862	2.36367	1.24103	up
T3_positive	MW0011028	(2E,4E)-5-[8-hydroxy-1,5-dimethyl-3-[3,4,5-trihydroxy-6-(hydroxymethyl)oxan-2-yl]oxy-6-oxabicyclo[3.2.1]octan-8-yl]-3-methylpenta-2,4-dienoic acid	Organic acids	Organic acids	C21H32O10	462.232	444.2	2.978	[M+NH4]+	3.48358	3	0.9201	rp	-	129008896	-	-	-	5616.95	4827.2	1690.61	2938.64	3423.57	3687.13	6880.11	9894.73	6830.01	10123.2	5293.4	5898.38	-	1.55313	0.129244	2.12103	1.08477	up	-	-	-	-	-
T3_positive	ZINC95914403	Piloside B	Benzene and substituted derivatives	Benzene and substituted derivatives	C28H36O17	667.182	644.195	4.8994	[M+Na]+	3.49274	3	0.9199	rp	-	10746751	-	-	-	10105.8	11777.7	25007.5	17519.3	16612.8	23190.5	52361.8	15703.8	43317.9	56123.4	40720.9	57705.6	-	1.72592	0.0169192	2.69615	1.4309	up	1.28635	0.180743	2.37537	1.24815	up
T3_positive	MW0052755	Ethyl(S)-3-hydroxybutyrate glucoside	Others	Lactones	C12H22O8	312.164	294.132	3.1148	[M+NH4]+	3.6695	3	0.9162	rp	-	76463850	HMDB0031693	-	-	29493.4	21572.6	42163.9	52259.4	29107.9	23349.5	45882.2	23042.6	18008.7	16557.2	24614.6	27811.1	-	-	-	-	-	-	-	-	-	-	-
T3_positive	MW0016389	Capsoside A	GL	TG	C33H58O15	712.409	694.378	6.188	[M+NH4]+	3.70333	3	0.9155	rp	-	131752216	HMDB0037613	-	-	9026.41	15239.4	18317.3	6396.17	10860	6824.69	2627.02	978.96	5703.33	1404.32	10468.2	6738.77	-	-	-	-	-	-	1.65205	0.0369649	0.218615	-2.19353	down
T3_positive	MEDN0375	13-HOTE	Lipids	Free fatty acids	C18H30O3	295.226	294.219	7.1083	[M+H]+	3.73725	3	0.9148	rp	-	10469728	HMDB0010203	-	-	59216.4	62527.3	63995.3	27657	39290.7	35214.8	58808.7	28374.5	53387.4	51537.2	58877.9	30345.8	-	-	-	-	-	-	-	-	-	-	-
T3_positive	MW0061286	CID 131823277	GP	PG	C33H65O10P	675.423	652.432	8.6822	[M+Na]+	3.77724	3	0.914	rp	-	131823277	HMDB0116644	-	-	5301.65	7309.23	6420.27	14362.7	26866.2	17677.4	17676.3	48.6	6067.85	4331.73	22010	7191.91	-	-	-	-	-	-	-	-	-	-	-
T3_positive	MW0150099	Glu-Phe-Asp-Glu	Amino acids and derivatives	Amino acids and derivatives	C23H30N4O11	556.223	538.191	3.4305	[M+NH4]+	3.91684	3	0.9111	rp	-	-	-	129123	-	21077.9	39229.7	12383.6	19161	61985.4	67266.7	10532.6	2778.13	16069.9	8706	10871.7	14906.2	-	1.50814	0.128242	0.232351	-2.10562	down	1.2414	0.202475	0.404184	-1.30692	down
T3_positive	MW0050310	DG(18:4(6Z,9Z,12Z,15Z)/22:6(4Z,7Z,10Z,13Z,16Z,19Z)/0:0)	GL	DG	C43H64O5	661.485	660.475	5.6911	[M+H]+	3.97379	3	0.9099	rp	-	53478182	HMDB0007353	-	-	40937.7	45218.6	209.02	46447.2	49870	46018.6	167.22	42989.9	1196.82	40933	455.47	284.08	-	1.30039	0.130052	0.292777	-1.77213	down	-	-	-	-	-
T3_positive	MW0146248	Asp-Pro-Tyr	Amino acids and derivatives	Amino acids and derivatives	C18H23N3O7	394.163	393.154	2.2716	[M+H]+	4.0005	3	0.9094	rp	-	145454543	-	22166	-	25379.3	22519.6	22322.4	24709.3	22082.5	20625.5	23698.6	29347.2	27068.4	26079.4	23843.5	26746.3	-	-	-	-	-	-	-	-	-	-	-
T3_positive	MW0137529	Brassicoside	Benzene and substituted derivatives	Benzene and substituted derivatives	C34H42O22	803.238	802.217	5.671	[M+H]+	4.02221	3	0.9089	rp	-	12302038	HMDB0029480	-	-	12973.3	11908.4	15101.5	11341	10426.7	15141.1	42578.7	30225	40869.2	40481.6	42450.9	49794.9	-	1.76901	0.00218634	3.59608	1.84643	up	1.88609	0.0191371	2.84302	1.50743	up
T3_positive	pmn001695	Trihydroxycinnamoylquinic acid	Phenolic acids	Phenolic acids	C16H20O10	395.094	372.106	4.0059	[M+Na]+	4.1175	3	0.907	rp	-	155818045	-	-	-	52986.9	58057.2	56238.5	40605.7	42365	40760.1	34925.6	40118.5	30959.5	36991	35766.9	32966.3	-	-	-	-	-	-	-	-	-	-	-
T3_positive	MW0152235	Leu-Arg-Thr-Gln-Val	Amino acids and derivatives	Amino acids and derivatives	C26H49N9O8	616.38	615.37	4.1057	[M+H]+	4.20915	3	0.9051	rp	-	-	-	265007	-	5386.48	7248.63	3527.31	644.36	5357.34	4533.32	566.29	6737.32	658.25	3627.59	3509.68	789.13	-	-	-	-	-	-	1.21659	0.320693	0.492616	-1.02147	down
T3_positive	MW0011488	(9Z,12Z)-15-Hydroxy-16-methoxyoctadeca-9,12-dienoic acid	Lipids	Free fatty acids	C19H34O4	349.234	326.246	7.1279	[M+Na]+	4.27425	3	0.9038	rp	-	129008940	-	-	-	126568	96218.4	146125	72651.6	41782.8	54267.3	21078.1	56288.8	28899	60508.3	83366.3	38044.2	-	-	-	-	-	-	1.76242	0.0102562	0.288052	-1.7956	down
T3_positive	MW0111494	(S)-2-Hydroxy-2-phenylacetonitrile O-[b-D-apiosyl-(1->2)-b-D-glucoside]	Benzene and substituted derivatives	Benzene and substituted derivatives	C19H25NO10	428.154	427.148	3.49	[M+H]+	4.32218	3	0.9028	rp	-	131751961	HMDB0036334	-	-	5833.86	2807.42	36169	5722.27	3239.73	7895.58	2595.79	4193.54	1728.66	1318.28	2803.62	1678.91	-	1.50955	0.0994273	0.344107	-1.53907	down	1.13412	0.373814	0.19009	-2.39525	down
T3_positive	MW0016267	Butyl(S)-3-hydroxybutyrate [arabinosyl-(1->6)-glucoside]	Lipids	Free fatty acids	C19H34O12	455.214	454.205	8.784	[M+H]+	4.34427	3	0.9024	rp	-	73981662	HMDB0039214	-	-	86506.1	55392.7	50979.3	64995.6	71819.5	48802.5	49052.9	93813.2	59437.8	86447.4	81087.7	98751.8	-	-	-	-	-	-	-	-	-	-	-
T3_positive	ZINC44280429	[5-(5-Benzoyloxy-3,6,7-trimethoxy-4-oxochromen-2-yl)-2-methoxyphenyl] benzoate	Benzene and substituted derivatives	Benzene and substituted derivatives	C33H26O10	621.107	582.153	3.8468	[M+K]+	4.46139	3	0.9	rp	-	11006401	-	-	-	170.75	102.02	180.65	91123.2	134534	178769	802.54	54348.1	593382	235594	307.35	128803	-	-	-	-	-	-	1.53268	0.371886	1430.31	10.4821	up
T3_positive	ZINC70451003	Yuanhuafine	Terpenoids	Terpene	C29H32O10	541.205	540.199	8.8624	[M+H]+	4.54015	3	0.8985	rp	-	73348814	-	-	-	1.68703e+06	903709	1.80883e+06	2.88116e+06	3.55683e+06	2.16385e+06	1.32581e+06	2.26984e+06	697612	1.21815e+06	952740	2.20054e+06	-	-	-	-	-	-	-	-	-	-	-
T3_positive	ZINC85644287	1-O,4-O-Diacetyl-6-O-[(E)-3-(4-hydroxyphenyl)-1-oxo-2-propenyl]-2-deoxy-beta-D-fructofuranose-2-yl 3-O,4-O,6-O-triacetyl-alpha-D-glucopyranoside	Others	Lactones	C31H38O18	716.238	698.206	4.3441	[M+NH4]+	4.5621	3	0.898	rp	-	21592298	-	-	-	33425.4	25037.8	35131.7	36329.5	37497.6	29682.6	19417.4	13950	19814.9	30650.1	22491.8	32446.6	-	-	-	-	-	-	-	-	-	-	-
T3_positive	MW0147330	Cephabacin F3	Organic acids	Organic acids	C32H51N11O13S	847.369	829.339	3.7282	[M+NH4]+	4.64432	3	0.8964	rp	-	49787026	-	-	-	12711.5	15042.6	13126.1	7960.35	7582.03	9756.99	6487.2	3074.69	3477.75	8407.21	4966.84	3846.18	-	-	-	-	-	-	1.79034	0.00332956	0.318972	-1.6485	down
T3_positive	MW0140285	DIMBOA glucoside	Alkaloids	Alkaloids	C15H19NO10	391.133	373.101	3.7282	[M+NH4]+	4.74	3	0.8945	rp	-	441563	HMDB0301843	-	-	625.33	1297.06	783.16	1202.78	527.31	578	599.75	9561.47	1349.25	5193.17	1915.1	641.18	-	1.05115	0.311939	3.35752	1.74739	up	-	-	-	-	-
T3_positive	MW0134889	6-[2-(8,8-Dimethyl-2-oxopyrano[2,3-]chromen-3-yl)-5-methoxyphenoxy]-3,4,5-trihydroxyoxane-2-carboxylic acid	Organic acids	Organic acids	C27H26O11	527.153	526.148	5.6307	[M+H]+	4.77397	3	0.8938	rp	-	131839228	HMDB0135723	-	-	96.67	414.19	9165.23	13631.9	459.27	1411.99	142091	61557.1	12963.2	30719.8	19586.3	68323.6	-	1.43687	0.136241	7.65196	2.93583	up	1.58959	0.207798	22.3862	4.48454	up
T3_positive	MW0012986	7-[(2R)-2-[(E,3S,4S)-3-hydroxy-4-methylnon-1-en-6-ynyl]-5-oxopyrrolidin-1-yl]heptanoic acid	Lipids	Free fatty acids	C21H33NO4	364.247	363.241	8.6623	[M+H]+	4.89675	3	0.8914	rp	-	72706947	-	-	-	8530.5	16142.3	24831.5	25435.2	11575.2	7743.41	7531.78	3164.91	12015.9	6261.82	32958.7	11610.4	-	-	-	-	-	-	1.26007	0.191654	0.458801	-1.12406	down
T3_positive	MW0063535	Sphingomyelin (d18:0/12:0)	SL	SM	C35H75N2O6P	673.512	650.536	7.9917	[M+Na]+	5.03495	3	0.8887	rp	-	53481358	HMDB0012084	-	C00550	13054.8	21758.5	29883.8	23963.9	30229.4	30550.6	42188.1	774.78	41515.8	18326.7	35163.8	45109.8	ko00600,ko01100	-	-	-	-	-	-	-	-	-	-
T3_positive	ZINC85969530	1,3,6-Tri(4-hydroxybenzyl)-4-methoxy-9,10-dihydrophenanthrene-2,7-diol	Benzene and substituted derivatives	Benzene and substituted derivatives	C36H32O6	599.172	560.22	5.3106	[M+K]+	5.15675	3	0.8864	rp	-	11563113	-	-	-	48021.4	39353.1	33183.1	22769.3	24116.1	25138.7	4351.2	26882.3	4348.66	20137.3	9748.25	7183.23	-	-	-	-	-	-	1.53804	0.0428316	0.295146	-1.7605	down
T3_positive	MW0145356	Arg-Glu-Trp	Amino acids and derivatives	Amino acids and derivatives	C22H31N7O6	507.271	489.234	4.9386	[M+NH4]+	5.27747	3	0.884	rp	-	9870152	-	17787	-	1059.45	2236	402.9	5575.47	5406.39	5376.17	8409.67	965.38	8469.37	1618.7	6231.67	5851.79	-	-	-	-	-	-	1.22921	0.194665	4.82497	2.27052	up
T3_positive	MEDP1902	LPC(16:2/0:0)	Lipids	LPC	C24H46NO7P	492.305	491.301	6.4051	[M+H]+	0.556941	3	0.8833	rp	-	-	-	-	-	5609.39	48340.5	84999.6	84412.8	48416.6	49751.1	37574.2	5177.82	30330.8	36018.2	106369	56361.3	-	-	-	-	-	-	-	-	-	-	-
T3_positive	MW0107368	Hoiamide B	Alcohol and amines	Amines	C45H73N5O10S3	962.437	939.452	3.7282	[M+Na]+	5.36906	3	0.8823	rp	-	46919100	-	65382	-	12850.9	15290.2	52595.1	55160.8	130004	93629.3	44948.3	12935.4	56974.1	27944	102801	55841.8	-	-	-	-	-	-	-	-	-	-	-
T3_positive	MW0109476	Pyroglutamylglycylarginine	Amino acids and derivatives	Amino acids and derivatives	C13H22N6O5	381.117	342.165	4.8994	[M+K]+	5.41975	3	0.8813	rp	-	20224930	-	-	-	6495.25	3897.27	10098.3	14699.5	9609.32	5405.92	41251.6	18168.1	30685.9	25290.8	21701.9	31434.7	-	1.5441	0.0143305	2.63934	1.40018	up	1.74952	0.0649167	4.39736	2.13664	up
T3_positive	MW0106293	Cysteylisoleucyllysine	Amino acids and derivatives	Amino acids and derivatives	C15H30N4O4S	380.242	362.199	5.3694	[M+NH4]+	5.55925	3	0.8787	rp	-	18219930	-	-	-	10297.4	2879.09	3547.94	760.83	2799.71	2219.29	1962.52	2532.98	2876.15	3215.52	2810.63	2483.65	-	-	-	-	-	-	1.23509	0.318359	0.440771	-1.1819	down
T3_positive	MW0049652	1-Pentadecanoyl-3-stearidonoyl-sn-glycerol	GL	DG	C36H62O5	592.492	574.46	8.1687	[M+NH4]+	5.70045	3	0.876	rp	-	131801731	HMDB0056004	-	-	17808.4	1356.04	12431	3195.14	3181.92	2899.14	1555.95	2243.26	2046.56	8613.25	757.3	1885.43	-	-	-	-	-	-	1.19274	0.218202	0.18502	-2.43425	down
T3_positive	MEDN1530	Cellobiose	Others	Saccharides	C12H22O11	360.149	342.116	1.3822	[M+NH4]+	2.81437	3	0.8726	rp	-	294	HMDB0246552	-	-	149769	126975	216367	228391	69296.1	130424	301216	178341	115399	125080	159659	342658	-	-	-	-	-	-	-	-	-	-	-
T3_positive	MW0135494	6-[3,7-dihydroxy-2-(3-hydroxyphenyl)-3,4-dihydro-2H-1-benzopyran-4-yl]-2-(3,4-dihydroxyphenyl)-8-[2-(3,4-dihydroxyphenyl)-3,7-dihydroxy-3,4-dihydro-2H-1-benzopyran-4-yl]-3,4-dihydro-2H-1-benzopyran-3,5,7-triol	Benzene and substituted derivatives	Benzene and substituted derivatives	C45H38O15	819.234	818.221	5.1929	[M+H]+	6.02425	3	0.87	rp	-	131838659	HMDB0134985	-	-	399.44	738.23	749.38	1782.14	1228	5259.7	10533.5	2851.19	7405.05	6728.18	7875.33	9300.62	-	1.47379	0.0334308	2.89052	1.53133	up	1.81822	0.105401	11.0171	3.46167	up
T3_positive	MW0138481	Hopeaphenol	Benzene and substituted derivatives	Benzene and substituted derivatives	C56H42O12	924.296	906.268	3.0357	[M+NH4]+	6.20902	3	0.8666	rp	-	495605	HMDB0033013	-	-	563.03	225.91	141.07	6113.01	5920.65	3164.83	4740.09	456.67	5145.76	2118.1	7305.79	3158.88	-	-	-	-	-	-	1.49337	0.170681	11.1209	3.4752	up
T3_positive	MW0156428	(1R,3R,8R,12S,13R,17R,18Z,20Z,24R,25S,26S)-12-hydroxy-17-[(1R)-1-hydroxyethyl]-5,13,25-trimethylspiro[2,10,16,23-tetraoxatetracyclo[22.2.1.03,8.08,25]heptacosa-4,18,20-triene-26,2'-oxirane]-11,22-dione	Terpenoids	Sesquiterpenoids	C29H40O9	515.261	532.267	3.7622	[M+H-H2O]+	5.0199	3	0.8645	rp	-	23376566	-	-	-	4397.48	8098.68	10516.5	32215.1	39472.1	28276.1	24415.2	1688.91	22986.4	12831.2	32336.4	25671.3	-	-	-	-	-	-	-	-	-	-	-
T3_positive	MW0108185	Met(O)-Arg-Lys	Amino acids and derivatives	Amino acids and derivatives	C17H35N7O5S	450.253	449.242	5.0956	[M+H]+	6.59306	3	0.8596	rp	-	91746366	-	-	-	1307.1	1132.33	593.44	6705.43	3573.25	1059	9226.67	3121.55	9230.31	3974.97	11300.1	9247.46	-	1.06309	0.187705	2.16293	1.11298	up	1.76944	0.0918798	7.11489	2.83084	up
T3_positive	MW0158119	Trp-Asp-Val	Amino acids and derivatives	Amino acids and derivatives	C20H26N4O6	419.195	418.185	3.748	[M+H]+	6.61258	3	0.8592	rp	-	145458319	-	22578	-	2139.34	3689.03	7936.93	14589.7	20099	18178	11315.4	944.91	13278	6474.6	19521.7	13709	-	-	-	-	-	-	-	-	-	-	-
T3_positive	MW0137135	8,16-Dihydroxy-6-(6-hydroxy-1-benzouran-2-yl)-12-methyl-3,13-dioxapentacyclo[10.7.1.02,10.04,9.014,19]icosa-2(10),4,6,8,14(19),15,17-heptaen-11-one	Lipids	Free fatty acids	C27H18O7	455.104	454.105	0.6351	[M+H]+	6.36583	3	0.859	rp	-	23257486	HMDB0137763	-	-	16793.2	15975.2	21639.8	3101.84	22090	6405.35	11982.6	9938.25	5067.97	16667.6	10296.8	5574.7	-	-	-	-	-	-	1.53401	0.0288381	0.496044	-1.01146	down
T3_positive	MW0165013	N'-monoacetylchitobiose-6'-phosphate	Organic acids	Organic acids	C14H27N2O13P	485.111	462.125	7.6373	[M+Na]+	6.65647	3	0.8584	rp	-	70680273	-	-	-	1439.61	1349.59	1508.21	790.94	874.79	1040.67	1092.27	1773.84	890.94	1223.4	1268.85	898.14	-	-	-	-	-	-	-	-	-	-	-
T3_positive	MW0142314	alpha-D-Glucopyranose, 2-deoxy-2-(dimethylamino)	Others	Saccharides	C8H17NO5	246.063	207.111	0.6548	[M+K]+	6.68175	3	0.858	rp	-	443606	-	-	-	25160.4	31653.1	26520.8	27543.7	14285.7	25586.9	8434.14	11531.5	21737.6	9463.14	11625.7	9140.8	-	1.56223	0.0906757	0.448403	-1.15713	down	-	-	-	-	-
T3_positive	MW0144727	Ala-Ser-Gln	Amino acids and derivatives	Amino acids and derivatives	C11H20N4O6	305.149	304.138	5.154	[M+H]+	6.78875	3	0.8561	rp	-	15431723	-	17525	-	13073.7	16043	18121.7	13919.2	14065.1	24523.4	22017.3	28946.2	15518	15027.3	23426.2	22190.7	-	-	-	-	-	-	-	-	-	-	-
T3_positive	MW0049501	1-Myristoyl-3-homo-g-linolenoyl-sn-glycerol	GL	DG	C37H66O5	629.44	590.491	7.6373	[M+K]+	6.81725	3	0.8556	rp	-	131801702	HMDB0055970	-	-	36989.4	6942.09	6976.64	6293.71	6881.84	5022.37	9316.43	5853.61	5464.29	12847.5	4853.68	13766.4	-	-	-	-	-	-	-	-	-	-	-
T3_positive	MW0163125	3-[(1R,2S,3S,4Z,7S,17R)-1-acetyl-8,13,17-tris(2-carboxylatoethyl)-2,7,12,18-tetrakis(carboxylatomethyl)-2,7,17-trimethyl-10,15,21,23-tetrahydro-3H-corrin-3-yl]propanoate	Others	Lactones	C44H44N4O17-8	901.271	900.27	2.8893	[M+H]+	6.82722	3	0.8554	rp	-	25245369	-	-	-	21410.7	23449.5	40986.1	18402.5	13846.4	17263.4	12908.2	44909.7	21179.8	18314.6	25734.1	21929.2	-	-	-	-	-	-	-	-	-	-	-
T3_positive	MW0152277	Leu-Cys-His-Asp	Amino acids and derivatives	Amino acids and derivatives	C19H30N6O7S	504.227	486.19	2.3111	[M+NH4]+	6.85283	3	0.8549	rp	-	-	-	176001	-	11237.1	22974.3	10087.1	4657.34	23456.9	24200.1	8498.55	7832.09	13417.4	17066.7	8053.3	10234.2	-	-	-	-	-	-	-	-	-	-	-
T3_positive	ZINC38259650	wrightiamine A	Heterocyclic compounds	Heterocyclic compounds	C21H34N2	353.229	314.272	6.3262	[M+K]+	7.002	3	0.8523	rp	-	11109831	-	-	-	1493.13	2253.18	4468.35	8400.41	4312.27	4155.24	11371.6	194.09	3328.5	17243.1	4613.54	9197.26	-	-	-	-	-	-	-	-	-	-	-
T3_positive	ZINC95910852	Ebracteatoside C	FA	Others	C20H36O12	469.231	468.221	7.6962	[M+H]+	7.09746	3	0.8506	rp	-	102376771	-	-	-	2.97029e+06	4.75188e+06	5.9798e+06	1.0294e+07	1.37098e+07	7.0895e+06	4.84384e+06	985087	1.7311e+06	974518	1.96767e+06	7.00746e+06	-	1.37454	0.0577733	0.319994	-1.64388	down	-	-	-	-	-
T3_positive	MW0152589	[6-[6-[[4-Acetyloxy-10-hydroxy-5-methoxy-9,16-dimethyl-2-oxo-7-(2-oxoethyl)-1-oxacyclohexadeca-11,13-dien-6-yl]oxy]-4-(dimethylamino)-5-hydroxy-2-methyloxan-3-yl]oxy-4-hydroxy-2,4-dimethyloxan-3-yl] butanoate	Others	Lactones	C41H67NO15	814.464	813.451	5.7912	[M+H]+	7.28889	3	0.8473	rp	-	205625	-	-	-	66.75	81.97	263.13	132.63	114.09	265.21	214.88	353.08	212.33	588.03	297.75	450.76	-	1.51179	0.0610004	2.61079	1.38448	up	-	-	-	-	-
T3_positive	MW0162422	alpha-D-xylosyl-(1->6)-beta-D-glucosyl-(1->4)-beta-D-glucose	Alcohol and amines	Alcohols	C17H30O15	513.12	474.159	0.8513	[M+K]+	7.44366	3	0.8446	rp	-	25202590	-	-	-	93689.4	175202	59100.8	55966.7	97243	142203	72932.2	178453	87158.6	152461	61554.2	46594	-	-	-	-	-	-	-	-	-	-	-
T3_positive	MW0146605	Benzoylpaeonilflorin	Benzene and substituted derivatives	Benzene and substituted derivatives	C30H32O12	585.185	584.189	2.8603	[M+H]+	7.49198	3	0.8438	rp	-	-	-	-	-	52.11	253.37	1302.1	1627.22	149.03	117.05	3.79	452.66	256.62	548.27	227.99	1253.69	-	-	-	-	-	-	-	-	-	-	-
T3_positive	MW0163772	N,N'-diacetylchitobiosyldiphosphonatodolichol(2-)	Organic acids	Organic acids	C41H70N2O17P2-2	925.413	924.415	8.8821	[M+H]+	7.54342	3	0.8429	rp	-	45266536	-	-	-	151073	7121.22	9318.26	19367.5	8808.12	24723.7	12337.5	133200	5217.11	149730	16678.1	90327.1	-	1.21469	0.218134	4.85329	2.27896	up	-	-	-	-	-
T3_positive	MEDP1166	1-Palmitoyl-2-acetyl-sn-glycero-3-phosphocholine	GP	PC	C26H52NO8P	520.336	537.343	8.784	[M+H-H2O]+	5.76841	3	0.8401	rp	-	16759367	-	-	-	24310.9	64110.8	56231.8	107820	58260.6	64770.4	51286.7	38188	74926.9	82765.9	83662.9	43056.4	-	-	-	-	-	-	-	-	-	-	-
T3_positive	MW0012773	1-arachidonoyl-sn-glycero-3-phospho-1D-myo-inositol	GP	PI	C29H49O12P	643.291	620.296	7.7159	[M+Na]+	7.79573	3	0.8386	rp	-	86290034	HMDB0062722	-	-	49553.7	40081.8	28764	31175.4	43240.7	47025.9	52379.6	35922.3	38143.6	57078.6	39114.5	55389.1	-	-	-	-	-	-	-	-	-	-	-
T3_positive	MW0011581	(R)-1-O-[b-D-Glucopyranosyl-(1->6)-b-D-glucopyranoside]-1,3-octanediol	Others	Saccharides	C20H38O12	471.247	470.236	7.9917	[M+H]+	7.81112	3	0.8383	rp	-	131751313	HMDB0032799	-	-	1.3678e+06	1.85794e+06	3.13974e+06	6.35072e+06	3.10073e+06	4.19734e+06	4.20961e+06	1.62664e+06	1.76343e+06	553064	1.05712e+06	2.16013e+06	-	1.51803	0.055428	0.276238	-1.85601	down	-	-	-	-	-
T3_positive	MW0145657	Asn-Ala-Glu-Val-Leu	Amino acids and derivatives	Amino acids and derivatives	C23H40N6O9	562.324	544.286	7.6766	[M+NH4]+	7.94227	3	0.8361	rp	-	-	-	264824	-	18314.2	8329.48	22230.7	6572.01	7399.27	5172.54	31256.6	11280.4	32633.8	26588.7	30157.1	24334	-	1.77462	0.00286105	4.2353	2.08246	up	-	-	-	-	-
T3_positive	MW0152200	Leu-Ala-His-Tyr-Asn	Amino acids and derivatives	Amino acids and derivatives	C28H40N8O8	639.281	616.297	4.0059	[M+Na]+	7.96781	3	0.8357	rp	-	-	-	264879	-	16572.1	239.34	8903.8	7343.76	2864.5	3392.99	10086.2	4623.87	850.63	1064.38	4123.56	4243.17	-	-	-	-	-	-	-	-	-	-	-
T3_positive	MW0130245	2-(3-hydroxyphenyl)-4-[3,5,7-trihydroxy-2-(4-hydroxy-3-methoxyphenyl)-3,4-dihydro-2H-1-benzopyran-8-yl]-6-[3,4,5-trihydroxy-6-(hydroxymethyl)oxan-2-yl]-3,4-dihydro-2H-1-benzopyran-3,5,7-triol	Benzene and substituted derivatives	Benzene and substituted derivatives	C37H38O16	739.219	738.216	2.8024	[M+H]+	8.10799	3	0.8334	rp	-	131833158	HMDB0126776	-	-	1.66188e+06	1.823e+06	2.18231e+06	1.25315e+06	1.12754e+06	1.5189e+06	1.61252e+06	2.24685e+06	1.39955e+06	1.87476e+06	1.64689e+06	1.51236e+06	-	-	-	-	-	-	-	-	-	-	-
T3_positive	MW0149413	GalNAc1-4GlcNAcSp	Others	Saccharides	C18H31N5O11	532.165	493.202	2.0932	[M+K]+	8.12453	3	0.8331	rp	-	-	-	3608	-	8635.64	22421	18580.8	10651.1	12132.1	19758.6	28070.9	48314.1	27435.2	31848	32133	39662.2	-	1.65667	0.00605594	2.43627	1.28467	up	1.45517	0.101573	2.09157	1.06459	up
T3_positive	ZINC85530353	N2-Methylfangchinoline	Lignans and Coumarins	Lignans	C38H43N2O6+	662.261	623.312	8.784	[M+K]+	8.2019	3	0.8318	rp	-	14753650	-	-	-	2071.55	5273.13	434.49	259.77	2633.27	206.74	6800.32	1050	8007.4	5187.02	158.7	1763.62	-	-	-	-	-	-	-	-	-	-	-
T3_positive	MW0015955	Asparagoside D	Amino acids and derivatives	Amino acids and derivatives	C45H74O18	903.495	902.487	8.7655	[M+H]+	8.32805	3	0.8297	rp	-	119081343	HMDB0031836	-	-	5317.04	82.73	1131.97	998	2870.96	4847.72	6223.15	2467.96	13519.5	13766.3	4380.72	4887.87	-	1.18326	0.253788	2.64263	1.40197	up	1.17088	0.246678	3.40042	1.76571	up
T3_positive	MW0145884	Asn-Ser-Glu-Asp-Thr	Amino acids and derivatives	Amino acids and derivatives	C20H32N6O13	587.186	564.203	8.8428	[M+Na]+	8.39298	3	0.8286	rp	-	-	-	264458	-	17417.7	27593.7	27558.8	49792.8	49420.9	48013.3	44245.3	17072	15615.8	15658.5	16659.8	21799.3	-	1.76533	0.00207837	0.367579	-1.44387	down	-	-	-	-	-
T3_positive	MW0131322	CID 131835430	Alcohol and amines	Alcohols	C43H32O10	709.194	708.199	5.2909	[M+H]+	14.0141	3	0.8286	rp	-	131835430	HMDB0129147	-	-	4477.81	4211.75	11769.9	15455.9	16059	13434.3	84653.8	10507.5	76159.6	27179.7	50510.5	85812.1	-	1.56821	0.145969	3.63749	1.86294	up	1.51914	0.163577	8.37369	3.06586	up
T3_positive	MW0014503	4-[[3-O,6-O-Bis[1-oxo-3-(1-hydroxy-4-oxo-2,5-cyclohexadienyl)-2-propenyl]-beta-D-glucopyranosyl]oxy]phenol	Benzene and substituted derivatives	Benzene and substituted derivatives	C30H28O13	614.189	596.153	2.3111	[M+NH4]+	8.4018	3	0.8285	rp	-	24096427	-	-	-	2712.55	3395.32	6480.08	579.82	2274.33	2107.06	618.82	4185.88	111.7	7122.84	800.45	6869.99	-	-	-	-	-	-	1.21276	0.213739	0.390564	-1.35637	down
T3_positive	MW0154711	O-Hexanoyl-adnosine monophosphate	Nucleotides and derivatives	Nucleotides and derivatives	C16H24N5O8P	446.145	445.136	2.469	[M+H]+	8.42454	3	0.8281	rp	-	656756	-	-	C13825	18255.7	15369.3	16128.8	16715.6	9763.11	10333.3	17307.9	18250.8	16086.3	19231.4	13722.4	16010.9	-	-	-	-	-	-	-	-	-	-	-
T3_positive	MW0148993	(1R,4R,4'R,5S,5'S,6R,6'S,7R,9R,11R,12R,13S,14S)-12-[(2S,3R,4S,6R)-4-(Dimethylamino)-3-hydroxy-6-methyloxan-2-yl]oxy-4-ethyl-5,5',6,11-tetrahydroxy-4'-methoxy-4',5,6',7,9,11,13-heptamethylspiro[3,15,17-trioxabicyclo[12.4.0]octadecane-16,2'-oxane]-2,8-dione	Others	Lactones	C37H65NO14	770.436	747.441	8.1048	[M+Na]+	8.68811	3	0.8238	rp	-	49787010	-	-	C06634	16355.4	20471.6	6988.47	1924.27	9753.1	11961.5	11404.9	16423.8	28027.8	22967	9683.79	12571.6	ko01110	-	-	-	-	-	-	-	-	-	-
T3_positive	MW0131560	3,4,5-Trihydroxy-6-[5-hydroxy-4-oxo-2-phenyl-6-[3,4,5-trihydroxy-6-(hydroxymethyl)oxan-2-yl]chromen-7-yl]oxyoxane-2-carboxylic acid	Organic acids	Organic acids	C27H28O15	593.155	592.143	7.9917	[M+H]+	8.74714	3	0.8229	rp	-	131833495	HMDB0127121	-	-	11840.7	17682.8	23873.7	29799.1	29443.2	33952.9	32989.4	8897.66	16342.5	6833.22	8836.25	17076.7	-	1.61296	0.0119228	0.351372	-1.50893	down	-	-	-	-	-
T3_positive	MW0061870	Pip(18:1(11Z)/18:3(6Z,9Z,12Z))	GP	PI-P	C48H86O18P2	1035.51	1012.53	8.7643	[M+Na]+	8.82946	3	0.8215	rp	-	131750494	HMDB0009964	-	C00626	18106	8657.84	15653.8	56114.7	6804.68	10909.7	17926.6	37811	14652.1	14221.5	408.33	38026.8	-	-	-	-	-	-	-	-	-	-	-
T3_positive	MW0130001	2-(2,4-dihydroxyphenyl)-3-(3,7-dimethylocta-2,6-dien-1-yl)-5,7-dihydroxy-6-(4-hydroxy-3-methylbut-2-en-1-yl)-4H-chromen-4-one	Others	Others	C30H34O7	529.224	506.231	4.8994	[M+Na]+	8.98081	3	0.8191	rp	-	131835945	HMDB0129711	-	-	1964.58	1346.19	378.27	2973.66	1981.18	1258.61	4187.23	2911.13	7268.19	3845.88	4893.96	8901.69	-	1.48899	0.121121	2.83925	1.50551	up	1.54572	0.0974108	3.89439	1.9614	up
T3_positive	MW0138907	5,7-dihydroxy-2-(4-hydroxy-3-methoxyphenyl)-6-[(2R,3S,4S,6S)-4-hydroxy-6-methyl-5-oxo-3-[(2S,3R,4R,5R,6S)-3,4,5-trihydroxy-6-methyloxan-2-yl]oxyoxan-2-yl]chromen-4-one	Flavonoids	Flavones	C28H30O14	608.203	590.164	0.8709	[M+NH4]+	9.22465	3	0.8153	rp	-	101427463	HMDB0037420	-	-	29482.3	43961.4	7344.98	10720.5	29433.8	74794.1	17148.3	8032.69	62563.2	56683.4	25722.5	31825.7	-	-	-	-	-	-	-	-	-	-	-
T3_positive	MW0150122	Glu-Pro-Gly-Tyr-Ser	Amino acids and derivatives	Amino acids and derivatives	C24H33N5O10	590.185	551.223	5.1346	[M+K]+	9.5378	3	0.8104	rp	-	-	-	264357	-	139139	232752	188861	113829	56695.7	135142	61188.6	138996	112649	175727	155502	138946	-	-	-	-	-	-	-	-	-	-	-
T3_positive	MEDP1446	Octadecadienamide	Alcohol and amines	Amines	C18H33NO	280.262	279.256	7.598	[M+H]+	0.589029	3	0.81	rp	-	54225156	-	-	-	99227.7	138834	80839.8	58525.9	88571.9	41670.2	21909.5	56388.9	22593.4	84626	22156.2	56628.6	-	-	-	-	-	-	1.68808	0.0302824	0.316373	-1.6603	down
T3_positive	MEDP1212	1,3-Dicyclohexylurea	Alcohol and amines	Polyamines	C13H24N2O	225.184	224.189	6.1289	[M+H]+	4.02246	3	0.8099	rp	-	4277	HMDB0244166	-	-	3413.49	1755.04	6255.39	447.76	1318.72	3289.67	4462.69	4333.21	1492.62	1763.87	2396.98	1737.37	-	-	-	-	-	-	-	-	-	-	-
T3_positive	MW0125755	1-hydroxy-5-[[(9S)-9-hydroxy-8,8-dimethyl-2-oxo-9,10-dihydropyrano[2,3-f]chromen-10-yl]oxy]-3-methoxy-10-methylacridin-9-one	Benzene and substituted derivatives	Benzene and substituted derivatives	C29H25NO8	538.152	515.158	3.3316	[M+Na]+	9.67286	3	0.8083	rp	-	101712521	HMDB0031135	-	-	2234.47	5798.95	86848.4	29241	11379	30489	48142.2	71662.7	18508.9	26098.2	73178	37502.2	-	-	-	-	-	-	-	-	-	-	-
T3_positive	MW0154960	Pelargonidin 3-(6-p-coumaroyl)glucoside	Flavonoids	Anthocyanidins	C30H27O12+	580.163	579.15	5.0565	[M+H]+	9.92565	3	0.8044	rp	-	23724733	-	-	-	9532.35	19025.2	19303.6	10010.6	7151.01	26024.1	7455	38607.4	15617	33761.1	26311.7	22608.1	-	-	-	-	-	-	-	-	-	-	-
T3_positive	MW0146462	Avermectin A2a aglycone	Others	Ketone compounds	C35H52O9	617.363	616.361	4.3441	[M+H]+	9.95125	3	0.804	rp	-	11953983	-	-	C11972	4508.26	5849.4	3645.82	4967.57	4004.61	1065.91	3012.78	5210.71	4103.55	4309.36	7254.8	4964.99	-	-	-	-	-	-	-	-	-	-	-
T3_positive	MW0145800	Asn-Ile-Tyr	Amino acids and derivatives	Amino acids and derivatives	C19H28N4O6	409.211	408.201	5.7511	[M+H]+	10.0812	3	0.802	rp	-	145454161	-	20054	-	23105.7	25803.9	7799.54	134.47	19156.8	38056	1909.52	2279.05	13989.6	7425.31	8232.69	20191	-	-	-	-	-	-	1.38781	0.142669	0.32055	-1.64138	down
T3_positive	MW0050742	DG(20:5(5Z,8Z,11Z,14Z,17Z)/22:6(4Z,7Z,10Z,13Z,16Z,19Z)/0:0)	GL	DG	C45H66O5	709.48	686.491	7.9917	[M+Na]+	10.1595	3	0.8009	rp	-	9543951	HMDB0007585	-	-	44194.1	17756.3	39529	66101.5	55329.1	12365	41619.5	6133.89	42538.1	36066.8	28735.5	41611.2	-	-	-	-	-	-	-	-	-	-	-
T3_positive	MW0163105	(S)-4-(3'-acetyl-5'-hydroxy-4'-oxo-1',4'-dihydronapthalen-2'-yl)-3-hydroxybutanoate	Benzene and substituted derivatives	Benzene and substituted derivatives	C16H15O6-	321.127	303.087	3.0532	[M+NH4]+	10.3418	3	0.7981	rp	-	25245282	-	-	-	5630.9	10943.3	8306.47	6106.93	10299.8	5827.96	12374.8	20755.3	9008.23	7133.22	13962.8	12365.6	-	-	-	-	-	-	-	-	-	-	-
T3_positive	MW0131529	3,4,5-trihydroxy-6-({4-[(E)-2-{3-[6-hydroxy-3-(3-hydroxyphenyl)-2-(4-hydroxyphenyl)-2,3-dihydro-1-benzofuran-4-yl]-2-(4-hydroxyphenyl)-1-benzofuran-5-yl}ethenyl]-3-(3-hydroxyphenyl)-2-phenyl-2,3-dihydro-1-benzofuran-6-yl}oxy)oxane-2-carboxylic acid	Organic acids	Organic acids	C62H48O15	1050.34	1032.3	4.6233	[M+NH4]+	10.3448	3	0.7981	rp	-	131832219	HMDB0125752	-	-	13005.8	6997.32	10080.7	8241.25	8911.41	5969.2	319.08	415.05	729.23	1004.18	1441.76	358.52	-	1.68398	0.010071	0.12129	-3.04346	down	1.91714	0.0309604	0.0486428	-4.36163	down
T3_positive	MW0138922	Melitidin	Flavonoids	Flavones	C33H40O17	747.205	708.227	8.784	[M+K]+	10.519	3	0.7955	rp	-	101485562	-	-	-	222552	63348.4	67256.7	44204.6	59085.8	70729.2	72845.7	181068	48531.2	241077	30830.7	120924	-	-	-	-	-	-	-	-	-	-	-
T3_positive	MW0117010	Apinaca	Alcohol and amines	Amines	C23H31N3O	366.262	365.247	7.598	[M+H]+	10.7182	3	0.7926	rp	-	57404063	-	85060	-	1.03905e+06	544332	811334	3.15494e+06	2.29625e+06	874981	482031	504282	148829	695203	201568	1.86822e+06	-	1.04046	0.230784	0.437072	-1.19406	down	1.30983	0.0870337	0.474019	-1.07698	down
T3_positive	MEDL01842	2-hydroxy-3,4-dihydro-2H-1,4-benzoxazin-3-one	Alkaloids	Alkaloids	C8H7NO3	212.054	165.043	3.7282	[M+HCOO+2H]+	0.688324	3	0.7876	rp	-	322636	HMDB0038318	-	C15769	29813	21704.4	22726.7	25896	21401.6	19520	20467.7	102817	29750.5	64207.9	35023.4	25988.2	ko00402,ko00999,ko01100,ko01110	-	-	-	-	-	-	-	-	-	-
T3_positive	MW0144040	8-demethyl-8-(2,3-O-dimethyl-alpha-L-rhamnosyl)tetracenomycin C	Benzene and substituted derivatives	Benzene and substituted derivatives	C30H32O15	655.152	632.174	1.1861	[M+Na]+	11.2638	3	0.7847	rp	-	86289507	-	-	C20976	13709.2	12998.1	17137.3	19494.7	12075.8	14149	13566.9	23349.5	4759.37	17525	16515	12548.6	ko01100,ko01110	-	-	-	-	-	-	-	-	-	-
T3_positive	MW0151247	3-[(1R,2S,3S,5Z,7S,8S,9Z,13S,14Z,17R,18R)-3,13,17-tris(2-carboxyethyl)-2,7,18-tris(carboxymethyl)-1,2,5,7,12,12,15,17-octamethyl-3,8,13,18,19,22-hexahydrocorrin-8-yl]propanoic acid	Organic acids	Organic acids	C45H60N4O14	863.405	880.411	3.6687	[M+H-H2O]+	3.488	3	0.7812	rp	-	11953880	-	-	C06399	310.62	339.65	33.73	8032.69	8600.12	1091	1138.32	3549.77	2894.38	3558.41	11469	31889.2	ko00860,ko01100,ko01240	-	-	-	-	-	1.65065	0.0830368	11.0855	3.4706	up
T3_positive	MW0055798	PA(18:3(6Z,9Z,12Z)/22:6(4Z,7Z,10Z,13Z,16Z,19Z))	GP	PA	C43H67O8P	765.461	742.457	7.9917	[M+Na]+	11.6417	3	0.7794	rp	-	52928987	HMDB0114997	-	-	9507.74	12114.2	14880.4	11890.7	8493.03	22640.4	41124.1	17056.6	37966.8	22388.3	20015.3	37534	-	-	-	-	-	-	1.60827	0.11361	2.634	1.39726	up
T3_positive	MW0144664	Ala-Lys-His-Asp	Amino acids and derivatives	Amino acids and derivatives	C19H31N7O7	508.2	469.228	2.4789	[M+K]+	11.7287	3	0.7782	rp	-	-	-	106802	-	13984.5	17114.4	23956.8	12779.4	10005.5	7653.06	3276.12	2988.41	2188.98	8209.36	3227.01	2827.36	-	1.37196	0.0786984	0.468616	-1.09352	down	1.89524	0.0327698	0.153545	-2.70327	down
T3_positive	MEDP1124	15-Hydroxy-5,8,11,13-eicosatetraenoic acid	Lipids	Free fatty acids	C20H32O3	338.269	320.235	7.9917	[M+NH4]+	0.492693	3	0.7781	rp	-	1436	HMDB0244669	-	-	736786	1.07875e+06	1.39872e+06	1.21148e+06	1.4215e+06	1.47867e+06	1.78214e+06	407872	1.70449e+06	947485	1.41736e+06	1.70666e+06	-	-	-	-	-	-	-	-	-	-	-
T3_positive	MW0155711	Premithramycin A2'	Benzene and substituted derivatives	Benzene and substituted derivatives	C33H38O15	692.264	674.221	3.233	[M+NH4]+	11.7604	3	0.7777	rp	-	443797	-	-	C12385	3585.3	3643.02	8618.9	5257.4	3032.86	6873.44	8204.88	2293.9	5528.78	6661.81	4474.63	3345.4	ko01100,ko01110	-	-	-	-	-	-	-	-	-	-
T3_positive	MW0131403	3-(5-hydroxy-2,2-dimethyl-2H-chromen-6-yl)-1-phenylpropan-1-one	Others	Ketone compounds	C20H20O3	309.154	308.141	4.0059	[M+H]+	11.8885	3	0.7759	rp	-	131832322	HMDB0125856	-	-	233203	87870.9	167135	153528	102304	98251.2	176993	109777	90767.1	78306.2	102373	109419	-	-	-	-	-	-	-	-	-	-	-
T3_positive	MW0134680	6-({2-[(2-{[3-(3,4-dimethoxyphenyl)-7-methoxy-8-methyl-4-oxo-4H-chromen-5-yl]oxy}-4,5-dihydroxy-6-(hydroxymethyl)oxan-3-yl)oxy]-3,5-dihydroxy-6-methyloxan-4-yl}oxy)-3,4,5-trihydroxyoxane-2-carboxylic acid	Organic acids	Organic acids	C37H46O21	844.295	826.253	3.629	[M+NH4]+	11.9105	3	0.7756	rp	-	131835825	HMDB0129579	-	-	190.73	919.36	542	264.82	127.26	349.48	457.31	1405.15	589.2	804	1107.71	545.73	-	1.55399	0.0566562	3.31388	1.72852	up	-	-	-	-	-
T3_positive	MW0149375	Gal(1-3)[Fuc(1-2)]Gal(1-4)GlcNAcSp	Others	Saccharides	C28H48N4O20	783.266	760.286	3.5894	[M+Na]+	12.0881	3	0.7732	rp	-	-	-	3659	-	30591.5	25109	32206.9	42397	18942.1	22045	24601.6	28247.8	27028.2	26167.9	22861.8	27613.7	-	-	-	-	-	-	-	-	-	-	-
T3_positive	MW0057871	PC(o-22:0/22:3(10Z,13Z,16Z))	GP	PC-O	C52H100NO7P	904.692	881.724	7.4998	[M+Na]+	12.183	3	0.7719	rp	-	53481753	HMDB0013449	-	-	2069.24	3699.68	6275.33	2043.24	8268.5	1122.61	1237.69	1181.58	3643.97	1376.58	3135.03	4827.28	-	-	-	-	-	-	-	-	-	-	-
T3_positive	MW0144778	Ala-Tyr-Ile-Asp	Amino acids and derivatives	Amino acids and derivatives	C22H32N4O8	519.194	480.222	6.5821	[M+K]+	12.4645	3	0.7681	rp	-	-	-	111222	-	22870.7	19938.3	20300.4	13110.1	11411.9	8656.75	13076.8	34185.8	19020	28206.5	26014.9	10327.7	-	-	-	-	-	-	-	-	-	-	-
T3_positive	MW0049314	[(2S)-2-[9-(3,4-dimethyl-5-propylfuran-2-yl)nonanoyloxy]-3-hydroxypropyl] 11-(3,4-dimethyl-5-propylfuran-2-yl)undecanoate	GL	DG	C41H68O7	695.494	672.496	7.9966	[M+Na]+	12.6322	3	0.7659	rp	-	131823030	HMDB0116375	-	-	985.05	2084.54	4437.04	2063.07	4021.57	2714.69	4639.32	965.15	3689.1	2153.47	3946.33	3881.34	-	-	-	-	-	-	-	-	-	-	-
T3_positive	MEDP1522	Carnitine C13:0	FA	CAR	C20H39NO4	396.249	357.288	6.2079	[M+K]+	12.7278	3	0.7646	rp	-	-	-	-	-	9933.8	9307.01	9818.31	6682.36	6040.76	8623.52	4710.68	9656.09	7855.07	9514.54	8294.41	6320.34	-	-	-	-	-	-	-	-	-	-	-
T3_positive	MW0131623	3,4,5-trihydroxy-6-(2-hydroxy-4-{3,5,7-trihydroxy-4-[3,5,7-trihydroxy-2-(3-hydroxyphenyl)-3,4-dihydro-2H-1-benzopyran-8-yl]-6-[3,4,5-trihydroxy-6-(hydroxymethyl)oxan-2-yl]-3,4-dihydro-2H-1-benzopyran-2-yl}phenoxy)oxane-2-carboxylic acid	Organic acids	Organic acids	C42H44O22	901.253	900.232	4.6631	[M+H]+	12.8594	3	0.7629	rp	-	131833160	HMDB0126778	-	-	9551.2	13795.3	942.99	8921.6	12376.9	8079.61	1693.18	9849.98	2820.91	12348.6	17906.9	15958.8	-	-	-	-	-	-	-	-	-	-	-
T3_positive	MEDL01752	Asparagoside C	Steroids	Steroidal saponins	C39H64O13	741.464	740.435	7.9917	[M+H]+	20.1152	3	0.7584	rp	-	24833885	HMDB0031835	-	-	16703.6	7994.65	12634.9	14938.1	9563.33	12461.1	11997	11753.8	15229.1	12271.8	17420.3	21645.8	-	-	-	-	-	-	-	-	-	-	-
T3_positive	ZINC49823208	4,4',4'',7''-Tetramethoxy-1,1':8',1''-terphenanthrene-2,2',2'',7,7'-pentaol	Benzene and substituted derivatives	Benzene and substituted derivatives	C46H34O9	748.263	730.22	4.2252	[M+NH4]+	13.3069	3	0.757	rp	-	11614664	-	-	-	9874.52	11376.6	2341.78	6515.23	11000.4	12226.3	3287.82	2164.06	4791.02	6078.58	4407.45	9900.44	-	-	-	-	-	-	1.01906	0.248542	0.434152	-1.20373	down
T3_positive	ZINC14635248	2-(3,4-Dimethoxyphenyl)-3-methoxyfuro[2,3-h]chromen-4-one	Others	Ketone compounds	C20H16O6	353.348	352.095	6.2474	[M+H]+	6.50796	3	0.756	rp	-	5320355	-	-	-	296	782.12	1649.41	8654.29	2155.91	1320.99	13034	779.52	866.15	411.54	580.61	27579.2	-	-	-	-	-	-	-	-	-	-	-
T3_positive	ZINC13373212	5-(7,7-Dimethyl-7H-furo[2,3-f]chromen-2-yl)-4,6-bis-(3-methyl-but-2-enyl)-benzene-1,3-diol	Benzene and substituted derivatives	Benzene and substituted derivatives	C29H32O4	445.231	444.23	7.9917	[M+H]+	13.6409	3	0.7528	rp	-	641711	-	-	-	903947	924215	1.74272e+06	2.47955e+06	2.61732e+06	2.25303e+06	1.48046e+06	527489	502815	392302	511659	1.79189e+06	-	1.43057	0.0671684	0.366787	-1.44699	down	-	-	-	-	-
T3_positive	MW0115979	NCGC00347535-02_C25H32O7_Furo[3,4-i]pyrano[3,2-a]xanthene-3,11-dione, 1,2,4a,5,6,6a,9,13,13a,13b-decahydro-4a-(1-hydroxy-1-methylethyl)-12-methoxy-6a,8,13b-trimethyl-, (6aS,13aR,13bR)-	Others	Ketone compounds	C25H32O7	445.231	444.215	7.6962	[M+H]+	13.9491	3	0.7489	rp	-	45359192	-	-	-	53029.6	118336	130361	281402	371321	245995	155239	41593.1	44435.8	13589.7	47265.8	137473	-	1.46217	0.0112954	0.220679	-2.17998	down	-	-	-	-	-
T3_positive	MW0146076	Asp-Gln-Asn-Asp	Amino acids and derivatives	Amino acids and derivatives	C17H26N6O11	513.155	490.166	2.4888	[M+Na]+	0.0899695	3	0.7478	rp	-	-	-	124902	-	4824.58	5631.2	7023.44	6094.01	5376.68	4654.1	4739.52	3697.69	4588.34	4624.47	2424.69	9150.02	-	-	-	-	-	-	-	-	-	-	-
T3_positive	MW0165445	3-Carboxy-2,7-dihydroxy-9-methoxy-4-methyl-6,11-dioxotetracen-5-olate	Benzene and substituted derivatives	Benzene and substituted derivatives	C21H13O8-	411.089	393.061	1.0479	[M+NH4]+	0.10625	3	0.7474	rp	-	90657458	-	-	-	5670.97	6433.72	6751.92	4797.03	8916.53	14822.4	8339.69	2597.93	10094.1	7127.43	8927.74	6455.01	-	-	-	-	-	-	-	-	-	-	-
T3_positive	MW0129515	1-(2H-1,3-benzodioxol-5-yl)-3-(6-hydroxy-4-methoxy-1-benzofuran-5-yl)propane-1,3-dione	Benzene and substituted derivatives	Benzene and substituted derivatives	C19H14O7	393.045	354.074	1.3625	[M+K]+	0.11775	3	0.7471	rp	-	131835622	HMDB0129363	-	-	966.4	553.02	1002.22	908.93	1178.71	882.72	1063.04	1744.23	211.74	1498.59	787.15	565.84	-	-	-	-	-	-	-	-	-	-	-
T3_positive	MW0120144	4-[4-[(Dimethylamino)methyl]-2,5-Dimethoxy-Phenyl]-2-Methyl-2,7-Naphthyridin-1-One	Others	Ketone compounds	C20H23N3O3	392.13	353.174	1.2839	[M+K]+	0.14575	3	0.7464	rp	-	117072549	-	-	C73603	10067.3	10840.8	9718.45	12073.4	8578.41	8806.72	8561.8	10196.4	5915.02	8660.13	8000.92	6029.34	-	-	-	-	-	-	-	-	-	-	-
T3_positive	MW0165704	Elymoclavine aldehyde	Heterocyclic compounds	Heterocyclic compounds	C16H17N2O+	292.102	253.134	0.9103	[M+K]+	0.2205	3	0.7445	rp	-	90658272	-	-	-	4496.19	10040.2	1433.65	8264.1	6638.66	15724.4	12977.9	348.81	7446.5	6361.47	15992.4	15299.2	-	-	-	-	-	-	-	-	-	-	-
T3_positive	MW0136810	[(2S,3R,4S,5R,6S)-6-[(2S,3R,4S,5R,6R)-4,5-dihydroxy-2-[5-hydroxy-2-(4-hydroxyphenyl)-4-oxo-7-[(2S,3R,4S,5S,6R)-3,4,5-trihydroxy-6-(hydroxymethyl)oxan-2-yl]oxychromen-3-yl]oxy-6-[[(2R,3R,4R,5R,6S)-3,4,5-trihydroxy-6-methyloxan-2-yl]oxymethyl]oxan-3-yl]oxy-4,5-dihydroxy-2-methyloxan-3-yl] acetate	Benzene and substituted derivatives	Benzene and substituted derivatives	C41H52O25	967.262	944.28	8.7643	[M+Na]+	0.246113	3	0.7439	rp	-	51136561	-	-	-	918.85	819.75	3481.76	114.64	656.38	199.39	199.88	655.91	1567.42	716.64	4230.26	1465.86	-	1.4269	0.229606	6.6083	2.72428	up	1.00178	0.407126	0.464184	-1.10723	down
T3_positive	Lmmp003903	Kaempferol-3-O-(2''-acetyl)glucoside	Flavonoids	Flavonols	C23H22O12	513.095	490.111	2.0541	[M+Na]+	0.257697	3	0.7436	rp	-	-	-	-	-	4358.73	4391.22	1463.06	264.2	1917.6	486.23	102.69	8341.12	99.89	2980.16	3271.21	165.37	-	-	-	-	-	-	-	-	-	-	-
T3_positive	MW0146773	Bis(glutathionyl)spermine	Amino acids and derivatives	Amino acids and derivatives	C30H56N10O10S2	781.358	780.362	6.484	[M+H]+	14.3906	3	0.7435	rp	-	24892794	-	-	-	32591.8	34615.4	3597.17	1569.32	15103.1	20178.6	24899	12216.3	53726	25829.1	19209.3	29712.2	-	1.04068	0.137098	2.02845	1.02038	up	-	-	-	-	-
T3_positive	MW0059579	PE-NMe(18:4(6Z,9Z,12Z,15Z)/22:6(4Z,7Z,10Z,13Z,16Z,19Z))	GP	PE	C46H72NO8P	798.49	797.5	7.9917	[M+H]+	14.49	3	0.7423	rp	-	131820389	HMDB0113276	-	-	1524.98	7448.71	9686.63	7633.32	7779.44	6298.51	14605	4139.13	223.19	854.09	1720.23	7295.73	-	1.22621	0.184555	0.454605	-1.13731	down	-	-	-	-	-
T3_positive	MW0005672	5-Hydroxy, 6-methoxy duloxetine sulfate	Benzene and substituted derivatives	Benzene and substituted derivatives	C19H21NO7S	425.137	407.104	1.2839	[M+NH4]+	0.312451	3	0.7422	rp	-	131770039	HMDB0061128	-	-	417.83	3036.04	3881.58	4923.93	4538.86	4166.66	14903.5	1954.33	8780.37	1756.17	6182.03	8828.11	-	-	-	-	-	-	1.12437	0.240136	3.49511	1.80534	up
T3_positive	MW0164166	3',5'-di-O-methyltricetin(1-)	Benzene and substituted derivatives	Benzene and substituted derivatives	C17H13O7-	347.09	329.066	2.5675	[M+NH4]+	0.31975	3	0.7421	rp	-	46878516	-	-	-	2055.78	5393.48	7596.69	3806.84	3911.15	4722.19	526.26	2704.6	2308.72	3579.78	3018.86	1425.82	-	-	-	-	-	-	1.27522	0.178077	0.368177	-1.44153	down
T3_positive	pmp000130	Natsudaidain-3-O-(5'-glucosyl-3-hydroxy-3-methylglutarate)glucoside	Flavonoids	Flavonols	C39H50O23	904.308	886.274	3.8468	[M+NH4]+	0.325182	3	0.7419	rp	-	-	-	-	-	18459.7	17679.2	20307	25159.9	12375.5	21240.8	10461.6	11858.5	7707.22	17190.9	7870.24	13533.6	-	-	-	-	-	-	-	-	-	-	-
T3_positive	MW0144205	Abu-Ile-OH	Amino acids and derivatives	Amino acids and derivatives	C15H20N2O6	347.122	324.132	3.7381	[M+Na]+	0.34125	3	0.7415	rp	-	-	-	65250	-	4027.61	1924.35	3624.24	1219.56	828.96	100.48	467.22	3339.7	1471.48	3393.08	611.49	86.12	-	-	-	-	-	-	-	-	-	-	-
T3_positive	MW0161481	4-Coumaryl-4-coumarate	Others	Lactones	C18H16O4	297.107	296.105	1.8201	[M+H]+	0.35225	3	0.7413	rp	-	12362486	-	-	-	3620.15	4086.07	2572.37	5447.19	6210.05	2920.55	12400.7	9380.69	13631.4	4193.13	9816.75	11083.6	-	-	-	-	-	-	1.86817	0.0139301	3.4453	1.78463	up
T3_positive	MW0052520	Elatoside E	Terpenoids	Triterpene Saponin	C46H74O16	883.509	882.498	8.8624	[M+H]+	0.355015	3	0.7412	rp	-	6918755	HMDB0040852	-	-	1.01602e+06	429653	546552	502146	440329	493202	474864	702969	24651.7	911301	216790	700567	-	-	-	-	-	-	-	-	-	-	-
T3_positive	MW0132479	3,4,5-trihydroxy-6-{4-[1-hydroxy-3-(5-methoxy-2,2-dimethyl-2H-chromen-6-yl)propyl]phenoxy}oxane-2-carboxylic acid	Organic acids	Organic acids	C27H32O10	555.148	516.199	5.1929	[M+K]+	14.6213	3	0.7407	rp	-	131832371	HMDB0125905	-	-	761.57	1536.75	2676.68	5571.11	2799.44	3529.48	10208.7	2721.52	8248.76	8720.04	9519.32	13919.5	-	1.61837	0.0341749	2.70242	1.43425	up	1.54193	0.130422	4.25709	2.08987	up
T3_positive	MW0167503	[(2R)-2-[(6Z,9Z,12Z)-octadeca-6,9,12-trienoyl]oxy-3-[(Z)-tetradec-9-enoyl]oxypropyl] (13Z,16Z)-docosa-13,16-dienoate	GL	TG	C57H98O6	879.75	878.736	4.6631	[M+H]+	0.388285	3	0.7404	rp	-	131758946	HMDB0048105	-	-	842.98	1753.35	2919.72	619.95	668.08	574.07	1455.26	1774.85	3268.48	1915.28	3082.75	2042.33	-	1.75107	0.0423042	3.78087	1.91872	up	-	-	-	-	-
T3_positive	MW0162288	leachianone G(1-)	Others	Lactones	C20H19O6-	378.115	355.118	1.0086	[M+Na]+	0.4085	3	0.7399	rp	-	25201713	-	-	-	12435.1	8099.55	9408.96	7678.29	10701.2	12240.9	4329.87	9379.05	12424.5	13276	6211.61	5952.5	-	-	-	-	-	-	-	-	-	-	-
T3_positive	MW0153321	Magnoloside C	Benzene and substituted derivatives	Benzene and substituted derivatives	C41H56O25	966.359	948.311	4.7429	[M+NH4]+	14.6915	3	0.7399	rp	-	14018786	-	-	C17680	5738.86	3780.58	4107.05	5370.66	3319.36	4564.88	1176.58	470.91	1818.58	182.94	1095.54	2835.75	-	1.28171	0.039277	0.310393	-1.68783	down	1.70733	0.0135609	0.254363	-1.97504	down
T3_positive	MW0151609	Ile-Thr-Val-Lys-Leu	Amino acids and derivatives	Amino acids and derivatives	C27H52N6O7	595.379	572.39	7.4213	[M+Na]+	0.43991	3	0.7391	rp	-	-	-	264861	-	3017	3410.99	3907.53	1341.13	4239.97	901.86	3938.21	1607.67	4406.48	4072.56	1056.54	1603.77	-	-	-	-	-	-	-	-	-	-	-
T3_positive	MW0106047	Biuret	Others	Ketone compounds	C2H5N3O2	121.064	103.038	0.8709	[M+NH4]+	0.441	3	0.7391	rp	-	7913	HMDB0249282	-	C06555	250.7	505.58	1218.4	1240.83	255.56	160.65	1739.45	719.93	1346.26	343.05	260.39	243.64	ko01100	-	-	-	-	-	-	-	-	-	-
T3_positive	MW0112053	NCGC00381092-01_C15H20O8_2-Acetyl-5-hydroxy-3-methylphenyl beta-D-glucopyranoside	Benzene and substituted derivatives	Benzene and substituted derivatives	C15H20O8	346.149	328.116	3.0357	[M+NH4]+	0.45575	3	0.7387	rp	-	56776250	-	-	-	53164.5	42692.1	54193.7	45876.1	34681.6	26610.2	43793.8	31982.2	22154	33741.1	29743.1	29315	-	-	-	-	-	-	-	-	-	-	-
T3_positive	MW0164153	1D-myo-inositol 2-(L-cysteiniumylamino)-2-deoxy-alpha-D-glucopyranoside	Heterocyclic compounds	Heterocyclic compounds	C15H29N2O11S+	484.117	445.149	0.8709	[M+K]+	0.461868	3	0.7386	rp	-	46878469	-	-	-	14524.7	19540	2611.39	7846.85	11154.3	8094.57	742.26	12450.5	1132.76	6488.36	1479.62	686.78	-	1.36919	0.0562096	0.319415	-1.6465	down	1.06527	0.307934	0.390594	-1.35626	down
T3_positive	MW0145866	Asn-Phe-Trp	Amino acids and derivatives	Amino acids and derivatives	C24H27N5O5	466.201	465.201	2.5282	[M+H]+	0.470979	3	0.7384	rp	-	145454232	-	20052	-	708.41	956.94	2713.73	1285.74	1424.07	1321.87	994.93	1229.04	2655.84	776.44	779.73	1700.14	-	-	-	-	-	-	-	-	-	-	-
T3_positive	MW0147974	Cys-Ala-Arg-Ile-Thr	Amino acids and derivatives	Amino acids and derivatives	C22H42N8O7S	601.252	562.29	5.3694	[M+K]+	0.50401	3	0.7376	rp	-	-	-	264926	-	573.22	492.71	464.27	797.83	383.64	510.31	244.82	333.72	184.21	168.86	19.09	469.94	-	1.11881	0.129329	0.388874	-1.36262	down	1.71866	0.0110563	0.498464	-1.00444	down
T3_positive	MW0105185	4-Amino-2-hydroxy-5-[[1-hydroxy-1-(2-oxo-1-bicyclo[4.1.0]hept-3-enyl)propan-2-yl]amino]-5-oxopentanoic acid	Organic acids	Organic acids	C15H22N2O6	344.188	326.148	5.2515	[M+NH4]+	0.5335	3	0.7368	rp	-	56773919	-	-	-	13833.4	10157.4	7522.66	8919.32	6144.13	6331.54	3270.78	7081.1	6467.61	10111.3	5474.97	6783.31	-	-	-	-	-	-	-	-	-	-	-
T3_positive	ZINC85844973	1,3-Bis[(14R)-13,14-dihydro-13-methyl[1,3]benzodioxolo[5,6-c]-1,3-dioxolo[4,5-i]phenanthridin-14-yl]-2-propanone	Alkaloids	Alkaloids	C43H32N2O9	721.208	720.211	3.9462	[M+H]+	14.9692	3	0.7365	rp	-	101609071	-	-	-	430477	754128	1.00063e+06	497294	449754	692329	287548	771707	267503	647342	652785	513968	-	-	-	-	-	-	-	-	-	-	-
T3_positive	MW0150031	Glu-Ile-Ala-His-Gly	Amino acids and derivatives	Amino acids and derivatives	C22H35N7O8	526.272	525.255	3.748	[M+H]+	0.549638	3	0.7364	rp	-	-	-	264105	-	1459.9	1309.61	3091.41	6054.97	4916.54	6446.31	1870.67	821.51	5645.18	1687.81	7209.63	5870.43	-	-	-	-	-	-	-	-	-	-	-
T3_positive	MW0061458	Pgp(18:3(6Z,9Z,12Z)/22:6(4Z,7Z,10Z,13Z,16Z,19Z))	GP	PG-P	C46H74O13P2	935.417	896.461	5.52	[M+K]+	0.594783	3	0.7353	rp	-	53481894	HMDB0013576	-	-	496.17	160.54	337.03	162.04	207.15	221.79	1594.38	938.89	1328.37	1157.14	951.62	1599.76	-	1.77025	0.0312849	6.2752	2.64966	up	1.73378	0.0212098	3.88597	1.95827	up
T3_positive	MW0134078	3-[(2S,3R,4S,5S,6R)-4,5-dihydroxy-3-[(2R,3R,4R,5R,6S)-3,4,5-trihydroxy-6-methyloxan-2-yl]oxy-6-[[(2R,3R,4R,5R,6S)-3,4,5-trihydroxy-6-methyloxan-2-yl]oxymethyl]oxan-2-yl]oxy-5,7-dihydroxy-2-(4-hydroxy-3-methoxyphenyl)-6-methoxychromen-4-one	Benzene and substituted derivatives	Benzene and substituted derivatives	C35H44O21	818.27	800.237	3.8666	[M+NH4]+	0.613817	3	0.7349	rp	-	51136513	-	-	-	2958.56	2033.18	1359.56	416.5	1524.81	1259.29	1065.18	60.5	1077.79	1938.5	1794.82	951.75	-	-	-	-	-	-	1.22314	0.0794375	0.346932	-1.52727	down
T3_positive	MW0011785	1-(11Z-eicosenoyl)-glycero-3-phosphate	GP	PA	C23H45O7P	465.296	464.29	8.5237	[M+H]+	0.626763	3	0.7346	rp	-	52929759	HMDB0062305	-	-	61916.2	64440.4	164612	169966	202448	194879	167524	86267.4	109924	81654.2	46018.1	171335	-	-	-	-	-	-	-	-	-	-	-
T3_positive	MW0160885	N-succinyl-L-2-amino-6-oxoheptanedioate	Others	Lactones	C11H12NO8-3	304.084	286.056	3.4107	[M+NH4]+	0.72875	3	0.7321	rp	-	6419713	-	-	-	926.21	1568.28	1099.36	1163.41	595.13	1562.78	553.55	809.36	777.27	491.13	715.35	363.55	-	1.29097	0.162875	0.472713	-1.08096	down	-	-	-	-	-
T3_positive	MW0112316	NCGC00168932-02_C18H22O10_5-Benzofuranpropanoic acid, 4-(beta-D-glucopyranosyloxy)-6-methoxy-	Organic acids	Organic acids	C18H22O10	421.108	398.121	3.4503	[M+Na]+	0.74275	3	0.7318	rp	-	23844045	-	-	-	2942.46	5311.39	4173.94	2003.87	2524.94	227.49	1023.72	2609.6	905.8	2369.76	609.87	1843.06	-	-	-	-	-	-	1.59891	0.0424432	0.36524	-1.45309	down
T3_positive	MW0112693	(2R,3S,4S,5R,6S)-2-[(3,4,5-trihydroxyoxan-2-yl)oxymethyl]-6-(3,4,5-trimethoxyphenoxy)oxane-3,4,5-triol	Benzene and substituted derivatives	Benzene and substituted derivatives	C20H30O13	501.159	478.169	4.3045	[M+Na]+	0.750362	3	0.7316	rp	-	23844027	-	-	-	8490.71	4033.45	13694.3	7441.87	10171.6	5016.18	1441.08	5992.48	1765.86	6838.34	2449.43	3700.17	-	-	-	-	-	-	1.38357	0.169058	0.350876	-1.51097	down
T3_positive	MW0104741	2-Ethylhexyl diphenyl phosphate	Others	Lactones	C20H27O4P	363.174	362.165	7.6229	[M+H]+	0.75875	3	0.7314	rp	-	14716	HMDB0245120	-	-	711.55	1114.96	240.3	1613.61	1329.47	1371.18	587.46	370.21	619.69	1244.06	1147.68	1994.13	-	-	-	-	-	-	-	-	-	-	-
T3_positive	MEDN1288	Glycine linoleate	GL	DG	C20H35NO3	360.252	337.262	7.9917	[M+Na]+	0.76475	3	0.7312	rp	-	-	-	-	-	4260.81	7229.9	7282.21	7022.45	6698.86	10921.1	14481.7	2244.15	12641.3	6993.82	10988.8	12073.1	-	-	-	-	-	-	-	-	-	-	-
T3_positive	MW0114447	2-Methoxy-4-[2-propenyl]phenyl 6-O-beta-D-glucopyranosyl-beta-D-glucopyranoside	Benzene and substituted derivatives	Benzene and substituted derivatives	C22H32O12	506.222	488.189	3.0555	[M+NH4]+	0.771627	3	0.7311	rp	-	10390778	-	-	-	6438.36	5614.12	3364.07	3704.11	2044.84	4205.67	4147.44	3977.94	3347.09	2897.62	1617.81	2627.88	-	-	-	-	-	-	-	-	-	-	-
T3_positive	MW0132437	3,4,5-trihydroxy-6-{3-hydroxy-4-[(E)-2-(3-hydroxy-5-{[3,4,5-trihydroxy-6-(hydroxymethyl)oxan-2-yl]oxy}phenyl)ethenyl]phenoxy}oxane-2-carboxylic acid	Organic acids	Organic acids	C26H30O15	605.146	582.159	3.6687	[M+Na]+	0.8082	3	0.7302	rp	-	131837866	HMDB0134120	-	-	774.94	1256.83	38.68	424.8	1936.37	191.92	670.64	565.31	3467.56	811.75	1618.03	803.83	-	-	-	-	-	-	-	-	-	-	-
T3_positive	MEDL01052	Glycerophosphoric acid	GP	PA	C3H9O6P	173.02	172.014	1.0676	[M+H]+	0.81225	3	0.7301	rp	-	754	HMDB0252849	-	C03189	16523	16667.4	16669.5	24816.4	18063.9	24505.7	33096.4	7328.89	29746.5	16799.7	32747	33348.7	-	-	-	-	-	-	-	-	-	-	-
T3_positive	ZINC70450894	Bulbocodin[bibenzyl]	Benzene and substituted derivatives	Benzene and substituted derivatives	C36H34O6	601.209	562.236	8.784	[M+K]+	0.81994	3	0.7299	rp	-	102316538	-	-	-	299.14	394.83	497.4	592.32	2528.83	1463.64	136.08	2571.08	181.55	1092.09	513.79	1429.08	-	-	-	-	-	-	-	-	-	-	-
T3_positive	MW0150908	His-Gln-Tyr-Arg	Amino acids and derivatives	Amino acids and derivatives	C26H38N10O7	641.264	602.293	5.3499	[M+K]+	0.840455	3	0.7294	rp	-	-	-	157073	-	597908	216662	247471	1.01209e+06	1.12073e+06	846813	606012	769206	8760.76	959662	196565	1.02711e+06	-	-	-	-	-	-	-	-	-	-	-
T3_positive	MW0000233	Dihydroisomorphine-3-glucuronide	Alkaloids	Alkaloids	C23H29NO9	502.149	463.184	2.2319	[M+K]+	15.6133	3	0.7291	rp	-	131769964	HMDB0060820	-	-	3928	15602.3	19040	8308.36	19946.5	2764.85	4893.48	3075.69	5401.55	5790.37	4789.52	6063.42	-	-	-	-	-	-	1.26252	0.205379	0.346658	-1.52842	down
T3_positive	MW0122680	9-Aminoacridine	Alkaloids	Quinoline alkaloids	C13H10N2	195.086	194.084	3.4305	[M+H]+	13.4047	3	0.7285	rp	-	7019	HMDB0247578	-	-	2165.48	86.5	4915.88	46.44	47.15	435.62	147.94	7075.21	450.69	94.01	17.3	3497.48	-	-	-	-	-	-	-	-	-	-	-
T3_positive	MW0000495	2-({[Amino(phenyl)methyl](hydroxy)phosphoryl}methyl)-4-methylpentanoic acid	Benzene and substituted derivatives	Benzene and substituted derivatives	C14H22NO4P	322.126	299.129	4.2052	[M+Na]+	0.88675	3	0.7283	rp	-	16405903	-	-	-	4702.63	8534.47	11579.5	7944.09	7914.71	11069.8	6542.51	11227.6	5144.02	9331.49	6665.73	7222.33	-	-	-	-	-	-	-	-	-	-	-
T3_positive	MW0054498	LysoPA(20:5(5Z,8Z,11Z,14Z,17Z)/0:0)	GP	LPA	C23H37O7P	457.231	456.228	8.784	[M+H]+	9.96748	3	0.728	rp	-	25006224	HMDB0114748	-	-	1.81551e+06	590720	719643	637690	687494	643331	700742	1.53832e+06	511223	1.95788e+06	724928	1.35804e+06	-	1.33684	0.191614	2.05273	1.03755	up	-	-	-	-	-
T3_positive	MW0058939	1-Lignoceroyl-2-(1-enyl-vaccenoyl)-sn-glycero-3-phosphoethanolamine	GP	PE	C47H92NO7P	836.667	813.661	8.784	[M+Na]+	15.8029	3	0.7269	rp	-	53480015	HMDB0009743	-	-	46666.8	34005.2	35695.6	29484.3	28429.2	31512.9	30300.7	22698.6	23273	19850.4	13242.7	19502.2	-	-	-	-	-	-	-	-	-	-	-
T3_positive	MW0113064	NCGC00380744-01_C22H32O11_beta-D-Glucopyranoside, 4-hydroxy-3-(3-methyl-2-buten-1-yl)phenyl 6-O-[(2R,3R,4R)-tetrahydro-3,4-dihydroxy-4-(hydroxymethyl)-2-furanyl]-	Benzene and substituted derivatives	Benzene and substituted derivatives	C22H32O11	473.201	472.195	4.1655	[M+H]+	0.978623	3	0.7261	rp	-	23872104	-	-	-	742.29	171.71	1062.55	622.12	555.33	339.65	874.69	1292.06	330.13	2608.47	650.9	605.09	-	1.03833	0.357528	2.54727	1.34895	up	-	-	-	-	-
T3_positive	MW0049503	1-Myristoyl-3-eicsoatetraenoyl-sn-glycerol	GL	DG	C37H64O5	627.422	588.475	7.9869	[M+K]+	15.9319	3	0.7254	rp	-	131801709	HMDB0055977	-	-	20041.2	18716.3	18318	29621	10375.1	13367.6	31043	8624.11	23546.3	26583.4	27475.3	27516	-	-	-	-	-	-	-	-	-	-	-
T3_positive	MW0154195	N-acetyl-alpha-D-galactosaminyl-1-diphospho-ditrans,polycis-undecaprenol	Terpenoids	Terpene	C63H105NO12P2	1168.67	1129.71	5.5301	[M+K]+	1.06399	3	0.7241	rp	-	71581007	-	-	C20620	3868.01	2372.15	5502.02	3687.95	2824.58	1778.87	4404.27	14055.5	3994.97	1577.78	2970.27	4963.78	-	-	-	-	-	-	-	-	-	-	-
T3_positive	MW0142094	2,6-Diamino-7-hydroxy-azelaic acid	Organic acids	Organic acids	C9H18N2O5	235.129	234.122	5.49	[M+H]+	1.0705	3	0.7239	rp	-	443585	-	-	-	2581.42	6045.47	724.57	3806.95	3402.03	4951.88	7679.66	3475.48	10570.7	7380.91	10239.5	2379.64	-	-	-	-	-	-	1.18334	0.190775	2.32326	1.21615	up
T3_positive	MW0137152	8-[1-(2,4-dihydroxyphenyl)-3-(3,4-dihydroxyphenyl)-2-hydroxypropyl]-2-(4-hydroxy-3-methoxyphenyl)-3,4-dihydro-2H-1-benzopyran-3,5,7-triol	Benzene and substituted derivatives	Benzene and substituted derivatives	C31H30O11	561.178	578.179	3.4107	[M+H-H2O]+	2.54074	3	0.7239	rp	-	131838758	HMDB0135088	-	-	16742.2	40460.9	10006.1	17697.1	64633.2	71878	11941	2386.28	16380.1	11598.2	13838.8	17578.1	-	1.38039	0.159449	0.278941	-1.84197	down	1.02539	0.321794	0.456892	-1.13008	down
T3_positive	MW0146909	BURIMAMIDE	Alcohol and amines	Amines	C9H16N4S	251.069	212.11	0.8709	[M+K]+	1.08175	3	0.7237	rp	-	3032915	HMDB0249446	-	C07448	27790.6	28161.1	28735.3	39388.8	42415.4	44454.5	65989.8	14093.1	59021.8	25251.8	47719.2	47814.6	-	-	-	-	-	-	-	-	-	-	-
T3_positive	MW0145528	Arg-Trp-Gly	Amino acids and derivatives	Amino acids and derivatives	C19H27N7O4	440.192	417.212	5.1346	[M+Na]+	1.08458	3	0.7236	rp	-	71402392	-	23621	-	3289.68	2921.04	3695.86	6575.58	4608.98	2991.88	1773.37	1098.54	1048.66	2364.45	1299.47	2601.55	-	1.42472	0.112069	0.441964	-1.178	down	1.80031	0.00353188	0.395754	-1.33732	down
T3_positive	MW0145374	Arg-His-His	Amino acids and derivatives	Amino acids and derivatives	C18H28N10O4	471.212	448.229	2.4493	[M+Na]+	1.11661	3	0.7228	rp	-	145453835	-	20444	-	748.46	1073.97	152.35	508.03	338.82	459.95	717.25	789.23	482.5	571.95	1280.26	784.44	-	1.40436	0.163062	2.01764	1.01267	up	-	-	-	-	-
T3_positive	MW0149384	Gal1-3Gal1-4GlcSp	Others	Saccharides	C20H35N3O16	612.168	573.202	5.1346	[M+K]+	16.168	3	0.7228	rp	-	-	-	3624	-	31906.8	51739.8	45887.6	23199	13381.3	29636	15902.2	37452.1	28627.3	43814	45909.4	37762.3	-	-	-	-	-	-	-	-	-	-	-
T3_positive	MW0003283	2-Naphthoic acid	Benzene and substituted derivatives	Benzene and substituted derivatives	C11H8O2	362.144	172.052	2.6655	[2M+NH4]+	10.8675	3	0.722	rp	-	7123	HMDB0245249	-	C14101	57192.4	51691.2	47355.7	32224.4	33334.5	36511	37220.5	32408.6	43018.1	51096.6	41553.9	47361.1	-	-	-	-	-	-	-	-	-	-	-
T3_positive	MW0162179	7-(5-Formyl-3,6-dihydroxy-7-methoxy-1-methyl-8-propan-2-ylnaphthalen-2-yl)-2,8-dihydroxy-3-methoxy-6-methyl-4-propan-2-ylnaphthalene-1-carbaldehyde	Benzene and substituted derivatives	Benzene and substituted derivatives	C32H34O8	569.215	546.225	8.8526	[M+Na]+	1.15666	3	0.7219	rp	-	25200979	-	-	-	69681.3	60241.7	70162.9	88554.4	110848	92352.2	68862	56289.9	33401.6	36298.4	19813.1	63789.9	-	1.47694	0.0281233	0.410967	-1.28291	down	-	-	-	-	-
T3_positive	MW0165390	tetrahydrogeranylgeranyl-PP	Organic acids	Organic acids	C20H37O7P2-3	469.229	451.202	2.3507	[M+NH4]+	1.21298	3	0.7206	rp	-	90657275	-	-	-	2361.89	2387.83	4266.89	3667.93	1372.43	1312.72	1878.23	1908.3	740.56	1352.8	1167.54	1572.98	-	-	-	-	-	-	-	-	-	-	-
T3_positive	MW0049655	1-Pentadecanoyl-3-eicosenoyl-sn-glycerol	GL	DG	C38H72O5	647.484	608.538	8.6227	[M+K]+	16.3932	3	0.7203	rp	-	131801718	HMDB0055991	-	-	2149.82	5248.82	3850.6	1880.96	395.18	99.83	3240.06	1467.18	7958.57	1504.47	9774.88	5815.32	-	1.35619	0.170882	7.19482	2.84696	up	-	-	-	-	-
T3_positive	MW0145654	Asn-Ala-Asp-Ser-Ser	Amino acids and derivatives	Amino acids and derivatives	C17H28N6O11	510.217	492.182	3.5497	[M+NH4]+	1.23105	3	0.7202	rp	-	-	-	264504	-	14134.3	11896	1833.14	3992.91	7848.23	5494.52	5290.24	9904.3	9296.89	10821.5	6191.26	8753.01	-	-	-	-	-	-	-	-	-	-	-
T3_positive	MW0114671	[(1aS,1bS,5S,5aS,6S)-6-hydroxy-6-(hydroxymethyl)-2-[[(2R,3R,4S,5S,6R)-3,4,5-trihydroxy-6-(hydroxymethyl)oxan-2-yl]oxymethyl]-1b,5,5a,6a-tetrahydro-1aH-oxireno[3,4]cyclopenta[1,3-d]pyran-5-yl] 3-methylbutanoate	Terpenoids	Terpene	C21H32O12	499.18	476.189	8.784	[M+Na]+	1.30893	3	0.7183	rp	-	57509415	-	-	-	62280.6	8836.81	4902.53	4048.99	18515.3	7772.2	14505.6	46833.3	8376.69	40586.4	13093.8	46873.4	-	1.30813	0.139594	3.31461	1.72884	up	-	-	-	-	-
T3_positive	MW0168056	5,10-methenyltetrahydrofolate tri-L-glutamate	Others	Others	C30H32N9O12-3	711.225	710.217	3.7282	[M+H]+	1.3479	3	0.7174	rp	-	136165273	-	-	-	2203.5	736.65	595.66	1259.72	863.08	573.79	1256.64	7116.85	883.52	4245.78	753.46	820	-	-	-	-	-	-	-	-	-	-	-
T3_positive	MW0140318	Indolmycenic acid	Alkaloids	Plumerane	C12H13NO3	220.095	219.089	4.6631	[M+H]+	1.35825	3	0.7172	rp	-	12310812	-	-	C21288	268.03	186.04	236.86	60.34	128.91	251.75	20.71	339.33	125.95	137.64	46.13	169.15	-	-	-	-	-	-	-	-	-	-	-
T3_positive	MW0011940	Estradiol-17-sulfate	Others	Lactones	C18H24O5S	353.141	352.134	3.8072	[M+H]+	1.38825	3	0.7165	rp	-	20758700	-	-	-	3672.56	2933.58	7580.68	3650.26	2911.56	3082.51	8968.76	6244.5	4488.3	9677.19	5646.4	3992.52	-	1.37517	0.194532	2.00285	1.00205	up	-	-	-	-	-
T3_positive	MW0164043	beta-D-glucosaminyl-(1->4)-N-acetyl-D-glucosamine	Heterocyclic compounds	Heterocyclic compounds	C14H27N2O10+	384.18	383.167	4.0159	[M+H]+	1.4255	3	0.7156	rp	-	46173335	-	-	-	447.02	298.11	182.68	1150.67	333.57	652.29	843.09	764.19	183.02	619.33	435.15	473.04	-	-	-	-	-	-	-	-	-	-	-
T3_positive	MW0057099	PC(18:3(6Z,9Z,12Z)/20:5(5Z,8Z,11Z,14Z,17Z))	GP	PC	C46H76NO8P	840.493	801.531	7.9917	[M+K]+	1.42764	3	0.7156	rp	-	52922807	HMDB0008182	-	C00157	285.78	604.96	2452.13	2114.92	1980.4	2687.61	1677.39	688.74	2447.54	468.88	854.36	760.25	ko00564,ko00590,ko00591,ko00592,ko01100,ko01110	1.70384	0.00738543	0.307167	-1.70291	down	-	-	-	-	-
T3_positive	MW0112099	2-Butyne-1,4-diol	Alcohol and amines	Alcohols	C4H6O2	104.07	86.0368	0.8316	[M+NH4]+	1.44868	3	0.7151	rp	-	8066	HMDB0245045	-	C02497	2906.05	881.56	2757.68	1380.26	601.06	2512.2	878.03	480.66	3327.27	2961.35	5240.21	3071.23	-	1.3622	0.0763622	2.50868	1.32693	up	-	-	-	-	-
T3_positive	MW0013749	3,3'-Bisanigorufone	Others	Ketone compounds	C38H22O4	560.181	542.152	4.6829	[M+NH4]+	1.49276	3	0.714	rp	-	136765208	HMDB0039472	-	-	621.03	166.24	435.9	294.87	26.5	75.07	283.29	855.26	370.39	671.46	315.66	769.91	-	1.40615	0.0603558	4.43202	2.14796	up	-	-	-	-	-
T3_positive	MW0166137	Dalpatein glycoside	Benzene and substituted derivatives	Benzene and substituted derivatives	C29H32O16	654.204	636.169	2.2716	[M+NH4]+	1.51658	3	0.7135	rp	-	91819873	-	-	-	101.8	1027.56	1931.3	2058.62	896.83	432.83	2857.57	5337.85	3801.07	5413.92	3679.18	4819.74	-	1.55208	0.00755737	4.10617	2.03779	up	1.38881	0.0333186	3.91958	1.9707	up
T3_positive	MW0012877	NCGC00169922-02_C36H58O10_beta-D-Glucopyranose, 1-O-[(2alpha,3beta,5xi,9xi,18xi,19alpha)-2,3,19-trihydroxy-28-oxoolean-12-en-28-yl]-	FA	Others	C36H58O10	668.436	650.403	5.5301	[M+NH4]+	1.5349	3	0.7131	rp	-	23930393	-	-	-	3890.06	359.38	3415.03	1052.91	163.18	847.02	1425.95	8652.42	1158.04	3605.45	3445.48	2358.19	-	1.48831	0.00930189	4.56065	2.18924	up	-	-	-	-	-
T3_positive	MW0159275	validoxylamine A 7'-phosphate	Organic acids	Organic acids	C14H26NO11P	438.115	415.124	4.2858	[M+Na]+	1.57109	3	0.7122	rp	-	44629416	-	-	C21219	262.55	66.54	71.76	33.38	108.65	222.25	491.52	449.2	1429.87	1021.21	839.75	1004.6	ko01100,ko01110	1.63035	0.000481217	7.86637	2.9757	up	1.62804	0.172377	5.91391	2.56411	up
T3_positive	MW0144915	alpha,alpha'-Diethyl-4,4'-bis(2-propynyloxy)stilbene	Benzene and substituted derivatives	Benzene and substituted derivatives	C24H24O2	362.205	344.178	3.9064	[M+NH4]+	1.57525	3	0.7121	rp	-	5945639	-	-	-	291.94	700.87	447.65	1333.86	994.76	624.4	2538.76	171.08	647.24	490.58	974.08	2946.69	-	-	-	-	-	-	-	-	-	-	-
T3_positive	MW0104557	2-amino-4-({1-[(carboxymethyl)-C-hydroxycarbonimidoyl]-2-[(4-{[8-(2-hydroxypropan-2-yl)-2-oxo-2H,8H,9H-furo[2,3-h]chromen-9-yl]oxy}-3-methyl-4-oxobutan-2-yl)sulfanyl]ethyl}-C-hydroxycarbonimidoyl)butanoic acid	Organic acids	Organic acids	C29H37N3O12S	652.228	651.21	0.8906	[M+H]+	17.2068	3	0.7115	rp	-	131835384	HMDB0129101	-	-	57346.6	50735.5	77529.6	126295	67119.5	92546.2	164892	89113.7	117997	69802.5	140985	163745	-	-	-	-	-	-	1.64604	0.0928614	2.0042	1.00302	up
T3_positive	MW0138240	Genistein 4',7-O-diglucuronide	Flavonoids	Isoflavones	C27H26O17	645.105	622.117	4.1455	[M+Na]+	1.60677	3	0.7114	rp	-	101519310	HMDB0041736	-	-	6.35	187.87	36.14	16.83	14.76	117.62	857.74	141.58	5653.52	344.06	612.75	2946.44	-	1.57843	0.269028	26.1594	4.70926	up	1.43063	0.341532	28.8802	4.85201	up
T3_positive	MW0053663	Glucoconvallatoxoloside	Benzene and substituted derivatives	Benzene and substituted derivatives	C41H64O20	899.365	876.399	3.1936	[M+Na]+	17.224	3	0.7113	rp	-	131750941	HMDB0030010	-	-	3717.02	3885.01	5625.99	5707.72	2431.4	3760.42	159.08	624.22	78.7	1407.6	565.99	219.92	-	1.53271	0.0625493	0.184336	-2.43959	down	1.79465	0.0156909	0.0651647	-3.93977	down
T3_positive	MW0158353	Tyr-Ala-Glu-Leu-Arg	Amino acids and derivatives	Amino acids and derivatives	C29H46N8O9	668.384	650.339	6.346	[M+NH4]+	17.2595	3	0.711	rp	-	-	-	264972	-	2986.11	6082.7	2779.22	375.74	3013.8	3309.93	3940.67	640.37	5130.3	1366.16	3833.02	3529	-	-	-	-	-	-	-	-	-	-	-
T3_positive	MW0001603	1-Hydroxy-2-naphthoic acid	Organic acids	Organic acids	C11H8O3	189.054	188.047	2.1426	[M+H]+	1.6395	3	0.7106	rp	-	6844	HMDB0243892	-	C03203	176.15	603.24	107.78	709.05	372.73	998.61	820.87	849.44	406.09	481.7	334.62	1496.31	ko01100	-	-	-	-	-	1.3594	0.13403	2.34048	1.2268	up
T3_positive	MW0155069	Phe-Ala-Arg-Asp	Amino acids and derivatives	Amino acids and derivatives	C22H33N7O7	525.269	507.244	3.748	[M+NH4]+	1.68242	3	0.7097	rp	-	-	-	135762	-	4785.78	4131.98	11185	20374.2	28378.7	18391.1	14534.3	5599.78	16861.3	11631.5	25266.8	13932	-	-	-	-	-	-	-	-	-	-	-
T3_positive	MW0166880	1,6,8-Trimethylallantoate	Others	Lactones	C7H13N4O4-	218.101	217.094	0.8611	[M+H]+	1.7	3	0.7093	rp	-	122706624	-	-	-	5613.13	6950.86	6380.94	2422.28	1890.23	6992.13	4281.77	2376.93	7268.86	4776.39	8050.6	7394.51	-	-	-	-	-	-	-	-	-	-	-
T3_positive	MW0157735	Thr-Lys-Ser-Lys	Amino acids and derivatives	Amino acids and derivatives	C19H38N6O7	463.295	462.28	6.9332	[M+H]+	1.73531	3	0.7084	rp	-	-	-	234987	-	638.87	784.08	3138.3	90.15	1509.14	1952.04	1037.17	2793.33	1176.47	310.88	4117.33	13.08	-	-	-	-	-	-	-	-	-	-	-
T3_positive	MEDN1561	1-Myristoyl-sn-glycerol	GL	MG	C17H34O4	325.236	302.246	6.9332	[M+Na]+	1.77425	3	0.7076	rp	-	10957631	HMDB0011561	-	-	15320.2	13191.1	14528.1	5271.92	8589.1	4374.86	2699.22	4409.38	1152.89	6334.91	8729.31	4071.95	-	-	-	-	-	-	1.76176	0.0010192	0.191951	-2.38119	down
T3_positive	ZINC85488387	[(1'R,2S,2'R,3'R,5'S,7'S,8'S,9'R,10'R,13'S)-2',5',7',9',10'-pentaacetyloxy-8',12',15',15'-tetramethylspiro[oxirane-2,4'-tricyclo[9.3.1.03,8]pentadec-11-ene]-13'-yl] acetate	Others	Lactones	C32H44O13	637.274	636.278	5.0368	[M+H]+	17.5896	3	0.7075	rp	-	5321382	-	-	-	2647.99	1322.44	2565.72	3983.17	2451.34	2939.67	123.44	1899.11	748.58	430.31	319.78	1494.17	-	1.54304	0.0165536	0.239409	-2.06245	down	1.23244	0.138674	0.42397	-1.23797	down
T3_positive	MEDP1396	Carnitine C15:1:DC	FA	CAR	C22H39NO6	431.311	413.278	8.6194	[M+NH4]+	1.78597	3	0.7073	rp	-	-	-	-	-	62.9	778.47	223.59	2086.47	1122.68	24.02	954.04	231.01	426.75	57.15	508.22	876	-	-	-	-	-	-	-	-	-	-	-
T3_positive	MW0132915	cis-Ferulic acid 4-sulfate	Benzene and substituted derivatives	Benzene and substituted derivatives	C10H10O7S	275.024	274.015	1.2056	[M+H]+	1.80875	3	0.7068	rp	-	131834341	HMDB0127955	-	-	25596.3	18814.6	17025.2	7727.74	11882	3807.58	13577.6	35287.7	10852.7	14229.5	11181.6	7827.66	-	-	-	-	-	-	-	-	-	-	-
T3_positive	MW0132359	3,4,5-trihydroxy-6-{2-hydroxy-4-[3-(3-hydroxyphenyl)-3-oxopropyl]-3-methoxyphenoxy}oxane-2-carboxylic acid	Organic acids	Organic acids	C22H24O11	465.138	464.132	4.4845	[M+H]+	1.8568	3	0.7057	rp	-	131832521	HMDB0126075	-	-	18.94	143.85	57.13	71	26.1	61.59	48.2	70.41	27.01	347.28	66.23	97.18	-	1.1609	0.317273	3.21816	1.68624	up	-	-	-	-	-
T3_positive	MW0117142	1-Hydroxy-3,6,7-trimethoxy-2-(2-hydroxy-3-methyl-3-butenyl)-8-(3-methyl-2-butenyl)-xanthone	Flavonoids	Other Flavonoids	C26H30O7	493.16	454.199	5.2909	[M+K]+	1.86372	3	0.7055	rp	-	101193828	HMDB0039919	-	-	4208.61	10169.6	11411.7	7454.48	6383.57	12307.4	2276.36	4248.78	1825	7956.52	4836.32	3915.6	-	-	-	-	-	-	1.56546	0.108607	0.323775	-1.62694	down
T3_positive	ZINC95910424	3-[2-[(1R,4abeta)-2-Methylene-5alpha-(hydroxymethyl)-5,8aalpha-dimethyl-6alpha-(sulfooxy)decahydronaphthalene-1-yl]ethyl]-2,5-dihydrofuran-2-one	Others	Lactones	C20H30O7S	415.18	414.171	1.8201	[M+H]+	1.87313	3	0.7053	rp	-	21577854	-	-	-	12655.9	9931.51	12381.1	11152.8	11204.4	15834	10242	8192.25	6601.45	9704.1	6544.99	7835.4	-	-	-	-	-	-	-	-	-	-	-
T3_positive	MW0193234	Phloretin-4'-O-(6''-Salicyloyl)glucoside	Flavonoids	Chalcones	C28H28O12	557.175	556.158	5.0565	[M+H]+	17.8426	3	0.7049	rp	-	-	-	-	-	24112.9	37869.5	80324.4	28540.2	14785.7	57460.2	24110.8	85165.7	43024.9	69269.1	52879.5	59477.9	-	-	-	-	-	-	-	-	-	-	-
T3_positive	MW0145659	Asn-Ala-His-Glu	Amino acids and derivatives	Amino acids and derivatives	C18H27N7O8	492.188	469.192	2.0932	[M+Na]+	1.89474	3	0.7048	rp	-	-	-	191602	-	1179.01	3533.66	8196.92	3634.57	1499.38	2994.78	1023.02	1891.66	491.49	6191.09	1870.53	3193.59	-	-	-	-	-	-	1.2685	0.262064	0.263848	-1.92222	down
T3_positive	MW0017229	CL(10:0/10:0/10:0/14:0)	GL	CL	C53H102O17P2	1111.59	1072.66	5.49	[M+K]+	17.924	3	0.7041	rp	-	131831163	HMDB0124567	-	-	6574.38	5755.03	16756.8	10876.2	14106.7	4823.74	5727.34	2873.56	1745.93	7833.01	1077.91	2057.29	-	1.23376	0.146571	0.367978	-1.44231	down	1.39678	0.213061	0.35573	-1.49115	down
T3_positive	MW0165610	CID 90657989	Others	Others	C12H23NO4S	300.123	277.135	5.0171	[M+Na]+	1.9475	3	0.7036	rp	-	90657989	-	-	-	2226.74	2007.78	4570.51	4443.87	8962.5	10716.9	10415.2	1593.92	19272	9516.3	12183.8	9075	-	-	-	-	-	-	-	-	-	-	-
T3_positive	MW0138100	Eriodictyol 7-(6-galloylglucoside)	Flavonoids	Flavones	C28H26O15	625.122	602.127	1.0283	[M+Na]+	17.9852	3	0.7034	rp	-	74819398	HMDB0039921	-	-	105518	106611	116159	79541.2	69631.5	51013.5	87194.7	197434	50967	97488.4	60883.9	47381.7	-	-	-	-	-	-	-	-	-	-	-
T3_positive	MEDP1398	Carnitine C16:1	FA	CAR	C23H43NO4	415.356	397.319	7.9718	[M+NH4]+	1.9775	3	0.7029	rp	-	53477817	HMDB0006317	-	-	217.14	45483.8	11614.3	12089	8038.84	6617.3	8101.41	17618.8	32435.7	13839.1	5325.92	1656.38	-	-	-	-	-	-	-	-	-	-	-
T3_positive	MEDN1251	LPI(16:0/0:0)	GP	PI	C25H49O12P	573.302	572.296	6.592	[M+H]+	2.03444	3	0.7016	rp	-	-	-	-	-	66522.6	24850.8	37740.1	29142.6	17225	43372.8	56211.4	488185	42717.9	239407	44873.4	39397.2	-	1.10486	0.357395	3.60682	1.85073	up	1.00273	0.406291	4.54727	2.185	up
T3_positive	MW0105020	3-hydroxy-2-[(Z)-oct-2-enyl]pentanedioic acid	Organic acids	Organic acids	C13H22O5	281.149	258.147	2.6655	[M+Na]+	18.1903	3	0.7014	rp	-	71694415	-	-	-	20417.4	17039.7	26215.8	31964.5	20751.8	23327.1	19141.4	24418.3	17280.3	16878.4	21916.6	20397.4	-	-	-	-	-	-	-	-	-	-	-
T3_positive	MW0058045	1-Myristoyl-2-(1-enyl-stearoyl)-sn-glycero-3-phosphoethanolamine	GP	PE	C37H74NO7P	693.541	675.52	8.6425	[M+NH4]+	18.1952	3	0.7013	rp	-	53479560	HMDB0008851	-	-	145.22	1025.35	2984.71	878.6	2121.92	2010.05	5052.89	100.38	1540.32	307.68	1448.66	2827.77	-	-	-	-	-	-	-	-	-	-	-
T3_positive	MW0148985	Eriojaposide B	Others	Ketone compounds	C25H40O11	517.263	516.257	5.0171	[M+H]+	2.0577	3	0.7011	rp	-	11060349	HMDB0038029	-	C17889	3270.51	1098.87	3691.34	3117.28	1332.14	596.53	1469.15	2556.45	657.98	2172.01	1480.94	527.01	-	-	-	-	-	-	-	-	-	-	-
T3_positive	MW0011287	(3S,7E,9R)-4,7-Megastigmadiene-3,9-diol 9-[apiosyl-(1->6)-glucoside]	Others	Saccharides	C24H40O11	505.265	504.257	4.9975	[M+H]+	2.10667	3	0.7	rp	-	131750894	HMDB0029766	-	-	457.74	328.82	862.44	1107	2392.53	510.4	1196.27	1871.82	528.71	962.43	413.92	595.09	-	-	-	-	-	-	1.22712	0.23058	2.1812	1.12512	up
T3_positive	ZINC13378062	1,6-Bis(4-hydroxybenzyl)-4-methoxy-9,10-dihydrophenanthrene-2,7-diol	Benzene and substituted derivatives	Benzene and substituted derivatives	C29H26O5	477.166	454.178	5.0565	[M+Na]+	2.14871	3	0.6991	rp	-	14630663	-	-	-	6250.07	4668.89	7236.8	7457.44	5935.53	2499.19	503.16	459.96	1212.9	1164.33	2887.63	1100.5	-	1.41108	0.120915	0.324214	-1.62498	down	1.87615	0.0125576	0.119853	-3.06066	down
T3_positive	MW0134498	5-[[4,5-Dihydroxy-6-[5-hydroxy-2-(4-hydroxyphenyl)-7-methoxy-4-oxochromen-3-yl]oxy-3-(3,4,5-trihydroxy-6-methyloxan-2-yl)oxyoxan-2-yl]methoxy]-3-hydroxy-3-methyl-5-oxopentanoic acid	Benzene and substituted derivatives	Benzene and substituted derivatives	C34H40O19	770.252	752.216	4.7229	[M+NH4]+	2.15443	3	0.6989	rp	-	23900007	-	-	-	377.59	303.16	370.01	379.24	44.61	182.03	753.04	126.47	491.7	922.41	268.53	1068.94	-	1.25669	0.141998	3.72991	1.89914	up	-	-	-	-	-
T3_positive	MW0145398	Arg-Ile-Ser	Amino acids and derivatives	Amino acids and derivatives	C15H30N6O5	787.429	374.228	8.0113	[2M+K]+	15.4296	3	0.6971	rp	-	145453859	-	18998	-	6326.06	8147.89	5372.31	2921.18	9227.06	10848.4	7692.17	2523.8	16167.6	10758.6	11802	8955.97	-	-	-	-	-	-	-	-	-	-	-
T3_positive	MW0163239	3-hydroxy-6-[(2E)-3-(4-hydroxyphenyl)prop-2-enoyl]-5-methoxy-2-(3-methylbut-2-en-1-yl)phenolate	Benzene and substituted derivatives	Benzene and substituted derivatives	C21H21O5-	376.123	353.139	1.4613	[M+Na]+	2.24725	3	0.6969	rp	-	25245735	-	-	-	469.75	280.88	860.4	496.63	68	498.44	521.5	2695.21	397.51	110.45	80.17	369.69	-	-	-	-	-	-	-	-	-	-	-
T3_positive	MW0155762	Pro-Ala-Gln	Amino acids and derivatives	Amino acids and derivatives	C13H22N4O5	399.13	314.159	3.4503	[M+K+HCOOH]+	7.99175	3	0.6958	rp	-	145457373	-	21097	-	7739.89	11066.5	16715.2	9718.83	7976.71	1904.46	3513.6	15151.6	5364.9	9350	7796.98	6646.71	-	-	-	-	-	-	-	-	-	-	-
T3_positive	MW0165588	Siroamide	Others	Lactones	C42H40N5O15-7	855.245	854.252	4.5836	[M+H]+	18.8366	3	0.695	rp	-	90657931	-	-	-	3928.64	8908.02	15392.7	3247.83	6094.3	17492.3	398.43	4918.21	1420.37	4113.91	6411.02	2846.15	-	-	-	-	-	-	1.43504	0.15149	0.238653	-2.06701	down
T3_positive	MW0113760	NCGC00380161-01_C20H28O12_6-O-(Phenylacetyl)-alpha-D-glucopyranosyl alpha-D-glucopyranoside	Benzene and substituted derivatives	Benzene and substituted derivatives	C20H28O12	461.164	460.158	3.966	[M+H]+	2.33942	3	0.6948	rp	-	75368748	-	-	-	3849.81	3662.01	10740.6	3981.81	711.33	3274.02	593.18	2472.12	1091.57	1167.84	1050.64	1519.07	-	-	-	-	-	-	1.59662	0.175467	0.227744	-2.13452	down
T3_positive	HJAP156	Laricitrin-3-O-rhamnoside	Flavonoids	Flavonols	C22H22O12	479.117	478.111	4.2648	[M+H]+	2.35573	3	0.6944	rp	-	-	-	-	-	291.08	12.35	2.85	227.7	18.29	153.77	137.23	31.36	6.41	43.26	8.02	65.06	-	-	-	-	-	-	-	-	-	-	-
T3_positive	MW0111385	(1RS,2RS)-Guaiacylglycerol 1-glucoside	Others	Saccharides	C16H24O10	394.169	376.137	3.8864	[M+NH4]+	2.36775	3	0.6942	rp	-	131751407	HMDB0033300	-	-	12911.8	10530.6	974.3	639.64	4767.17	2724.36	2733.24	9779.8	1029.41	6126.42	810.07	3109.49	-	-	-	-	-	-	-	-	-	-	-
T3_positive	MW0125212	Mordant yellow 12	Benzene and substituted derivatives	Benzene and substituted derivatives	C13H11N3O3	258.097	257.08	2.2022	[M+H]+	2.39675	3	0.6935	rp	-	-	-	-	-	5124.4	6122.7	4868.8	5384.1	6280.11	4509.06	3705.29	5010.03	4004.05	5441.11	5237.75	5413.25	-	-	-	-	-	-	-	-	-	-	-
T3_positive	MW0147748	Condurangogenin C	Benzene and substituted derivatives	Benzene and substituted derivatives	C32H44O7	579.291	540.309	5.3499	[M+K]+	19.0554	3	0.6928	rp	-	71448935	-	-	C17766	9.09433e+06	4.6692e+06	9.3261e+06	1.3971e+07	9.09991e+06	8.54728e+06	1.17954e+07	1.09295e+07	868012	1.02599e+07	2.85428e+06	7.10019e+06	-	-	-	-	-	-	-	-	-	-	-
T3_positive	MW0111414	2alpha-(beta-D-Glucopyranosyloxy)-7-methoxy-2H-1,4-benzooxazine-3(4H)-one	Benzene and substituted derivatives	Benzene and substituted derivatives	C15H19NO9	375.139	357.106	3.629	[M+NH4]+	2.45325	3	0.6923	rp	-	11035692	-	-	-	377.17	564.2	195.63	1613.49	1320.68	610.59	823.09	5385.59	1675.73	1900.57	1598.72	1442.44	-	-	-	-	-	-	1.56567	0.249067	6.9344	2.79377	up
T3_positive	MW0012491	15-OxoEDE	Lipids	Free fatty acids	C20H34O3	340.284	322.251	8.6227	[M+NH4]+	0.505397	3	0.6915	rp	-	53394271	-	45658	-	142025	184437	445016	260532	390281	338478	485768	62813.6	277275	125511	241315	404912	-	-	-	-	-	-	-	-	-	-	-
T3_positive	MW0149650	Gln-Asp-Leu-Glu	Amino acids and derivatives	Amino acids and derivatives	C20H33N5O10	521.259	503.223	3.47	[M+NH4]+	2.49889	3	0.6913	rp	-	-	-	208462	-	244.2	1298.9	352.78	234.46	286.7	472.33	536.26	337.99	531.83	601.27	225.8	86.63	-	-	-	-	-	-	-	-	-	-	-
T3_positive	MW0165970	[(2S)-1-hexadecanoyloxy-3-[(2R,3R,4S,5R,6R)-3,4,5-trihydroxy-6-[[(2R,3R,4S,5R,6R)-3,4,5-trihydroxy-6-(hydroxymethyl)oxan-2-yl]oxymethyl]oxan-2-yl]oxypropan-2-yl] (9Z,12Z)-octadeca-9,12-dienoate	GL	TG	C49H88O15	934.645	916.612	6.9136	[M+NH4]+	2.53379	3	0.6905	rp	-	90659081	-	-	-	5994.59	5960	1836.55	1358.7	2426.32	587.25	2367.99	273.08	919.24	331.06	5821.2	567.28	-	-	-	-	-	-	1.39649	0.116721	0.258159	-1.95367	down
T3_positive	MW0112225	2-Methylethcathinone	Others	Ketone compounds	C12H17NO	192.137	191.131	6.1289	[M+H]+	2.5355	3	0.6905	rp	-	91696118	-	-	-	25044.8	21996.7	19234.4	10876.9	11481.1	11695.2	2641.9	19108.1	3035.3	18945.5	6513.05	4964.18	-	-	-	-	-	-	1.43713	0.115102	0.373971	-1.419	down
T3_positive	MW0111868	1-phospho-alpha-D-galacturonic acid	Organic acids	Organic acids	C6H11O10P	292.047	274.009	1.3625	[M+NH4]+	2.54075	3	0.6904	rp	-	440203	-	-	C04037	11887.6	11237	17869.8	5696.32	20964.5	21297	7753.29	4914.44	9252.65	18139.5	16224	10558.7	ko00053,ko00520,ko01100,ko01240,ko01250	-	-	-	-	-	-	-	-	-	-
T3_positive	MW0158360	Tyr-Ala-Phe	Amino acids and derivatives	Amino acids and derivatives	C21H25N3O5	466.131	399.179	2.9962	[M-2H+3Na]+	4.46042	3	0.6903	rp	-	22215051	-	17624	-	32158.5	18041	62685.8	21969.2	11908	46313.1	2447.83	14189.5	2626.24	10380.5	9698.24	7808.37	-	1.34626	0.229424	0.347762	-1.52383	down	1.61097	0.132173	0.170647	-2.55091	down
T3_positive	MW0150203	Glu-Val-Ala-Arg	Amino acids and derivatives	Amino acids and derivatives	C19H35N7O7	491.297	473.26	4.5539	[M+NH4]+	2.54278	3	0.6903	rp	-	-	-	134294	-	104.21	66.18	42.91	206.34	229.67	151.37	118.2	430.71	112.44	201.72	222.65	257.39	-	-	-	-	-	-	1.36156	0.290051	3.10056	1.63253	up
T3_positive	MW0156749	Ser-Gly-Ala-Asn-Lys	Amino acids and derivatives	Amino acids and derivatives	C18H33N7O8	493.281	475.239	3.748	[M+NH4]+	15.8396	3	0.6901	rp	-	-	-	264237	-	2.11603e+06	2.1677e+06	5.12517e+06	8.50478e+06	1.06907e+07	8.64204e+06	6.07493e+06	1.75968e+06	6.44275e+06	3.97626e+06	9.16106e+06	6.91074e+06	-	-	-	-	-	-	-	-	-	-	-
T3_positive	MW0154208	N-Acetyl-D-fucosamine	Alcohol and amines	Amines	C8H15NO5	206.099	205.095	1.8398	[M+H]+	2.55675	3	0.69	rp	-	11954186	-	-	-	21472.2	18593	13272	18270.8	20726.6	19335.7	13111	20231.2	13105.6	16216.1	25873.5	15691.7	-	-	-	-	-	-	-	-	-	-	-
T3_positive	MW0106235	Cyclolinopeptide I	Alkaloids	Alkaloids	C55H73N9O9S2	1090.47	1067.5	4.4446	[M+Na]+	2.56019	3	0.6899	rp	-	636981	HMDB0036552	-	-	12900.2	36869.3	40480.9	37696.9	125738	23151.3	12312.7	7374.28	9402.88	8611.09	9335.37	5019.94	-	1.56466	0.230735	0.123087	-3.02225	down	1.54332	0.139167	0.322323	-1.63342	down
T3_positive	ZINC13360260	3,6,7-Trimethoxy-11,12-dihydro-9a-azonia-10H-cyclopenta[b]triphenylene	Benzene and substituted derivatives	Benzene and substituted derivatives	C23H22NO3+	399.126	360.16	3.8864	[M+K]+	2.57825	3	0.6895	rp	-	6426881	-	-	-	38881.6	48310.3	10928.2	13447.5	13921.4	11800.9	9732.88	42259.8	11899.5	24247	9898.68	12208.4	-	-	-	-	-	-	-	-	-	-	-
T3_positive	MW0052969	Galabiosylceramide (d18:1/26:1(17Z))	SL	Cer	C56H105NO13	1038.69	999.759	4.4246	[M+K]+	2.59353	3	0.6892	rp	-	20057279	HMDB0004838	7097	C06126	16698.3	35315.2	22833.7	9690.56	32560	18185.7	3543.87	1343.95	3000.64	5925.99	3169.42	3160.47	ko00600	1.58722	0.13536	0.20279	-2.30194	down	1.84741	0.053375	0.105394	-3.24613	down
T3_positive	MW0145402	Arg-Ile-Thr-Val-Lys	Amino acids and derivatives	Amino acids and derivatives	C27H53N9O7	616.411	615.407	8.031	[M+H]+	8.03226	3	0.6892	rp	-	-	-	264858	-	87089.7	60777.2	99985.7	83682.7	133644	86814.6	61686.1	54578.3	57075.2	201489	65815.8	89202.1	-	-	-	-	-	-	-	-	-	-	-
T3_positive	MEDP1678	Thr-Val-Leu	Amino acids and derivatives	Amino acids and derivatives	C15H29N3O5	331.204	331.211	5.0368	[M+]+	16.4034	3	0.6882	rp	-	49864481	-	-	-	22707.2	31633.5	40578.5	31117.5	63998.7	23734.6	33630.8	27664	24085.7	59502.6	21476.7	62441.8	-	-	-	-	-	-	-	-	-	-	-
T3_positive	ZINC85542529	[(1S,2S,6S,9S,10S,11R,12R,13S,14S,15S,18S,19S,22S,23S,25R)-10,12,13,14,23-pentahydroxy-6,10,19-trimethyl-24-oxa-4-azaheptacyclo[12.12.0.02,11.04,9.015,25.018,23.019,25]hexacosan-22-yl] acetate	Others	Lactones	C29H45NO8	558.314	535.314	6.0097	[M+Na]+	19.5814	3	0.6878	rp	-	21573746	-	-	-	15660.5	23954.8	61389.2	52337.1	17082.8	16069	5795.59	5489.25	5747.29	13460.9	29579.5	6946.7	-	-	-	-	-	-	1.74321	0.184867	0.168627	-2.56809	down
T3_positive	ZINC6041333	(2S,3S,8aS,11S,12S,15aS)-2,12-Dihydroxy-7,15a-diisopropyl-20,20,21,21-tetramethyl-2,3:11,12-bisbutano-2,3,4,5,9,10,11,12,13,14,15,15a-dodecahydro-1H,8aH-8,16-dioxadicyclohepta[a,h]anthracene-14,15-dione	Others	Ketone compounds	C40H56O6	655.396	632.408	7.6177	[M+Na]+	2.67186	3	0.6875	rp	-	15409698	-	-	-	6097.81	3266.79	15683	6286.96	10824.7	7162.36	4497.6	1543.96	5861.67	2456.99	4584.6	10575.4	-	-	-	-	-	-	-	-	-	-	-
T3_positive	MW0160934	4-Amino-4-deoxychorismate(2-)	Organic acids	Organic acids	C10H9NO5-2	224.054	223.048	3.391	[M+H]+	2.68125	3	0.6873	rp	-	6857399	-	-	-	3362.54	8182.77	572.48	3130.86	5664.24	8313.98	11614.8	1889.44	15257.9	7622.13	12352.2	18650.5	-	1.32613	0.140142	2.25756	1.17477	up	-	-	-	-	-
T3_positive	MW0055601	1-pentadecanoyl-2-(13Z,16Z-docosadienoyl)-glycero-3-phosphate	GP	PA	C40H75O8P	715.52	714.52	7.598	[M+H]+	2.73849	3	0.686	rp	-	52928749	HMDB0114826	-	-	1179.55	304.87	1219.92	15517	10797.5	1877.22	905.72	683.22	568.46	2507.15	1077.14	8530.64	-	-	-	-	-	-	-	-	-	-	-
T3_positive	MW0001001	{[(4E)-5-(4-methoxyphenyl)-3-oxopent-4-en-1-yl]oxy}sulfonic acid	Phenolic acids	Phenolic acids	C12H14O6S	325.009	286.051	0.5766	[M+K]+	2.7725	3	0.6853	rp	-	131836975	HMDB0132996	-	-	561576	410191	601689	367130	309573	353398	335926	465308	396879	326907	416461	306113	-	-	-	-	-	-	-	-	-	-	-
T3_positive	MW0141813	2-[hydroxy-[2-hydroxy-3-[(Z)-octadec-9-enoyl]oxypropoxy]phosphoryl]oxyethyl-trimethylazanium	GP	PC	C26H53NO7P+	522.354	522.356	8.784	[M+]+	4.47782	3	0.6851	rp	-	5280634	-	-	C03916	65350.9	331594	322214	690075	283822	156424	425414	190822	481589	472285	400390	329838	-	-	-	-	-	-	-	-	-	-	-
T3_positive	MW0161569	salicyl-6-hydroxy-2-cyclohexene-on-oyl	Benzene and substituted derivatives	Benzene and substituted derivatives	C14H14O5	263.09	262.084	4.364	[M+H]+	2.809	3	0.6845	rp	-	14731723	HMDB0304479	-	-	543.99	1293.62	640.02	2820.38	575.04	1138.24	1258.58	367.11	1442.17	1289.63	3107.42	915.17	-	-	-	-	-	-	-	-	-	-	-
T3_positive	MW0112488	3,4,5-trihydroxy-6-[2-methoxy-4-(3-oxobut-1-en-1-yl)phenoxy]oxane-2-carboxylic acid	Benzene and substituted derivatives	Benzene and substituted derivatives	C17H20O9	737.228	368.111	4.245	[2M+H]+	5.11722	3	0.6844	rp	-	131839180	HMDB0135673	-	-	94906.2	71275.7	95258.8	79330.1	93371.8	97116.9	68262.8	78026.8	78753.1	57975.8	78009.2	99810.8	-	-	-	-	-	-	-	-	-	-	-
T3_positive	MW0058044	1-Myristoyl-2-(1-enyl-palmitoyl)-sn-glycero-3-phosphoethanolamine	GP	PE	C35H70NO7P	686.443	647.489	8.0113	[M+K]+	20.0639	3	0.6834	rp	-	53479559	HMDB0008850	-	-	14333.1	7563.02	20907.8	17882	27617.5	35850.8	28419.1	30528.1	21876.6	23508.6	30945.2	14134.5	-	-	-	-	-	-	-	-	-	-	-
T3_positive	MW0104068	[2-hydroxy-3-(3-oxoprop-1-en-1-yl)phenyl]oxidanesulfonic acid	Others	Others	C9H8O6S	262.03	244.004	0.5766	[M+NH4]+	2.897	3	0.6826	rp	-	131837810	HMDB0134054	-	-	5804.66	2994.51	4404.43	4104.83	2564.15	892.26	4702.4	4896.29	4390.82	4124.23	5606.22	4644.99	-	-	-	-	-	-	-	-	-	-	-
T3_positive	MW0149709	Gln-His-Trp	Amino acids and derivatives	Amino acids and derivatives	C22H27N7O5	470.212	469.207	3.0555	[M+H]+	2.91365	3	0.6822	rp	-	145455093	-	21222	-	3686.41	1693.74	500.15	4674.75	1226.24	2801.41	363.45	645.17	639.43	669.96	96.56	390.72	-	1.51029	0.124029	0.132979	-2.91073	down	1.2437	0.267685	0.280266	-1.83513	down
T3_positive	MW0165705	6-[3-Hydroxy-2-(3,5,7-trioxononanoyl)phenyl]-3,5-dioxohexanoate	Phenolic acids	Phenolic acids	C21H21O9-	440.115	417.119	4.364	[M+Na]+	20.2399	3	0.6817	rp	-	90658284	-	-	-	17667.2	19883.4	18881.9	22355.5	25735.9	39709.2	8332.54	28289.3	7399.93	23853.6	8637.86	15312.2	-	-	-	-	-	-	-	-	-	-	-
T3_positive	MW0011340	(2S,3R,4R,5R,6S)-2-[(2R,3S,4R,5R,6R)-4,5-dihydroxy-2-(hydroxymethyl)-6-[(4S,6R,7S,8R,9S,13R,16S)-5',7,9,13-tetramethylspiro[5-oxapentacyclo[10.8.0.02,9.04,8.013,18]icos-18-ene-6,2'-oxane]-16-yl]oxyoxan-3-yl]oxy-6-methyloxane-3,4,5-triol	Terpenoids	Terpene	C39H62O12	740.456	722.424	6.6019	[M+NH4]+	2.94523	3	0.6815	rp	-	44715470	-	-	-	649.78	1454.02	2984.33	2110.64	680.32	995.36	1208.72	1272.4	1833.67	1955.87	5045.64	762.16	-	-	-	-	-	-	-	-	-	-	-
T3_positive	MW0112514	3,4,5-trihydroxy-6-[4-(1-hydroxy-3-oxobutyl)-2-methoxyphenoxy]oxane-2-carboxylic acid	Organic acids	Organic acids	C17H22O10	387.127	386.121	3.629	[M+H]+	1.09523	3	0.6797	rp	-	131839206	HMDB0135700	-	-	82380.1	231671	274926	90851.6	65461.6	61572	95461	139714	118830	59240.2	141874	95295.2	-	-	-	-	-	-	-	-	-	-	-
T3_positive	MW0012882	(3,4,5-trihydroxyoxan-2-yl) (4aR,6aS,6bR,10S,12aR,14bS)-10-[(2R,3R,4R,5S,6R)-3-acetamido-6-[[5-[(2R,3R,4R)-3,4-dihydroxy-4-(hydroxymethyl)oxolan-2-yl]oxy-3-hydroxy-4-(3,4,5-trihydroxyoxan-2-yl)oxyoxan-2-yl]oxymethyl]-4,5-dihydroxyoxan-2-yl]oxy-5-hydroxy-2,2,6a,6b,9,9,12a-heptamethyl-1,3,4,5,6,6a,7,8,8a,10,11,12,13,14b-tetradecahydropicene-4a-carboxylate	FA	Others	C58H93NO25	1221.65	1203.6	4.4646	[M+NH4]+	3.04752	3	0.6793	rp	-	44715533	-	-	-	362.61	11209.8	10623.5	8533.35	13654.2	3514.78	32954.1	5533.97	14701.6	9402.92	5235.66	15360.8	-	-	-	-	-	-	-	-	-	-	-
T3_positive	MW0013795	3,4,5-Trihydroxy-6-[1-(4-methoxyphenyl)pentan-3-yloxy]oxane-2-carboxylic acid	Organic acids	Organic acids	C18H26O8	393.15	370.163	2.4493	[M+Na]+	3.08	3	0.6786	rp	-	131836988	HMDB0133009	-	-	50003.2	42845.2	53596.4	51698.6	42487.1	37677.5	9274.87	62713.2	25190.9	48190.7	14108.3	24432.7	-	-	-	-	-	-	-	-	-	-	-
T3_positive	MW0153489	Met-Ala-Met	Amino acids and derivatives	Amino acids and derivatives	C13H25N3O4S2	703.298	351.129	3.7873	[2M+H]+	11.9597	3	0.6778	rp	-	129656953	-	20438	-	1512.32	698.12	3185.67	1399.39	1203.25	154.98	2042.17	2641.98	668.34	2073.47	656.91	2609.03	-	-	-	-	-	-	-	-	-	-	-
T3_positive	MW0168266	2,4,6,8,10,12-Docosahexaenoic acid, ethyl ester	FA	Others	C24H36O2	374.3	356.272	2.4493	[M+NH4]+	13.3997	3	0.6773	rp	-	150680	HMDB0251557	-	-	54269.3	62181.1	56611.9	45503.1	49897.9	49907.1	21791.5	32853.3	18939.9	32667.7	23710.2	20920.2	-	-	-	-	-	-	1.80654	0.00564597	0.425192	-1.23381	down
T3_positive	MW0105503	Alanylaspartylarginine	Amino acids and derivatives	Amino acids and derivatives	C13H24N6O6	361.185	360.176	3.7282	[M+H]+	3.1685	3	0.6767	rp	-	18218307	-	-	-	15032.4	15590.1	9175.01	13854.4	9085.93	8999.43	6487.71	6199.03	6738.77	8738.29	5194.28	3824.08	-	-	-	-	-	-	1.73498	0.0795965	0.488109	-1.03473	down
T3_positive	MEDL01986	Pleoside	Phenolic acids	Phenolic acids	C15H20O9	345.124	344.111	2.685	[M+H]+	3.169	3	0.6767	rp	-	44566416	HMDB0029647	-	-	10835.6	11761.3	10644	1858.31	10503.5	7809.08	7458.28	7965.74	3775.68	9502.73	10702	10163.9	-	-	-	-	-	-	-	-	-	-	-
T3_positive	MEDN1768	Bisphenol F	Benzene and substituted derivatives	Benzene and substituted derivatives	C13H12O2	201.092	200.084	5.0565	[M+H]+	3.17575	3	0.6766	rp	-	12111	HMDB0240711	-	C14298	1820.98	354.06	536.05	1252.44	608.71	974.83	1789.13	251.15	1007.13	1391.34	338.69	805.13	-	-	-	-	-	-	-	-	-	-	-
T3_positive	MW0160853	2-amino-6-(cyclopropylamino)-1H-1,3,5-triazin-4-one	Others	Others	C6H9N5O	190.071	167.081	0.9398	[M+Na]+	3.225	3	0.6755	rp	-	6321196	-	-	-	1862.4	3944.55	1565.44	1350.86	1993.8	3073.79	1363.09	2301.94	2221.03	3235.05	2032.37	1861.76	-	-	-	-	-	-	-	-	-	-	-
T3_positive	MEDN1816	10-Nitro-octadeca-9,12-dienoic acid	Organic acids	Organic acids	C18H31NO4	348.213	325.225	5.8706	[M+Na]+	3.2715	3	0.6746	rp	-	656744	HMDB05049	-	-	64161.2	73709.5	34694.9	55033.3	55342.6	53981.6	23562.6	97182.4	29437.5	51966.6	59021.5	28580.5	-	-	-	-	-	-	-	-	-	-	-
T3_positive	MW0153048	Lys-Leu-Thr-Arg	Amino acids and derivatives	Amino acids and derivatives	C22H44N8O6	1050.69	516.338	7.0916	[2M+NH4]+	17.2932	3	0.6743	rp	-	-	-	171413	-	5803.76	5169.46	1188.28	527.61	4702.76	3071.51	3481.49	706.73	1825.56	1293.03	453.15	1029	-	-	-	-	-	-	-	-	-	-	-
T3_positive	MW0116240	{4-[1-hydroxy-3-(5-methoxy-2,2-dimethyl-2H-chromen-6-yl)prop-2-en-1-yl]phenyl}oxidanesulfonic acid	Others	Others	C21H22O7S	419.118	418.109	2.7044	[M+H]+	3.29124	3	0.6741	rp	-	131832343	HMDB0125877	-	-	186.38	38.04	150.06	10.64	73.09	134.21	168.86	354.51	109.56	103.19	22.57	53.38	-	-	-	-	-	-	-	-	-	-	-
T3_positive	MW0143963	7-Epiloganin tetraacetate	Others	Lactones	C25H34O14	581.183	558.195	8.7643	[M+Na]+	3.32501	3	0.6734	rp	-	443343	-	-	-	10594.2	1225.3	608.27	2462.66	828.3	669.21	1795.33	2747.88	2801.5	8878.98	1156.51	7212.19	-	1.18478	0.194485	4.35529	2.12277	up	-	-	-	-	-
T3_positive	MW0159042	Val-Ile-Leu-Asp	Amino acids and derivatives	Amino acids and derivatives	C21H38N4O7	458.274	458.274	5.4501	[M+]+	0.357796	3	0.6733	rp	-	-	-	242461	-	863855	619819	341087	702601	781595	751587	387377	616159	926271	1.1582e+06	879915	798370	-	-	-	-	-	-	-	-	-	-	-
T3_positive	MW0157800	Thr-Ser-Leu	Amino acids and derivatives	Amino acids and derivatives	C13H25N3O6	320.188	319.174	6.0494	[M+H]+	15.5127	3	0.6731	rp	-	145458193	-	17365	-	142708	175903	148176	183892	256273	325898	351389	80914.2	507892	258583	341927	272003	-	-	-	-	-	-	-	-	-	-	-
T3_positive	MW0145301	Arg-Asp-Ser	Amino acids and derivatives	Amino acids and derivatives	C13H24N6O7	415.137	376.171	5.0956	[M+K]+	3.38175	3	0.6722	rp	-	145453769	-	18236	-	61	900.1	1013.26	340.59	239.54	97.09	2198.31	197.14	999.72	201.35	1643.71	696.57	-	1.10587	0.278204	3.75303	1.90806	up	-	-	-	-	-
T3_positive	MW0150186	Glu-Tyr-Asp	Amino acids and derivatives	Amino acids and derivatives	C18H23N3O9	889.248	425.143	4.2648	[2M+K]+	7.71088	3	0.6719	rp	-	145455538	-	21692	-	1027.03	757.98	7382.2	250.99	192.53	3115.6	936.99	7365.75	2766.72	2308.22	3800.1	1985.41	-	1.19101	0.262787	2.27408	1.18528	up	-	-	-	-	-
T3_positive	MW0162709	N-succinyl-L-glutamic 5-semialdehyde(2-)	Others	Lactones	C9H11NO6-2	247.091	229.059	1.2056	[M+NH4]+	3.407	3	0.6717	rp	-	25244043	-	-	-	3820.04	10764.7	9260.6	14669.7	9400.75	8885.22	4795.5	8627.7	7727.69	7935.05	8792.54	4254.49	-	-	-	-	-	-	-	-	-	-	-
T3_positive	MW0017232	CL(10:0/10:0/10:0/17:0)	GL	CL	C56H108O17P2	1153.67	1114.71	4.4346	[M+K]+	3.43049	3	0.6712	rp	-	131831170	HMDB0124574	-	-	12310.8	1521.93	1754.08	4461.2	2446.51	3301.35	10579.8	4992.19	11299.3	7737.63	5798.43	6504.9	-	-	-	-	-	-	-	-	-	-	-
T3_positive	MW0166480	Thiocoraline dithiol	Alcohol and amines	Amines	C48H58N10O12S6	1176.31	1158.26	4.4845	[M+NH4]+	3.46036	3	0.6706	rp	-	102514970	-	-	-	1776.28	8424.54	7998.35	3007.13	4242.23	1727.97	3212.05	3228.18	1717.99	1599.06	511.79	1055.51	-	1.41902	0.100413	0.352706	-1.50346	down	-	-	-	-	-
T3_positive	MW0017240	CL(10:0/10:0/10:0/24:0)	GL	CL	C63H122O17P2	1230.85	1212.82	5.52	[M+NH4]+	3.52319	3	0.6692	rp	-	131831186	HMDB0124590	-	-	1786.09	2702.21	8453.71	7021.2	2162.47	3021.49	4162.61	2767.7	768.02	1461.78	1924.94	2510.78	-	1.13956	0.293785	0.483197	-1.04932	down	-	-	-	-	-
T3_positive	MW0153552	Met-Glu-Trp	Amino acids and derivatives	Amino acids and derivatives	C21H28N4O6S1	464.176	464.173	2.0736	[M+]+	14.4336	3	0.6684	rp	-	145456934	-	19686	-	494.29	865.02	23.32	733.37	278.25	155.39	489.44	4704.14	66.55	1657.61	1280.08	1037.44	-	1.4916	0.0205763	3.40625	1.76819	up	-	-	-	-	-
T3_positive	MW0142576	(1R,2S,5S,6S)-2-(3-carboxypropanoyl)-5-[(1-carboxyvinyl)oxy]-6-hydroxycyclohex-3-ene-1-carboxylic acid	Organic acids	Organic acids	C14H16O9	329.085	328.079	0.7536	[M+H]+	3.5805	3	0.668	rp	-	24883454	-	-	-	533.35	507.69	421.73	179.37	285.73	916.44	3677.58	401.57	5044.35	785.13	1638.16	2850.1	-	1.38487	0.151297	3.81704	1.93245	up	1.26914	0.204882	6.23714	2.64088	up
T3_positive	MW0156965	Ser-Tyr-Tyr-Gln-Ser	Amino acids and derivatives	Amino acids and derivatives	C29H38N6O11	646.273	646.26	5.811	[M+]+	13.6639	3	0.6679	rp	-	-	-	264977	-	67212.1	56397.4	36452.2	27709.7	27281	29712.4	5594.45	8077.75	7100.59	50956.8	17967.2	14062.1	-	-	-	-	-	-	1.90474	0.0349217	0.12978	-2.94586	down
T3_positive	MW0149410	GalNAc1-3Gal1-4Gal1-4GlcNAcSp	Others	Saccharides	C30H51N5O21	817.299	817.308	3.391	[M+]+	15.4674	3	0.667	rp	-	-	-	3668	-	4498.09	3996.62	6172.96	6280.51	6258.84	6345.58	1092.67	777	1866.95	2221.76	3615.54	4440.17	-	-	-	-	-	-	1.81863	0.0167597	0.254752	-1.97283	down
T3_positive	MW0000629	(2-methyl-3-oxo-1-phenylpropoxy)sulfonic acid	Benzene and substituted derivatives	Benzene and substituted derivatives	C10H12O5S	282.999	244.041	0.5961	[M+K]+	3.63925	3	0.6668	rp	-	131837493	HMDB0133640	-	-	57306.8	39574.6	53306.7	36874.7	34195.7	32465.4	44514.7	51044	45549.6	38664.3	50637.1	36362.7	-	-	-	-	-	-	-	-	-	-	-
T3_positive	MW0139815	Theadibenzotropolone A	Benzene and substituted derivatives	Benzene and substituted derivatives	C50H38O21	1013.14	974.191	5.49	[M+K]+	3.65289	3	0.6665	rp	-	85433835	HMDB0039809	-	-	4798.84	4352.23	14111.3	1044.9	1920.89	3957.09	360.48	919.68	56.84	511.75	525.31	428.84	-	1.57166	0.169334	0.211747	-2.23959	down	1.67953	0.147575	0.0574749	-4.12092	down
T3_positive	MW0139997	[(2S,3R,4R,5S,6S)-5-hydroxy-2-[[(1S,2S,4S,5S,6R,10S)-2-(hydroxymethyl)-10-[(2S,3R,4S,5S,6R)-3,4,5-trihydroxy-6-(hydroxymethyl)oxan-2-yl]oxy-3,9-dioxatricyclo[4.4.0.02,4]dec-7-en-5-yl]oxy]-6-methyl-3-[(E)-3-phenylprop-2-enoyl]oxyoxan-4-yl] (E)-3-phenylprop-2-enoate	Benzene and substituted derivatives	Benzene and substituted derivatives	C39H44O16	791.236	768.263	4.6431	[M+Na]+	22.0445	3	0.6661	rp	-	23844040	-	-	-	1538.05	222.67	1060.69	402.13	655.57	788.84	1378.05	3547.35	2218.11	3167.82	2378.04	1759.7	-	1.68644	0.0385259	3.95635	1.98417	up	1.26145	0.13798	2.53189	1.34022	up
T3_positive	MW0112421	3,4,5-Trihydroxy-6-(2-phenylacetyl)oxyoxane-2-carboxylic acid	Organic acids	Organic acids	C14H16O8	313.093	312.084	2.2121	[M+H]+	3.706	3	0.6654	rp	-	131839498	HMDB0140804	-	-	8357.57	9285.13	13679.6	7884.08	6313.75	4836.08	7780.13	6814.22	7116.49	5134.33	7556.92	8340.62	-	-	-	-	-	-	-	-	-	-	-
T3_positive	MW0143208	Ba 2652;Stilbamidin	Benzene and substituted derivatives	Benzene and substituted derivatives	C16H16N4	265.151	264.137	2.9962	[M+H]+	3.7585	3	0.6643	rp	-	8811	-	-	-	98589.2	14310.3	32083.5	14796.9	13044.9	304718	73074.4	116233	76991.2	77521.7	73035.3	60428.2	-	-	-	-	-	-	-	-	-	-	-
T3_positive	MW0148030	Cys-Leu-Thr	Amino acids and derivatives	Amino acids and derivatives	C13H25N3O5S1	353.195	335.151	3.2428	[M+NH4]+	3.77075	3	0.6641	rp	-	145454805	-	18060	-	752.62	401.86	45.73	502.14	210.53	167.44	370.93	704.35	246.13	116.53	210.04	157.26	-	-	-	-	-	-	-	-	-	-	-
T3_positive	MW0012923	(R)-1-Octen-3-ol	Alcohol and amines	Alcohols	C8H16O	279.231	128.12	6.9528	[2M+Na]+	2.57399	3	0.6637	rp	-	18827	HMDB0031299	-	C14272	28152.2	27692.6	33459.2	27913.1	36009.2	31512.2	56921.6	10919.2	80195.9	46523.3	52754.7	52807.9	-	-	-	-	-	-	-	-	-	-	-
T3_positive	MW0105693	Arginylaspartyllysine	Amino acids and derivatives	Amino acids and derivatives	C16H31N7O6	435.257	417.234	2.2319	[M+NH4]+	3.79142	3	0.6637	rp	-	18218662	-	-	-	146.14	670.17	160.72	76.65	7.18	251.09	68.08	220.3	373.36	76.16	150.86	167.08	-	-	-	-	-	-	-	-	-	-	-
T3_positive	MW0130274	CID 74977408	Others	Ketone compounds	C22H22O10	464.156	446.121	4.364	[M+NH4]+	3.81711	3	0.6631	rp	-	74977408	HMDB0141944	-	-	1155.68	1130.68	2511.27	660.06	1018.77	714.58	951.31	2409.11	2963.49	2240.29	2500.43	1132.79	-	1.50438	0.101023	2.45403	1.29516	up	-	-	-	-	-
T3_positive	MW0113776	alpha-Neup5Ac-(2->6)-D-Galp	Others	Saccharides	C17H29NO14	472.163	471.159	0.8709	[M+H]+	3.83057	3	0.6628	rp	-	53262334	-	-	-	5513.07	714.49	2929.48	7278.23	3324.95	4352.62	14370.2	4373.48	1197.88	1021.97	5520.24	4145.42	-	-	-	-	-	-	-	-	-	-	-
T3_positive	MW0003494	3-(4-Hydroxy-3-methoxyphenyl)-1,2-propanediol 2-O-(galloyl-glucoside)	Benzene and substituted derivatives	Benzene and substituted derivatives	C23H28O13	513.157	512.153	4.245	[M+H]+	3.88792	3	0.6617	rp	-	85236310	HMDB0036376	-	-	1157.46	1897.4	11357	7480.97	2079.88	1472.6	466	3459.01	578.78	2526.41	1907.76	832.76	-	-	-	-	-	-	-	-	-	-	-
T3_positive	MW0153639	Met-Phe-Tyr	Amino acids and derivatives	Amino acids and derivatives	C23H29N3O5S1	460.192	459.183	2.2518	[M+H]+	3.90238	3	0.6614	rp	-	145457039	-	18004	-	4909.61	2413.87	6582.08	10511.2	8717.47	7764.57	14526.5	13500.9	12741.8	7911.92	11144.4	10307.3	-	-	-	-	-	-	1.72394	0.00896037	2.93186	1.55182	up
T3_positive	MW0123621	Dictyoquinazol C	Heterocyclic compounds	Heterocyclic compounds	C18H18N2O5	343.131	342.122	7.9992	[M+H]+	3.9295	3	0.6608	rp	-	11099949	HMDB0040442	-	-	203.41	853.79	182.07	481.88	687.26	287.55	1281.45	893.22	3803.65	1968.01	147.45	2465.6	-	-	-	-	-	-	1.49793	0.221273	4.82407	2.27025	up
T3_positive	MW0049261	[(2S)-2-hydroxy-3-octanoyloxypropyl] decanoate	GL	DG	C21H40O5	373.293	372.288	6.8941	[M+H]+	3.9365	3	0.6607	rp	-	73416316	HMDB0092960	-	-	248.63	1479.32	2827.91	832.09	1975.4	1100.16	3125.38	4750.07	597.78	260.7	271.34	476	-	1.62092	0.101985	0.257966	-1.95475	down	-	-	-	-	-
T3_positive	MW0016548	Cdp-DG(22:5(4Z,7Z,10Z,13Z,16Z)/22:5(4Z,7Z,10Z,13Z,16Z))	GL	DG	C56H85N3O15P2	1140.51	1101.55	4.2351	[M+K]+	4.00073	3	0.6594	rp	-	131822673	HMDB0116017	-	-	3333.98	6109.83	4472.17	5645.75	4886.61	3677.42	1250.15	4608.64	1162.73	4019.36	1498.6	2140.97	-	-	-	-	-	-	-	-	-	-	-
T3_positive	MW0146919	BUTHIDAZOLE	Heterocyclic compounds	Heterocyclic compounds	C10H16N4O2S	257.109	256.099	0.6548	[M+H]+	4.00875	3	0.6592	rp	-	41462	HMDB0249461	-	C19112	2009.24	1120.51	553.38	474.18	1969.93	1845.5	1962.68	1887.52	585.67	649.93	695.75	1668.08	-	-	-	-	-	-	-	-	-	-	-
T3_positive	MW0162490	Bis(2,3-dihydroxypropyl) phosphate	Organic acids	Organic acids	C6H14O8P-	284.001	245.043	0.5961	[M+K]+	4.07375	3	0.6579	rp	-	25202983	-	-	-	31386.3	21649.5	31526.2	22352.6	19871.2	18409.8	19612.5	17003	10298.9	21276.1	27136.3	21513.3	-	-	-	-	-	-	-	-	-	-	-
T3_positive	MW0111404	(2E)-3-[4-({2-O-[(2S,3R,4R)-3,4-Dihydroxy-4-(hydroxymethyl)tetrahydro-2-furanyl]-beta-D-glucopyranosyl}oxy)-3-methoxyphenyl]acrylic acid	Organic acids	Organic acids	C21H28O13	506.184	488.153	3.49	[M+NH4]+	4.07907	3	0.6578	rp	-	75411925	-	-	-	118.02	877.82	620.88	1515.07	480.87	704.51	1035.27	659.11	285.06	732.5	538.55	85.78	-	-	-	-	-	-	-	-	-	-	-
T3_positive	MW0110104	Trp-Cys	Amino acids and derivatives	Amino acids and derivatives	C14H17N3O3S	354.117	307.099	3.5299	[M+HCOO+2H]+	12.7079	3	0.6563	rp	-	46937906	HMDB0029080	-	-	23129.3	29380.7	40781.2	25477.5	22076.2	30325.3	30369.8	53720	24580.3	43079.9	32574.6	26037.1	-	-	-	-	-	-	-	-	-	-	-
T3_positive	MEDN1307	2-Aminobenzenesulfonic acid	Alkaloids	Alkaloids	C6H7NO3S	191.047	173.015	1.2056	[M+NH4]+	4.1595	3	0.6561	rp	-	6926	HMDB0304940	-	C06333	53169.2	77796.3	38222.7	55421.2	84049.2	87750.1	55617.9	33516.7	65322.1	64770.2	63529.6	54496	-	-	-	-	-	-	-	-	-	-	-
T3_positive	MW0011728	[(3aS,4S,6S,6aS,9aS,9bS)-6-hydroxy-3,6,9-trimethyl-2-oxo-3,3a,4,5,6a,7,9a,9b-octahydroazuleno[4,5-b]furan-4-yl] (E)-2-methylbut-2-enoate	Others	Lactones	C20H28O5	366.229	348.194	8.0067	[M+NH4]+	4.18525	3	0.6556	rp	-	45359675	-	-	-	353.4	39.74	1184.36	569.07	256.68	477.42	519.47	353.28	1135.01	494.56	732.39	669.28	-	-	-	-	-	-	-	-	-	-	-
T3_positive	MW0004036	Isovanillic acid	Benzene and substituted derivatives	Benzene and substituted derivatives	C8H8O4	215.047	168.042	1.9372	[M+HCOO+2H]+	22.9508	3	0.6538	rp	-	12575	HMDB0060003	-	-	51154.7	47982.8	32340.4	24020.3	20601	21214	2638.04	63937	1145.55	25057.5	3542.52	1416.79	-	1.18352	0.253276	0.455938	-1.13309	down	-	-	-	-	-
T3_positive	MW0154229	(S)-2-acetamido-6-oxopimelic acid	Organic acids	Organic acids	C9H13NO6	249.107	231.074	0.8709	[M+NH4]+	4.282	3	0.6536	rp	-	440719	-	-	C05539	2787.77	4196.83	2625.56	2277.51	4096.81	8386.1	7889.96	3565.19	6333.93	4069.85	3016.03	2640.63	ko00261,ko00300,ko01100,ko01110,ko01230	-	-	-	-	-	-	-	-	-	-
T3_positive	MW0143205	methyl {2-[(1R)-1-(3,4-dimethoxyphenyl)-4-oxocyclohex-2-en-1-yl]ethyl}methylcarbamate	Benzene and substituted derivatives	Benzene and substituted derivatives	C19H25NO5	370.169	347.173	3.8014	[M+Na]+	4.3175	3	0.6529	rp	-	443747	-	-	C12262	5087.23	2864.67	2751.84	4167.47	2254.86	1167.97	5458.34	4037.47	3912.95	6434.92	3012.58	3428.56	-	-	-	-	-	-	-	-	-	-	-
T3_positive	MW0147322	Cellopentaose	Others	Saccharides	C30H52O26	811.278	828.275	5.0956	[M+H-H2O]+	7.63458	3	0.6528	rp	-	440949	-	-	C06218	8257.99	9406.43	9902.85	5212.43	12351.1	13990.4	11118.3	5426.12	15406.4	9009.23	15749.3	18688	-	-	-	-	-	-	-	-	-	-	-
T3_positive	MW0144583	Ala-Gly-Pro-His-Lys	Amino acids and derivatives	Amino acids and derivatives	C22H36N8O6	509.286	508.276	6.3854	[M+H]+	4.36552	3	0.652	rp	-	-	-	264422	-	4.89654e+07	3.07923e+07	3.62782e+07	4.27186e+07	1.72824e+07	4.37491e+07	1.18125e+07	1.3352e+07	5.96867e+06	2.17539e+07	1.36852e+07	3.43376e+06	-	1.21385	0.11431	0.374678	-1.41628	down	1.77391	0.0216202	0.268306	-1.89805	down
T3_positive	MW0137372	Apigenin 4'-[p-coumaroyl-(->2)-glucuronyl-(1->2)-glucuronide] 7-glucuronide	Flavonoids	Flavones	C42H40O25	983.144	944.186	5.0368	[M+K]+	4.37709	3	0.6517	rp	-	131752326	HMDB0038296	-	-	961.68	153.47	373.09	570.96	630.27	446.78	3632.53	520.99	6957.95	758.59	3255.42	1758.04	-	1.40957	0.198016	3.50244	1.80836	up	1.34084	0.225022	7.46618	2.90037	up
T3_positive	MW0149685	Gln-Glu-Phe	Amino acids and derivatives	Amino acids and derivatives	C19H26N4O7	423.188	422.18	2.1032	[M+H]+	4.38365	3	0.6516	rp	-	145455059	-	22266	-	2496.3	876.63	5380.24	1769.34	4566.33	3725.43	1858.83	602.7	319.26	2885.52	3525.59	4108.87	-	-	-	-	-	-	1.17878	0.266558	0.317689	-1.65431	down
T3_positive	MW0009319	P,P-Dioctyldiphenylamine	Benzene and substituted derivatives	Benzene and substituted derivatives	C28H43N	416.312	393.34	7.9518	[M+Na]+	23.8762	3	0.6515	rp	-	7569	HMDB0061926	-	-	3107	4275.66	1306.83	2347.3	5339.41	7577.6	12215.3	1470.03	17413.3	7568.9	12031.7	12599.1	-	1.33014	0.0621346	2.10947	1.07688	up	-	-	-	-	-
T3_positive	MW0010568	(2R,3S,4S,5R,6S)-2-(hydroxymethyl)-6-[4-[[(3S,4S)-4-(hydroxymethyl)-5-[3-methoxy-4-[(2S,3R,4S,5S,6R)-3,4,5-trihydroxy-6-(hydroxymethyl)oxan-2-yl]oxyphenyl]oxolan-3-yl]methyl]-2-methoxyphenoxy]oxane-3,4,5-triol	Lignans and Coumarins	Lignans	C32H44O16	685.265	684.263	8.784	[M+H]+	4.47838	3	0.6497	rp	-	23757206	-	-	-	561.28	366.09	534.34	321.86	346.45	343.69	54.9	137.64	105.8	418.28	939.32	105.46	-	-	-	-	-	-	1.83621	0.0141976	0.204103	-2.29263	down
T3_positive	MW0155995	Pro-Ser-Ser	Amino acids and derivatives	Amino acids and derivatives	C11H19N3O6	617.233	289.127	3.9064	[2M+K]+	19.616	3	0.6492	rp	-	24997971	-	20323	-	25142	25169.9	32842.2	36432.2	30046.8	28869.5	12276.3	9282.62	11418.1	13878.6	16558.5	12717.5	-	1.74415	0.00774245	0.452599	-1.14369	down	1.87988	0.0146978	0.396577	-1.33433	down
T3_positive	MW0152208	Leu-Ala-Ser-Ser-Thr	Amino acids and derivatives	Amino acids and derivatives	C19H35N5O9	495.286	477.243	3.748	[M+NH4]+	16.5213	3	0.6488	rp	-	-	-	264968	-	115521	120948	276249	436445	551060	447098	307733	97470.8	324641	215436	466627	366684	-	-	-	-	-	-	-	-	-	-	-
T3_positive	ZINC39036262	(4R,12R,14S,16S)-4-(4-hydroxyphenyl)-14-[2-(4-hydroxyphenyl)ethyl]-8-methoxy-3,11,13-trioxatetracyclo[8.6.0.02,7.012,16]hexadeca-1,7,9-trien-6-one	Heterocyclic compounds	Heterocyclic compounds	C28H26O7	497.16	474.168	4.1655	[M+Na]+	4.52728	3	0.6487	rp	-	10576469	-	-	-	2602.1	4072.3	303.52	635.68	665.64	3067.8	266.12	865.57	77.34	488.11	898.38	73.68	-	1.00625	0.352412	0.334202	-1.58121	down	1.20236	0.21791	0.173265	-2.52895	down
T3_positive	MW0157594	Thr-Asp-Trp	Amino acids and derivatives	Amino acids and derivatives	C19H24N4O7	385.159	420.164	3.966	[M+H-2H2O]+	16.8309	3	0.6477	rp	-	145457999	-	19882	-	11648.5	7355.64	30708.2	34023.6	18374	15757.3	43314.9	27644.7	19532.4	20757.2	22748.9	22708.1	-	-	-	-	-	-	-	-	-	-	-
T3_positive	MW0130065	2-(2,5-dihydroxy-4-methoxyphenyl)-5,7-dihydroxy-6,8-bis[3,4,5-trihydroxy-6-(hydroxymethyl)oxan-2-yl]-4H-chromen-4-one	Others	Ketone compounds	C28H32O17	658.191	640.164	4.3342	[M+NH4]+	4.6079	3	0.6471	rp	-	131833380	HMDB0127001	-	-	151.9	179.83	445.38	411.05	90.76	644.1	656.14	757.97	450.93	775.24	534.41	467.95	-	-	-	-	-	-	1.55453	0.0493983	2.39997	1.26302	up
T3_positive	MW0161856	Methylphosphonate(1-)	Others	Lactones	CH4O3P-	113.034	94.9898	1.2642	[M+NH4]+	24.4849	3	0.647	rp	-	21680363	-	-	-	69543.4	109704	68148.4	76494.4	108556	123691	198771	42131.1	240572	86172.8	148922	190900	-	-	-	-	-	-	-	-	-	-	-
T3_positive	MW0158564	Tyr-Phe-Asp-Arg	Amino acids and derivatives	Amino acids and derivatives	C28H37N7O8	600.294	599.27	5.6307	[M+H]+	24.9041	3	0.6459	rp	-	-	-	257133	-	2.15787e+06	2.01744e+06	1.71309e+06	1.6628e+06	1.58311e+06	1.23425e+06	353859	438290	239784	1.16378e+06	467172	452220	-	1.44234	0.055734	0.464976	-1.10477	down	1.89149	0.00223159	0.175249	-2.51252	down
T3_positive	MW0159211	Val-Tyr-Gln	Amino acids and derivatives	Amino acids and derivatives	C19H28N4O6	485.125	408.201	2.2914	[M-H+2K]+	6.48844	3	0.6432	rp	-	16222278	-	17998	-	15724.5	23497.1	21346.1	20444.6	33936.4	15891	10873.5	11206.5	12390.5	13168.6	10742.1	10889	-	1.47345	0.158245	0.495215	-1.01387	down	-	-	-	-	-
T3_positive	MW0152192	Leu-Ala-Arg-Glu	Amino acids and derivatives	Amino acids and derivatives	C20H37N7O7	992.564	487.275	4.4646	[2M+NH4]+	20.8171	3	0.6431	rp	-	-	-	175762	-	21083.8	19234.8	7753.28	20203.5	41216.3	21922.2	31029.3	11722.8	17902.1	38205.2	72587.9	6776.92	-	-	-	-	-	-	-	-	-	-	-
T3_positive	ZINC32296280	Ebracteatoside D	Alcohol and amines	Alcohols	C19H34O11	456.242	438.21	4.2648	[M+NH4]+	4.81986	3	0.6429	rp	-	636597	-	-	-	2874.1	2643.09	3377.02	1721.7	1759	1561.48	290.7	13.43	100.99	179.99	39.11	51.13	-	1.72618	5.51659e-05	0.0535939	-4.22179	down	1.73875	0.002451	0.0455487	-4.45645	down
T3_positive	MW0164191	curcumin 4'-O-beta-D-gentiobioside	Others	Ketone compounds	C33H40O16	715.239	692.232	8.7643	[M+Na]+	25.0842	3	0.6427	rp	-	46926100	-	-	-	8745.59	4436.27	9356.95	6250.77	5805.49	7326.06	9001.38	9763.77	4073.45	5016.88	3865.48	6848.47	-	-	-	-	-	-	-	-	-	-	-
T3_positive	MW0145880	Asn-Pro-Thr	Amino acids and derivatives	Amino acids and derivatives	C13H22N4O6	353.135	330.154	2.0151	[M+Na]+	4.8365	3	0.6426	rp	-	145454243	-	21770	-	8284.29	2323.85	1665.87	2733.91	1846.29	1357	717.58	9571.7	809.06	534.08	1384.7	1208.33	-	-	-	-	-	-	-	-	-	-	-
T3_positive	MW0105172	4-[(2-{[4-({8-[2-(acetyloxy)propan-2-yl]-2-oxo-2H,8H,9H-furo[2,3-h]chromen-9-yl}oxy)-3-methyl-4-oxobutan-2-yl]sulfanyl}-1-[(carboxymethyl)-C-hydroxycarbonimidoyl]ethyl)-C-hydroxycarbonimidoyl]-2-aminobutanoic acid	Organic acids	Organic acids	C31H39N3O13S	711.257	693.22	2.5086	[M+NH4]+	4.84596	3	0.6424	rp	-	131835382	HMDB0129099	-	-	3544.54	6956.6	7102.67	3478.64	3672.04	4043.47	1142.36	503.61	1804.66	4566.02	205.75	3006.26	-	-	-	-	-	-	1.74199	0.0447994	0.196016	-2.35096	down
T3_positive	MW0150223	Glu-Val-Tyr-Asp	Amino acids and derivatives	Amino acids and derivatives	C23H32N4O10	588.226	524.212	1.2445	[M+CH3CN+Na]+	8.30183	3	0.6421	rp	-	-	-	134662	-	6264.01	2433.68	12880.5	9466.74	3456.01	2677.72	14171.8	13158.2	4375.48	11505.3	9002.09	5706.88	-	-	-	-	-	-	-	-	-	-	-
T3_positive	MW0145921	Asn-Trp-Tyr	Amino acids and derivatives	Amino acids and derivatives	C24H27N5O6	504.163	481.196	2.2518	[M+Na]+	25.2163	3	0.6417	rp	-	145454293	-	17719	-	24593.6	54979.9	54648.8	39557.4	64361.3	19125.9	19144.2	10584.2	32552.9	22446.1	21511.4	29377.5	-	-	-	-	-	-	1.36597	0.127503	0.464016	-1.10775	down
T3_positive	MW0131799	3,4,5-trihydroxy-6-[2-(methoxymethyl)-5-(3,5,7-trihydroxy-3,4-dihydro-2H-1-benzopyran-2-yl)phenoxy]oxane-2-carboxylic acid	Organic acids	Organic acids	C23H26O12	495.147	494.142	4.3045	[M+H]+	4.91055	3	0.6411	rp	-	131834201	HMDB0127852	-	-	1095.86	876.44	1042.2	253.11	1248.06	2171.89	3054.27	672.77	1783.96	1825.87	1042.37	4238.84	-	-	-	-	-	-	-	-	-	-	-
T3_positive	MW0127891	1-(p-Anisyl)-3-phenyl-2-propene-1-ol	Heterocyclic compounds	Heterocyclic compounds	C16H16O2	263.099	240.115	2.4493	[M+Na]+	4.9255	3	0.6409	rp	-	10868407	HMDB0135612	-	-	2732.61	1117.66	2224.39	6505.38	6531.64	3153.32	641.4	4390.81	1267.02	15409.8	246.03	43.59	-	-	-	-	-	-	-	-	-	-	-
T3_positive	MW0144918	alpha,alpha'-Trehalose 6-palmitate	Others	Lactones	C28H52O12	598.379	580.346	7.1279	[M+NH4]+	4.9581	3	0.6402	rp	-	15071718	-	-	C04265	1231.1	600.3	3330.25	4978.6	2094.85	408.6	2688.72	3598.93	1445.54	142.66	4815.51	8572.75	-	-	-	-	-	-	-	-	-	-	-
T3_positive	MW0014300	[2-[(3S,5R,8S,9S,10S,11S,13S,14S,17R)-3-acetyloxy-11,17-dihydroxy-10,13-dimethyl-1,2,3,4,5,6,7,8,9,11,12,14,15,16-tetradecahydrocyclopenta[a]phenanthren-17-yl]-2-oxoethyl] acetate	Others	Lactones	C25H38O7	473.248	450.262	4.4646	[M+Na]+	4.98885	3	0.6396	rp	-	131668464	-	-	-	1216.15	1523.84	692.78	944.01	450.44	285.71	415.94	2084.78	6725.88	3315.71	3195.79	3153.93	-	1.68466	0.00368983	5.75268	2.52424	up	-	-	-	-	-
T3_positive	ZINC85508495	[(1S,2S,3R,4S,7R,9S,10S,11S,12R,15S)-4,9,11,15-tetraacetyloxy-1-hydroxy-12-(2-hydroxyacetyl)oxy-10,14,17,17-tetramethyl-6-oxatetracyclo[11.3.1.03,10.04,7]heptadec-13-en-2-yl] benzoate	Benzene and substituted derivatives	Benzene and substituted derivatives	C37H46O15	748.283	730.284	3.629	[M+NH4]+	25.5676	3	0.6392	rp	-	5318131	-	-	-	1342.43	1466.2	2744.77	8030.39	13282.3	6208.36	4818.91	2961.07	1783.54	4105.09	4258.89	12485.4	-	-	-	-	-	-	-	-	-	-	-
T3_positive	MW0141341	12-Nitro-9Z,12Z-octadecadienoic acid	Lipids	Free fatty acids	C18H31NO4	668.485	325.225	8.6623	[2M+NH4]+	3.4131	3	0.6384	rp	-	5282316	-	-	-	3487.06	6859.37	18418.1	10857.5	6219.6	4053.5	4312.22	805.39	5968.08	1383.47	16344.3	7800.01	-	-	-	-	-	-	1.07179	0.322062	0.385395	-1.37559	down
T3_positive	MW0146230	Asp-Phe-Tyr	Amino acids and derivatives	Amino acids and derivatives	C22H25N3O7	444.169	443.169	2.3309	[M+H]+	5.07777	3	0.6379	rp	-	10138313	-	20291	-	8719.21	5361.07	13151.5	1167.07	2175.43	3135.7	323.28	9162.37	225.49	4672.41	1789.87	388.24	-	-	-	-	-	-	1.32781	0.196849	0.356611	-1.48758	down
T3_positive	MW0150377	Gly-His-Ser	Amino acids and derivatives	Amino acids and derivatives	C11H17N5O5	300.127	299.123	0.8513	[M+H]+	5.078	3	0.6379	rp	-	129715181	-	20762	-	1956.41	872	1157.34	1135.94	797.92	820.83	2203.23	359.48	1054.42	2754.94	1676.85	244.37	-	-	-	-	-	-	-	-	-	-	-
T3_positive	MW0112358	3,4,5-trihydroxy-6-({3-hydroxy-2-methyl-6-[(3,4,5,6-tetrahydroxyoxan-2-yl)methoxy]-5-[(3,4,5-trihydroxy-6-methyloxan-2-yl)oxy]oxan-4-yl}oxy)oxane-2-carboxylic acid	Organic acids	Organic acids	C24H40O20	649.209	648.211	0.9103	[M+H]+	5.0817	3	0.6378	rp	-	131833815	HMDB0127461	-	-	2608.73	1397.33	5214.5	6232.3	1144.45	620.98	1207.02	5380.88	820.03	2556.86	1128.4	3645.72	-	-	-	-	-	-	-	-	-	-	-
T3_positive	MW0128018	8-Iodocatechin tetramethyl ether	Benzene and substituted derivatives	Benzene and substituted derivatives	C19H21IO6	517.011	472.038	8.784	[M-H+2Na]+	2.46086	3	0.6376	rp	-	6708556	-	44119	-	15678.7	18695.3	17683	4389.62	15398.3	7172.44	17264.7	12850.3	22442.5	20750.5	17852.7	13198.8	-	-	-	-	-	-	-	-	-	-	-
T3_positive	ZINC35850717	(5beta,9alpha,10alpha,13S)-19-[(3,4-Dihydroxy-trans-cinnamoyl)oxy]labd-8(20)-en-15-oic acid	Organic acids	Organic acids	C29H40O6	507.268	484.283	7.6962	[M+Na]+	5.18455	3	0.6358	rp	-	11576695	-	-	-	1.61959e+07	1.05599e+07	4.7863e+07	3.69367e+07	4.61932e+07	2.3556e+07	1.48928e+07	1.78949e+07	4.91964e+06	6.12333e+06	1.40398e+07	8.48282e+07	-	-	-	-	-	-	-	-	-	-	-
T3_positive	MW0156834	Ser-Leu-Val-Glu	Amino acids and derivatives	Amino acids and derivatives	C19H34N4O8	447.247	446.238	8.784	[M+H]+	5.2344	3	0.6349	rp	-	-	-	227422	-	35993.6	80608.2	87118.9	110207	81625.9	60312.4	82463.8	77028.3	7730.94	44948.1	2728.97	49147.3	-	1.10201	0.0667539	0.384002	-1.38082	down	-	-	-	-	-
T3_positive	MW0011866	1,2-Docosahexanoyl-sn-glycero-3-phosphocholine	GP	PC	C52H80NO8P	860.533	877.562	6.346	[M+H-H2O]+	24.0609	3	0.6346	rp	-	24779134	HMDB0008748	-	C00157	32720.8	18709.2	16940.5	11535.6	8384.05	14507.9	14657.7	27289.5	32191.3	86167.8	54512.5	17126.6	ko00564,ko00590,ko00591,ko00592,ko01100,ko01110	1.43991	0.174493	4.58375	2.19653	up	-	-	-	-	-
T3_positive	MW0011914	1,2-Dipalmitoleoyl-sn-glycero-3-phosphoethanolamine	GP	PE	C37H70NO8P	688.48	687.484	7.9917	[M+H]+	12.4114	3	0.6346	rp	-	9546809	HMDB0008957	-	-	32202.3	38147.8	28664.2	16409.2	29755.2	40402.5	50459.8	12163.5	27803.4	38864.6	35847.2	42844.3	-	-	-	-	-	-	-	-	-	-	-
T3_positive	MW0166087	andilesin D	Others	Ketone compounds	C25H30O6	444.243	426.204	3.966	[M+NH4]+	5.25291	3	0.6345	rp	-	91819736	-	-	-	31.98	70.27	180.43	136.91	50.93	93.03	108.25	26.45	28.37	76.5	146.54	48.21	-	-	-	-	-	-	-	-	-	-	-
T3_positive	MW0000054	1-[(1R,5S)-8-Azabicyclo[3.2.1]oct-3-yl]-2-methyl-1H-benzimidazole	Alkaloids	Tropan alkaloids	C15H19N3	264.142	241.158	1.4218	[M+Na]+	5.25575	3	0.6345	rp	-	28467440	-	-	-	1526.58	4792.23	3780.73	5717.58	3649.06	4218.62	20799.2	2149.99	4826.95	3155.97	6052.47	17659.9	-	-	-	-	-	-	-	-	-	-	-
T3_positive	MW0001488	(2-Hydroxy-12-methoxy-18-methyl-11,17-dioxo-5-oxa-13,14,15,16-tetrathia-10,18-diazatetracyclo[10.4.2.01,10.03,9]octadeca-3,6-dien-8-yl) 3-(5-formyl-2-hydroxyphenoxy)-4-methoxybenzoate	Benzene and substituted derivatives	Benzene and substituted derivatives	C28H24N2O11S4	693.023	692.026	0.5934	[M+H]+	26.4341	3	0.6333	rp	-	102571593	-	-	-	36521.3	28881.2	35346.4	22075.4	25057.4	16793.1	24984.4	42775.5	8805.89	25379.6	20524.6	20146.9	-	-	-	-	-	-	-	-	-	-	-
T3_positive	MW0055596	PA(15:0/20:4(5Z,8Z,11Z,14Z))	GP	PA	C38H67O8P	705.451	682.457	5.7011	[M+Na]+	5.33891	3	0.6329	rp	-	52928745	HMDB0114821	-	-	28784.6	89.06	33525.9	32658.5	35065.2	32357.1	281.31	30227.5	407.99	66.67	526.26	238.92	-	1.75437	0.000513256	0.00831178	-6.91063	down	-	-	-	-	-
T3_positive	MW0002110	2,3,4'-Trihydroxy-4-methoxybenzophenone	Benzene and substituted derivatives	Benzene and substituted derivatives	C14H12O5	307.091	260.068	3.2724	[M+HCOO+2H]+	24.0913	3	0.6312	rp	-	3908719	-	43634	-	90872.9	94339.2	128484	63827.9	58389.3	67173.3	50053.8	113654	42753.9	80767.7	66715.2	59933.9	-	-	-	-	-	-	-	-	-	-	-
T3_positive	MW0152268	Leu-Asp-Pro-Asp-Tyr	Amino acids and derivatives	Amino acids and derivatives	C28H39N5O11	644.257	621.265	5.6307	[M+Na]+	5.46093	3	0.6305	rp	-	-	-	264984	-	6198.46	3496.75	2788.67	1954.29	2640.68	3075.22	590.72	73.99	343.68	3756.44	237.24	731.18	-	-	-	-	-	-	1.74566	0.0637146	0.0807754	-3.62994	down
T3_positive	MW0001641	1-Methoxypyrene	Benzene and substituted derivatives	Benzene and substituted derivatives	C17H12O	271.036	232.089	0.5863	[M+K]+	5.46225	3	0.6305	rp	-	160236	HMDB0060324	-	C18259	642.75	987.05	353.73	193.63	1192.6	3426.07	1287.33	5922.29	2641.2	5233.02	1025.66	78.34	-	-	-	-	-	-	1.57706	0.195101	4.96631	2.31217	up
T3_positive	MW0119592	N~2~-1h-Benzimidazol-5-Yl-N~4~-(3-Cyclopropyl-1h-Pyrazol-5-Yl)pyrimidine-2,4-Diamine	Benzene and substituted derivatives	Benzene and substituted derivatives	C17H16N8	371.107	332.15	3.2724	[M+K]+	5.5185	3	0.6294	rp	-	42627755	-	-	-	1846.29	736.37	921.54	2675.28	776.38	1419.41	4071.12	3601.3	2515.97	4486.39	7715.16	7397.2	-	1.58775	0.0233236	4.0235	2.00845	up	1.71559	0.0206861	2.90748	1.53977	up
T3_positive	MW0160409	(10Z)-1,3,8-trihydroxy-6-methyl-10-(2,4,5-trihydroxy-7-methyl-10-oxo-9-anthrylidene)anthracen-9-one	Benzene and substituted derivatives	Benzene and substituted derivatives	C30H20O8	531.107	508.116	2.2274	[M+Na]+	5.54542	3	0.6289	rp	-	3010921	-	-	-	39.98	78.87	449.97	333.57	585.48	365.49	753.28	83.78	206.24	278.03	781.98	275.82	-	-	-	-	-	-	-	-	-	-	-
T3_positive	MW0158405	Tyr-Asp-Ala	Amino acids and derivatives	Amino acids and derivatives	C16H21N3O7	350.143	367.138	2.3111	[M+H-H2O]+	19.1465	3	0.6288	rp	-	9799339	-	15821	-	16018.2	14935.8	48373.5	47334.7	11267	6907.07	17030.7	21736	14505.1	15674.6	9878.17	9848.06	-	-	-	-	-	-	-	-	-	-	-
T3_positive	MW0150322	Gly-Asp-Asp	Amino acids and derivatives	Amino acids and derivatives	C10H15N3O8	628.207	305.086	3.391	[2M+NH4]+	0.0541365	3	0.6288	rp	-	145455588	-	19902	-	112671	144188	44831.7	47239.5	74815	92998.8	34373.7	29492.3	38732.3	44254	53472.4	47523.1	-	-	-	-	-	-	1.55313	0.150793	0.340077	-1.55607	down
T3_positive	MW0166076	CDP-1-stearoyl-2-oleoyl-sn-glycerol(2-)	Nucleotides and derivatives	Nucleotides and derivatives	C48H85N3O15P2-2	1028.51	1005.55	8.7527	[M+Na]+	5.56219	3	0.6286	rp	-	91666381	-	-	-	265.49	1555.38	905.36	1336.54	1419.15	1594.35	1212.9	1018.26	1757.75	112.36	942.4	680.54	-	1.2338	0.0598961	0.398916	-1.32584	down	-	-	-	-	-
T3_positive	MW0150052	Glu-Leu-Gly-Lys-Gln	Amino acids and derivatives	Amino acids and derivatives	C24H43N7O9	596.29	573.312	8.8624	[M+Na]+	5.62733	3	0.6274	rp	-	-	-	264179	-	1454.69	14645.2	17741.1	28529.7	10477.2	8252.53	9950.6	6237.56	15602.2	11156.1	25884.8	10089.5	-	-	-	-	-	-	-	-	-	-	-
T3_positive	MW0108073	Lysylprolyllysine	Amino acids and derivatives	Amino acids and derivatives	C17H33N5O4	389.288	371.253	5.3824	[M+NH4]+	5.63675	3	0.6272	rp	-	18411383	-	-	-	1563.14	789.72	3605.5	3371.23	6336.1	3890.77	1760.6	718.23	1538.89	1178.1	3918.98	2104.25	-	-	-	-	-	-	-	-	-	-	-
T3_positive	MW0112530	3,4,5-trihydroxy-6-[4-(4-hydroxy-3-oxobutyl)-2-methoxyphenoxy]oxane-2-carboxylic acid	Organic acids	Organic acids	C17H22O10	369.117	386.121	4.9779	[M+H-H2O]+	3.5458	3	0.6269	rp	-	131839215	HMDB0135710	-	-	401804	498376	542229	437160	724834	541776	171005	161096	256939	186532	337012	320238	-	1.49674	0.0554025	0.495244	-1.01379	down	1.83654	0.0067066	0.408372	-1.29204	down
T3_positive	MW0156682	Ser-Asp-Ile-Glu-Val	Amino acids and derivatives	Amino acids and derivatives	C23H39N5O11	630.249	561.265	2.7633	[M+Na+HCOOH]+	17.9015	3	0.6263	rp	-	-	-	264084	-	10924.5	22679.5	4979.73	6983.08	16975.5	19548.9	38193	8635.04	23419.5	10963.4	21269.9	21506.6	-	-	-	-	-	-	-	-	-	-	-
T3_positive	MW0145521	Arg-Thr-Leu-Ser-Asp	Amino acids and derivatives	Amino acids and derivatives	C23H42N8O10	591.301	590.302	4.3045	[M+H]+	21.526	3	0.6262	rp	-	-	-	264670	-	226.1	479.23	159.78	105.69	282.9	118.39	1920.68	143.57	1889.16	146.51	1639.28	873.53	-	1.17577	0.23647	5.24541	2.39106	up	1.01998	0.219298	4.56984	2.19214	up
T3_positive	ZINC95910466	11beta,12alpha-Diacetoxyneotecleanin	Others	Lactones	C30H36O8	547.233	524.241	8.8821	[M+Na]+	5.7575	3	0.6249	rp	-	641710	-	-	-	21422.6	20088.1	23136.2	39611.5	7754.55	31974	29759.7	3022.95	1490.28	2847.05	7110.75	23108.9	-	-	-	-	-	-	-	-	-	-	-
T3_positive	MW0128593	[2,6-dihydroxy-4-(3,4,5,7-tetrahydroxy-3,4-dihydro-2H-1-benzopyran-2-yl)phenyl]oxidanesulfonic acid	Organic acids	Organic acids	C15H14O11S	420.068	402.026	0.5766	[M+NH4]+	5.76552	3	0.6248	rp	-	131839390	HMDB0136103	-	-	2288.26	1328.24	1391.3	3263.19	4448.36	2590.12	2380.16	3265.4	2240.06	3967.93	2699.07	3729.31	-	-	-	-	-	-	-	-	-	-	-
T3_positive	MW0011043	2-[6-[[4-[5-[3,4-dihydroxy-6-methyl-5-(3,4,5-trihydroxyoxan-2-yl)oxyoxan-2-yl]oxy-3,4-dihydroxy-6-methyloxan-2-yl]oxy-3,5-dihydroxy-6-[(2E,6E)-3,7,11-trimethyldodeca-2,6,10-trienoxy]oxan-2-yl]methoxy]-4,5-dihydroxyoxan-3-yl]oxyoxane-3,4,5-triol	Terpenoids	Terpene	C48H80O26	1073.49	1072.49	8.7643	[M+H]+	5.79674	3	0.6242	rp	-	24039357	-	-	-	2457.86	1354.38	3386.24	736.52	3372.46	1313.31	650.49	2843.45	3192.19	554.62	4235.06	11147.3	-	-	-	-	-	-	-	-	-	-	-
T3_positive	MW0109900	Thr-Trp-Arg	Amino acids and derivatives	Amino acids and derivatives	C21H31N7O5	508.265	461.239	1.8398	[M+HCOO+2H]+	5.48192	3	0.6221	rp	-	145458216	-	20116	-	1883.69	2958.79	1616.16	813.23	3083.43	2869.65	2271.78	191.89	5234.37	6245.6	2643.2	4570.7	-	-	-	-	-	-	-	-	-	-	-
T3_positive	MW0144708	Ala-Pro-Asn	Amino acids and derivatives	Amino acids and derivatives	C12H20N4O5	318.18	300.143	3.8864	[M+NH4]+	5.92475	3	0.6218	rp	-	145453656	-	17613	-	1562.75	1608.05	994.84	318.97	2046.74	1044.52	3481.09	291.89	6397.57	1005.83	2180.95	2234.91	-	-	-	-	-	-	-	-	-	-	-
T3_positive	ZINC95912876	2',2'''-Dihydroxy-4,4''-bis(3-methyl-2-butenyloxy)-alpha,beta-dihydro-3,3''-bichalcone	Others	Ketone compounds	C40H40O6	655.236	616.283	8.7643	[M+K]+	28.3793	3	0.621	rp	-	11467679	-	-	-	21225	36152.2	41711.2	6389.94	74893.4	28906.2	35168.4	30867.3	20194	6295.37	15658.8	34709.7	-	-	-	-	-	-	-	-	-	-	-
T3_positive	MW0159078	Val-Leu-Thr-Gly-Ser	Amino acids and derivatives	Amino acids and derivatives	C20H37N5O8	458.264	475.264	6.5429	[M+H-H2O]+	10.5152	3	0.6204	rp	-	-	-	264169	-	2472.34	4061.12	547.57	414.24	3658.04	5427.25	3374.17	3209.46	2440.01	4999.8	1369.91	1178.91	-	-	-	-	-	-	-	-	-	-	-
T3_positive	MW0109690	Serylseryllysine	Amino acids and derivatives	Amino acids and derivatives	C12H24N4O6	359.135	320.17	4.4043	[M+K]+	6.0385	3	0.6197	rp	-	18224084	-	-	-	1708.94	584.43	2309.26	605.07	115.25	792.15	718.58	766.02	231.84	1813.62	1313.06	1116.61	-	1.3032	0.0347236	2.80554	1.48828	up	1.23297	0.18939	0.372926	-1.42304	down
T3_positive	MW0011755	[5-(5-Acetyloxypentan-2-yl)-6-methyl-3-methylidene-2-oxo-3a,4,7,7a-tetrahydro-1-benzofuran-4-yl] 3-methylpentanoate	Benzene and substituted derivatives	Benzene and substituted derivatives	C23H34O6	407.248	406.236	7.6962	[M+H]+	6.05803	3	0.6193	rp	-	75528893	-	-	-	5257.33	20472.3	149348	23943.3	10330.4	11513.8	5727.88	10722.3	23005.5	7319.47	3331.37	12234.6	-	1.13691	0.221626	0.499818	-1.00052	down	-	-	-	-	-
T3_positive	MW0152124	3-[[3-[1,3-Dihydroxy-1-(4-hydroxy-3-methoxyphenyl)propan-2-yl]-4-hydroxy-5-methoxyphenyl]methyl]-4-[(3,4-dimethoxyphenyl)methyl]oxolan-2-one	Lignans and Coumarins	Lignans	C31H36O10	551.232	568.231	8.7643	[M+H-H2O]+	7.72114	3	0.6186	rp	-	46174000	-	-	C17812	47586.9	39496.8	54769.6	41127.8	58002.1	57222.3	61910.6	41555.9	25421.2	26803.7	25054.9	3950.26	-	1.29626	0.0247667	0.356944	-1.48623	down	-	-	-	-	-
T3_positive	MW0159290	Val-Nap-OH	Amino acids and derivatives	Amino acids and derivatives	C23H22N2O6	883.26	422.148	3.7677	[2M+K]+	2.65921	3	0.6178	rp	-	-	-	65322	-	20527.6	63354.4	48590.9	25916.5	37493.2	51940.4	93728.8	31158.9	32012.1	42264.6	99478.9	32126.1	-	-	-	-	-	-	-	-	-	-	-
T3_positive	MW0153719	Met-Val-Met	Amino acids and derivatives	Amino acids and derivatives	C15H29N3O4S2	380.159	379.16	0.6732	[M+H]+	23.1277	3	0.6168	rp	-	145457117	-	19312	-	3898.54	4656.94	4284.42	11536.3	11315	12271.5	8267.4	1194.07	13663.8	8446.98	17913.2	15387.7	-	-	-	-	-	-	-	-	-	-	-
T3_positive	MW0106603	[[2-Oxo-2-[(1-carboxy-3-mercaptopropyl)amino]ethyl]thio]acetic acid	Organic acids	Organic acids	C8H13NO5S2	305.979	267.024	0.5961	[M+K]+	6.285	3	0.6152	rp	-	10199236	-	-	-	4006.92	4375.42	7732.05	6573.37	11195.1	6811.45	2436.42	10368.5	5970.38	10091.4	4130.87	7153.25	-	-	-	-	-	-	-	-	-	-	-
T3_positive	MW0148081	Cys-Tyr-Asn	Amino acids and derivatives	Amino acids and derivatives	C16H22N4O6S1	797.265	398.126	3.1544	[2M+H]+	7.0713	3	0.6138	rp	-	145454915	-	18525	-	128079	128259	236255	154924	103876	106206	128550	323654	88269.1	197575	114133	107469	-	-	-	-	-	-	-	-	-	-	-
T3_positive	MW0149216	Flavonol 3-O-D-xylosylglucoside	Flavonoids	Flavonols	C26H28O12	515.154	532.158	5.3106	[M+H-H2O]+	1.27942	3	0.6128	rp	-	11953829	-	-	C04068	93595.6	96490.1	93836	114292	84160.6	91044.7	352719	291769	484929	472704	306433	393049	-	1.75847	0.0224066	4.04904	2.01758	up	1.89023	0.0385375	3.97792	1.99201	up
T3_positive	MW0152527	Leu-Trp-Gly	Amino acids and derivatives	Amino acids and derivatives	C19H26N4O4	392.227	374.195	4.8409	[M+NH4]+	5.82917	3	0.6127	rp	-	91976180	-	18757	-	34058.7	43991.4	35603.2	34999.9	25742.3	27669.5	69751.6	95787	45357.9	50862.8	61966	66196.9	-	1.70232	0.00836462	2.02491	1.01786	up	-	-	-	-	-
T3_positive	MW0166780	2-Sulfenohercynine	Others	Lactones	C9H15N3O3S	263.123	245.083	0.8513	[M+NH4]+	6.46975	3	0.6118	rp	-	122706275	-	-	-	9505.31	16500.1	5904.45	5731.29	13215.8	13184.5	14780.1	3655.86	26971.2	22313.2	9729.28	18941.2	-	-	-	-	-	-	-	-	-	-	-
T3_positive	MW0146221	Asp-Phe-Gly	Amino acids and derivatives	Amino acids and derivatives	C15H19N3O6	320.122	337.127	3.0158	[M+H-H2O]+	3.29984	3	0.6115	rp	-	71255013	-	20046	-	9638.82	12133.2	11719.5	7655.35	6274.02	9648.58	31460.1	58585.1	15734.3	10196.6	33367.3	26476.6	-	1.42442	0.150317	2.97059	1.57075	up	1.56983	0.193627	3.15839	1.65919	up
T3_positive	MW0142373	2-Hydroxy-5-(methylsulfanyl)-3-oxopent-1-enyl phosphate	Others	Lactones	C6H11O6PS	264.986	242.001	0.5766	[M+Na]+	6.51025	3	0.6111	rp	-	5462148	-	-	-	2741.32	5824.14	967.14	2657.17	2777.76	3101.86	1133.72	3001.27	1408.67	1069.43	4134.15	1792.91	-	-	-	-	-	-	-	-	-	-	-
T3_positive	MW0105847	Asp-Asn	Amino acids and derivatives	Amino acids and derivatives	C8H13N3O6	311.09	247.08	1.1861	[M+CH3CN+Na]+	12.5045	3	0.6107	rp	-	-	-	23825	-	10707.4	6450.88	13422.4	18962.4	20332.7	21729.5	17789.3	19773.8	26445.1	14498.4	20307.5	22513.2	-	-	-	-	-	-	1.61428	0.0309237	2.0931	1.06564	up
T3_positive	MW0150199	Glu-Tyr-Trp	Amino acids and derivatives	Amino acids and derivatives	C25H28N4O7	519.181	496.196	2.6461	[M+Na]+	19.9029	3	0.6104	rp	-	145455549	-	19106	-	20610.2	11494.7	26149	33822.3	45747.2	21964.2	15576.8	15187.5	21909.3	13848.3	23305	30156	-	-	-	-	-	-	-	-	-	-	-
T3_positive	MW0164148	(2S,4R,5S)-2-ammonio-4,5-dihydroxy-6-oxoheptanoate	Organic acids	Organic acids	C7H13NO5	214.07	191.079	2.3111	[M+Na]+	6.5685	3	0.61	rp	-	46878461	-	-	-	1040.92	4742.52	3903.81	5650.28	8068.88	7965.01	12999.6	10798.8	12109	12307.9	12325.1	13790.3	-	-	-	-	-	-	1.63527	0.00546589	3.70666	1.89012	up
T3_positive	MW0004546	4-[2-[[(3S)-2,3-Dihydroxy-2-[(1S)-1-hydroxyethyl]butanoyl]oxymethyl]anilino]-4-oxobutanoic acid	Benzene and substituted derivatives	Benzene and substituted derivatives	C17H23NO8	408.113	369.142	1.2741	[M+K]+	6.583	3	0.6098	rp	-	38352741	-	-	-	619.9	1683.56	1548.48	738.01	157.82	406.68	500.04	1315.9	102.19	140.37	406.72	257.69	-	-	-	-	-	-	1.03231	0.258357	0.497965	-1.00588	down
T3_positive	MW0156736	Ser-Glu-Leu-Ser-Met	Amino acids and derivatives	Amino acids and derivatives	C22H39N5O10S	566.246	565.242	8.7643	[M+H]+	6.65808	3	0.6084	rp	-	-	-	264314	-	14538.7	2000.09	14710.8	29586.2	27559.8	15202.1	14805.9	14309.2	9866.21	9117.96	13528.8	16194.5	-	-	-	-	-	-	-	-	-	-	-
T3_positive	MW0104245	Etimizol	Alcohol and amines	Amines	C9H14N4O2	233.094	210.112	3.629	[M+Na]+	6.6895	3	0.6079	rp	-	6168	HMDB0252102	-	-	4653.92	6078.48	3180.12	4805.08	6062.45	7566.64	4233.99	2768.14	3126.13	3271.83	4649.66	1912.91	-	-	-	-	-	-	-	-	-	-	-
T3_positive	MW0144348	Ac-Val-Ala-Asp-CHO	Amino acids and derivatives	Amino acids and derivatives	C14H23N3O6	330.164	329.159	2.3507	[M+H]+	6.714	3	0.6074	rp	-	19922206	-	-	-	1083.5	695.74	1005.94	778.51	648.45	532.03	3152.11	877.7	2380.21	511.39	1031.99	1494.3	-	-	-	-	-	-	1.28554	0.209257	2.30147	1.20256	up
T3_positive	MW0151577	Ile-Ser-His	Amino acids and derivatives	Amino acids and derivatives	C15H25N5O5	733.348	355.186	3.4305	[2M+Na]+	20.6963	3	0.6069	rp	-	145456262	-	19232	-	48107.3	71938.2	67169.1	109608	139612	211300	181449	21848.2	239765	32741.6	89419.5	163715	-	-	-	-	-	-	-	-	-	-	-
T3_positive	MW0152405	Leu-Leu-Ser-Pro-Tyr	Amino acids and derivatives	Amino acids and derivatives	C29H45N5O8	638.334	591.327	7.7355	[M+HCOO+2H]+	12.2312	3	0.6064	rp	-	-	-	264143	-	10285.1	5817.08	5356.47	9681.43	6654.96	6097.6	6479.08	10798.6	6262.38	9926.82	10450.3	8476.06	-	-	-	-	-	-	-	-	-	-	-
T3_positive	MW0008721	N-[4-(dimethylamino)phenyl]-N'-(4-methoxyphenyl)urea	Benzene and substituted derivatives	Benzene and substituted derivatives	C16H19N3O2	286.156	285.148	1.3822	[M+H]+	6.81725	3	0.6056	rp	-	970687	-	-	-	13273.4	8797.33	16991.3	17182.9	7216.7	8243.13	3165.7	11499.6	3422.48	19341.7	741.42	5049.53	-	-	-	-	-	-	1.38	0.127009	0.463053	-1.11075	down
T3_positive	MW0063073	1,2-Docosahexanoyl-sn-glycero-3-phosphoserine	GP	PS	C50H74NO10P	880.501	879.505	6.346	[M+H]+	6.86175	3	0.6048	rp	-	46891812	HMDB0012450	-	-	15373.3	13951	3667.4	18309.8	7046.18	7822.68	7236.71	1471.5	7082.61	4047.19	7105.79	3274.72	-	1.30522	0.221577	0.434849	-1.20141	down	-	-	-	-	-
T3_positive	MW0051016	DG(22:4(7Z,10Z,13Z,16Z)/22:5(4Z,7Z,10Z,13Z,16Z)/0:0)	GL	DG	C47H74O5	407.325	718.554	6.4446	[M+H-H2O]+	8.71387	3	0.6015	rp	-	53478454	HMDB0007699	-	-	4401.45	42288.6	8699.81	9089.73	24519.2	3796.64	41339.6	5900.35	1959.94	978.21	2436.86	20802.5	-	-	-	-	-	-	-	-	-	-	-
T3_positive	MW0163207	4-Methyl-5-(2-phosphonatooxyethyl)thiazole(2-)	Organic acids	Organic acids	C6H8NO4PS-2	222	220.991	1.0479	[M+H]+	7.08625	3	0.6008	rp	-	25245616	-	-	-	1646.14	4671.68	2755.48	914.21	4496.28	3018.47	2990.59	1685.16	3847.61	4148.68	3178.78	2918.85	-	-	-	-	-	-	-	-	-	-	-
T3_positive	MW0053222	Ganglioside GM3 (d18:0/20:0)	SL	Cer	C61H114N2O21	1233.79	1210.79	5.4832	[M+Na]+	7.09531	3	0.6007	rp	-	53481195	HMDB0011919	-	-	2242.65	750.34	411.02	541.42	217.48	920.66	455.16	501.89	421.13	583.21	493.6	359.17	-	-	-	-	-	-	1.05919	0.35287	0.40487	-1.30447	down
T3_positive	ZINC95910077	cyclo[Gly-Leu-Gly-Phe-Tyr-Pro]	Benzene and substituted derivatives	Benzene and substituted derivatives	C33H42N6O7	652.351	634.312	5.5301	[M+NH4]+	7.09757	3	0.6006	rp	-	71608845	-	-	-	324.39	798.64	707.93	717.79	1162.12	421.18	765.62	129.69	298.18	455.37	1902.95	1614.02	-	-	-	-	-	-	-	-	-	-	-
T3_positive	MW0166922	N-[2-(carboxylatoamino)-1,2-bis(1H-indol-3-yl)ethyl]carbamate	Others	Lactones	C22H16N4O4-2	401.125	400.117	5.3992	[M+H]+	7.11012	3	0.6004	rp	-	123131592	-	-	-	1154.51	1562.38	130.09	923.37	364.01	1976.7	636.49	884.17	627.32	2515.92	5595.25	2552.14	-	1.3849	0.121602	3.26687	1.70791	up	-	-	-	-	-
T3_positive	MW0153683	Met-Thr-Tyr	Amino acids and derivatives	Amino acids and derivatives	C18H27N3O6S1	452.134	413.162	1.2056	[M+K]+	7.12451	3	0.6002	rp	-	145457073	-	21967	-	945.07	746.03	1912.14	1727.98	1927.02	389.64	2208.18	3534.28	433.2	3025.4	2637.06	5537.19	-	1.29523	0.102028	2.76901	1.46937	up	-	-	-	-	-
T3_positive	MW0055558	[(2R)-1-phosphonooxy-3-tetradecanoyloxypropan-2-yl] (Z)-docos-13-enoate	GP	PA	C39H75O8P	741.499	702.52	8.6623	[M+K]+	7.17882	3	0.5992	rp	-	131821866	HMDB0114789	-	-	322.97	856.57	980.33	792.53	431.43	301.82	615.2	164.2	207.63	182.09	1293.66	300.28	-	-	-	-	-	-	1.18569	0.196989	0.456986	-1.12978	down
T3_positive	MW0140374	(3R,4aR,12bS)-9-[(2R,4R,5S,6R)-4,5-dihydroxy-6-methyloxan-2-yl]-3,4a,8-trihydroxy-12b-[(2S,5S,6S)-5-hydroxy-6-methyloxan-2-yl]oxy-3-methyl-2,4-dihydrobenzo[a]anthracene-1,7,12-trione	Benzene and substituted derivatives	Benzene and substituted derivatives	C31H36O12	618.258	600.221	4.3441	[M+NH4]+	7.20263	3	0.5988	rp	-	443815	-	-	-	9669.21	7054.79	10301.9	13350.8	1231.1	6397.7	12129.1	6861.52	14624.6	16900.6	16463.3	16257.3	-	1.19718	0.112404	2.36522	1.24197	up	-	-	-	-	-
T3_positive	MW0160177	Dialuric acid	Others	Ketone compounds	C4H4N2O4	145.027	144.017	4.6233	[M+H]+	7.23325	3	0.5983	rp	-	179547	HMDB0251131	-	-	1398.69	1274.83	1575.59	1264.69	695.49	1170.35	4319.49	849.92	735.34	987.73	1357.7	2576.67	-	-	-	-	-	-	-	-	-	-	-
T3_positive	MW0017233	CL(10:0/10:0/10:0/18:0)	GL	CL	C57H110O17P2	1146.76	1128.72	4.4845	[M+NH4]+	7.24088	3	0.5981	rp	-	131831173	HMDB0124577	-	-	1373.58	5036	7998.94	3710.51	3069.98	610.45	3250.85	2326.53	3188.07	2769.19	4694.3	1292.17	-	-	-	-	-	-	-	-	-	-	-
T3_positive	MW0119136	3-(1-Piperazinyl)-1,2-benzisothiazole	Benzene and substituted derivatives	Benzene and substituted derivatives	C11H13N3S	266.087	219.083	3.1544	[M+HCOO+2H]+	22.6303	3	0.598	rp	-	2772144	HMDB0060827	-	-	10425.3	10021	7910.27	8145.94	5263.28	7103.33	4748.68	11828.4	5389.35	9390.01	6162.97	6960.18	-	-	-	-	-	-	-	-	-	-	-
T3_positive	MW0150047	Glu-Leu-Ala-Met-Met	Amino acids and derivatives	Amino acids and derivatives	C24H43N5O8S2	616.236	593.255	3.233	[M+Na]+	7.25662	3	0.5979	rp	-	-	-	264624	-	2069.35	1899.87	2844.43	294.91	1285.89	1041.11	427.57	659.26	219.37	464.35	403.04	124.54	-	1.08883	0.202469	0.378323	-1.40231	down	1.79515	0.013163	0.191703	-2.38305	down
T3_positive	MW0059181	PE-NMe(11D3/11D5)	GP	PE	C48H84NO10P	888.563	865.583	8.7643	[M+Na]+	7.26128	3	0.5978	rp	-	131820869	HMDB0113757	-	-	9918.74	7869.86	6049.84	3830.99	2649.24	3834.01	5576.02	6765.21	6152.31	3262.72	4869.26	5982.77	-	-	-	-	-	-	-	-	-	-	-
T3_positive	MW0128943	{[12-(6,11-dihydroxy-2,2,5-trimethyl-10-oxo-3,4,5,10-tetrahydro-2H-1-oxa-5-azatetraphen-4-yl)-6,11-dihydroxy-2,5-dimethyl-10-oxo-5,10-dihydro-2H-1-oxa-5-azatetraphen-2-yl]methoxy}sulfonic acid	Organic acids	Organic acids	C38H34N2O12S	725.18	742.183	3.9262	[M+H-H2O]+	6.86185	3	0.597	rp	-	131838956	HMDB0135354	-	-	4356.85	20290	14679.9	11630	14252.3	20319.6	16445.7	6497.53	12394.8	14756.5	23149.3	12994.1	-	-	-	-	-	-	-	-	-	-	-
T3_positive	MW0050204	1-Linoleoyl-3-docosapentaenoyl-sn-glycerol	GL	DG	C44H72O5	703.522	680.538	8.659	[M+Na]+	7.31147	3	0.5969	rp	-	131801994	HMDB0056294	-	-	872.52	1325.67	2325.45	1629.42	538.33	200.89	52.14	91.45	651.93	295.87	2690.8	603.31	-	-	-	-	-	-	1.6105	0.0841049	0.175858	-2.50751	down
T3_positive	MW0129290	{4-[2,3-Dioxo-3-(2,4,6-trihydroxy-3-methoxyphenyl)propyl]-2-hydroxy-6-methoxyphenyl}oxidanesulfonic acid	Organic acids	Organic acids	C17H16O12S	467.02	444.036	0.5961	[M+Na]+	7.31207	3	0.5969	rp	-	131835144	HMDB0128847	-	-	523552	467167	524941	389872	441541	311311	418810	635781	382699	351812	381629	350767	-	-	-	-	-	-	-	-	-	-	-
T3_positive	MW0157912	Thr-Thr	Amino acids and derivatives	Amino acids and derivatives	C8H16N2O5	707.243	220.106	3.7775	[2M+Na]+	12.1096	3	0.595	rp	-	11321969	HMDB0029071	65101	-	134.7	1111.41	2551.46	782.13	301.27	380.81	1346.36	6804.06	2847.37	1374.52	1312.65	3660.37	-	1.5351	0.165537	4.33513	2.11608	up	1.10896	0.277298	2.89601	1.53407	up
T3_positive	MW0160263	(3R)-3,11-dihydroxy-17-(2-hydroxyacetyl)-10-methyl-2,3,4,5,6,7,8,9,11,12,14,15,16,17-tetradecahydro-1H-cyclopenta[a]phenanthrene-13-carbaldehyde	Others	Aldehyde compounds	C21H32O5	365.228	364.225	7.598	[M+H]+	7.43575	3	0.5948	rp	-	440695	HMDB0006753	-	C05474	3535.79	109.31	3365.08	10687.1	9270.27	6383.51	2021.83	1000.05	925.5	726.41	1331.1	3868.58	-	1.54525	0.0149174	0.224977	-2.15215	down	-	-	-	-	-
T3_positive	ZINC95910015	D-Friedoolean-14-ene-3beta-ol 3-(4-hydroxy-cis-cinnamate)	Others	Lactones	C39H56O3	595.432	572.423	7.9917	[M+Na]+	33.2856	3	0.5947	rp	-	21632644	-	-	-	10653.3	68141.7	28591.3	22092	25873.8	24372.5	17750.4	14957.4	53364.9	12316.1	28877.1	4546.87	-	-	-	-	-	-	-	-	-	-	-
T3_positive	MEDP1139	(9E,12E)-N-(2-Hydroxyethyl)octadeca-9,12-dienamide	Alcohol and amines	Amines	C20H37NO2	362.231	323.282	5.3694	[M+K]+	33.574	3	0.5933	rp	-	2183	HMDB0247196	-	-	27924	9137.02	10510.2	8331.72	9564.18	7343.13	421.24	7255.79	9191.94	12548.8	9908.66	7902.77	-	-	-	-	-	-	1.18007	0.227245	0.354604	-1.49572	down
T3_positive	MW0012484	15-Octadecene-9,11,13-triynoic acid	FA	Others	C18H22O2	288.202	270.162	0.8316	[M+NH4]+	7.55	3	0.5928	rp	-	73746253	HMDB0032673	-	-	1735.92	357.42	1779.02	1388.23	1490.1	554.61	1576.12	193.8	3766.33	631.87	2886.58	3304.64	-	-	-	-	-	-	-	-	-	-	-
T3_positive	MW0061689	PI(16:0/22:3(10Z,13Z,16Z))	GP	PI	C47H85O13P	906.604	888.573	6.6019	[M+NH4]+	7.6305	3	0.5914	rp	-	53480054	HMDB0009792	-	-	51.45	251.69	248.32	160.41	539.88	293.93	198.42	58.56	340.37	483.62	45.28	649.26	-	-	-	-	-	-	-	-	-	-	-
T3_positive	MW0154455	N-Formyl-norleucyl-leucyl-phenylalanyl-methylester	Others	Lactones	C23H35N3O5	472.216	433.258	5.0956	[M+K]+	7.68267	3	0.5905	rp	-	443110	-	-	C11298	385.6	756.11	668.15	979.04	275.65	349.47	715.11	1119.78	585.42	1135.88	486.92	344.2	-	-	-	-	-	-	-	-	-	-	-
T3_positive	MW0113449	6-[1-carboxy-2-(4-methoxy-1-benzofuran-5-yl)-2-oxoethyl]-3,4,5-trihydroxyoxane-2-carboxylic acid	Organic acids	Organic acids	C18H18O11	411.068	410.085	0.6548	[M+H]+	11.1949	3	0.5903	rp	-	131835655	HMDB0129405	-	-	7392.16	5235.55	6636.23	6687.01	7494.3	7847.61	7741.54	3856.58	8779.13	4726.1	5070.43	6708.56	-	-	-	-	-	-	-	-	-	-	-
T3_positive	ZINC14721940	Acetic acid (2,2':5',2''-terthiophen-5-yl)methyl ester	Others	Lactones	C15H12O2S3	658.965	320	0.6746	[2M+NH4]+	16.7903	3	0.5903	rp	-	5321832	-	-	-	16605.1	14690	28142.6	24584.3	31510.8	14485.6	30930.3	11012.1	33540	32212	40119.5	38274	-	-	-	-	-	-	-	-	-	-	-
T3_positive	ZINC70454005	Decanoic acid [(1aR,10aalpha)-1a,2,5,5a,6,9,10,10a-octahydro-5beta,5abeta,6beta-trihydroxy-1,1,7,9alpha-tetramethyl-11-oxo-1H-2alpha,8aalpha-methanocyclopenta[a]cyclopropa[e]cyclodecene-4-yl]methyl ester	Others	Lactones	C30H46O6	520.737	502.329	7.167	[M+NH4]+	13.9153	3	0.5902	rp	-	101201257	-	-	-	2858.9	1950.76	6312.06	9484.55	12803.4	4193.91	15811.1	3063.41	2690.27	2733	5423.42	8183.13	-	-	-	-	-	-	-	-	-	-	-
T3_positive	ZINC14697292	Shanciol A	Alcohol and amines	Alcohols	C26H28O7	470.221	452.183	4.1854	[M+NH4]+	7.73264	3	0.5897	rp	-	15834310	-	-	-	1821.5	2332.07	1538.48	2360.42	2209.36	2215.31	219.8	94.52	203.58	264.25	184.61	46.46	-	1.69028	2.15335e-05	0.0730012	-3.77594	down	1.88858	0.0155387	0.0909866	-3.4582	down
T3_positive	ZINC95910636	1,3-dihydroxy-9-oxo-5-[(2S,3R,4S,5S,6R)-3,4,5-trihydroxy-6-(hydroxymethyl)oxan-2-yl]oxyxanthene-4-sulfonic acid	Organic acids	Organic acids	C19H18O13S	525.009	486.047	0.5766	[M+K]+	7.8419	3	0.5878	rp	-	11409876	-	-	-	14278.6	15821.6	9915.03	12438	14619.3	9063.31	13258.3	9421.14	11526.6	4392.86	7580.08	1789.78	-	1.41212	0.0328797	0.381021	-1.39206	down	-	-	-	-	-
T3_positive	MEDP1449	MG(0:0/22:6/0:0)	GL	MG	C25H38O4	403.292	402.277	6.3657	[M+H]+	18.9059	3	0.5871	rp	-	-	-	-	-	13655	77289.3	8394.24	2740.54	9267.06	4947.8	15631.8	6944.19	3910.95	2819.65	5768.22	13739.8	-	-	-	-	-	-	1.02005	0.387256	0.266633	-1.90707	down
T3_positive	MW0155810	Pro-Asp-Gly	Amino acids and derivatives	Amino acids and derivatives	C11H17N3O6	575.232	287.112	8.7643	[2M+H]+	4.22748	3	0.5869	rp	-	51038415	-	19663	-	1.34294e+06	652899	724460	1.00374e+06	1.22767e+06	1.68073e+06	1.39131e+06	582479	397453	508384	275737	972132	-	1.3534	0.0656487	0.448925	-1.15545	down	-	-	-	-	-
T3_positive	MW0162756	2-[(3,4-dihydroxy-2-oxo-5-phosphonatooxypentyl)amino]benzoate	Others	Others	C12H13NO9P-3	347.049	346.033	0.5766	[M+H]+	8.01725	3	0.5849	rp	-	25244176	-	-	-	6020.29	1336.31	7243.58	6855.67	5348.11	8254.99	6276.21	7537.58	5734.84	7205.64	3977.94	6960.86	-	-	-	-	-	-	-	-	-	-	-
T3_positive	MW0152444	Leu-Phe-Ala-Glu	Amino acids and derivatives	Amino acids and derivatives	C23H34N4O7	545.176	478.243	4.5241	[M-2H+3Na]+	1.7923	3	0.5845	rp	-	-	-	177082	-	338.67	82.31	637.36	404.87	447.37	577.72	367.22	861.76	470.43	596.72	180.76	109.44	-	-	-	-	-	-	-	-	-	-	-
T3_positive	MW0128729	[4-({[5,7-dihydroxy-2-(3,4,5-trihydroxyphenyl)-3,4-dihydro-2H-1-benzopyran-3-yl]oxy}carbonyl)-2,6-dihydroxyphenyl]oxidanesulfonic acid	Organic acids	Organic acids	C22H18O14S	561.045	538.042	1.0676	[M+Na]+	35.8208	3	0.5834	rp	-	131839521	HMDB0141557	-	-	75372.8	122140	75419	79574.5	166924	131278	110744	28552.8	201735	142783	126050	130204	-	-	-	-	-	-	-	-	-	-	-
T3_positive	MW0155260	Phe-Leu-Tyr-Asp	Amino acids and derivatives	Amino acids and derivatives	C28H36N4O8	633.167	556.253	1.9178	[M-H+2K]+	3.01733	3	0.5826	rp	-	-	-	139461	-	2320.21	16540.2	5873.54	11139.4	14064.3	10861.9	29139.4	1919.92	27317.3	4583.84	24684.7	23765.6	-	-	-	-	-	-	-	-	-	-	-
T3_positive	MW0011463	3-[(10S,13R,17R)-1,5,14-trihydroxy-10,13-dimethyl-3-[(2R,3R,4R,5R,6S)-3,4,5-trihydroxy-6-methyloxan-2-yl]oxy-2,3,4,6,7,8,9,11,12,15,16,17-dodecahydro-1H-cyclopenta[a]phenanthren-17-yl]-2H-furan-5-one	Alcohol and amines	Alcohols	C29H44O10	553.315	552.293	4.3045	[M+H]+	8.24229	3	0.5811	rp	-	60208844	-	-	-	214.94	375.11	97.61	515.21	465.97	1148.01	2039.14	58.57	934.23	327.84	764.33	1274.97	-	-	-	-	-	-	-	-	-	-	-
T3_positive	MW0130586	2-[5-(2,4-dihydroxyphenyl)-6-{3-[(3,3-dimethyloxiran-2-yl)methyl]-2,4-dihydroxybenzoyl}-3-methylcyclohex-2-en-1-yl]-5-[(E)-2-(2,4-dihydroxyphenyl)ethenyl]benzene-1,3-diol	Benzene and substituted derivatives	Benzene and substituted derivatives	C39H38O10	684.287	666.246	2.4297	[M+NH4]+	8.25874	3	0.5809	rp	-	131832690	HMDB0126256	-	-	1424.67	2472.96	1202.89	2789.35	1711.25	1186.66	1650.97	2877.39	1077.26	1179.7	2192.21	1164.26	-	-	-	-	-	-	-	-	-	-	-
T3_positive	MW0145245	Arg-Ala-Gln	Amino acids and derivatives	Amino acids and derivatives	C14H27N7O5	458.185	373.207	0.8316	[M+K+HCOOH]+	20.37	3	0.5796	rp	-	124420565	-	21643	-	1070896	776972	1.06314e+06	897339	621976	707707	1.61861e+06	1.30602e+06	1.35078e+06	1.0299e+06	1.7402e+06	1.84541e+06	-	1.54045	0.0783094	2.0725	1.05137	up	-	-	-	-	-
T3_positive	MW0068669	TG(14:1(9Z)/22:2(13Z,16Z)/22:2(13Z,16Z))	GL	TG	C61H108O6	879.499	936.815	6.346	[M-2H+3K]+	11.9469	3	0.5778	rp	-	131759038	HMDB0048197	-	-	104771	248694	121342	144161	178735	81041.4	113384	88045.1	62776.2	87859.5	51037.6	53176.9	-	1.40361	0.117707	0.475504	-1.07247	down	-	-	-	-	-
T3_positive	MW0140367	(3R)-9-[(2R,4R,5S,6R)-4,5-dihydroxy-6-methyl-tetrahydropyran-2-yl]-3,5,8-trihydroxy-3-methyl-2,4-dihydrobenzo[a]anthracene-1,7,12-trione	Benzene and substituted derivatives	Benzene and substituted derivatives	C25H24O9	486.179	468.142	2.3111	[M+NH4]+	8.47492	3	0.5773	rp	-	443814	-	-	C12407	606.51	1349.97	373.27	2153.98	448.24	235.47	1119.35	2647.54	2483.39	5914.4	2075.51	1026.66	ko01110	1.12226	0.300097	3.17743	1.66786	up	1.44663	0.096447	2.68281	1.42375	up
T3_positive	MW0139310	Petunidin 3-(6''-acetylglucoside)	Flavonoids	Anthocyanidins	C24H25O13+	544.141	521.13	4.0259	[M+Na]+	37.3864	3	0.5771	rp	-	44256961	-	47123	-	11788.9	2128.55	10351.6	21665.2	10425.9	15127.8	4658.31	53000.2	8589.75	5452.91	2090.29	17250.3	-	-	-	-	-	-	-	-	-	-	-
T3_positive	MW0131816	3,4,5-trihydroxy-6-[2-hydroxy-2-(9-{[(2E)-2-methylbut-2-enoyl]oxy}-2-oxo-2H,8H,9H-furo[2,3-h]chromen-8-yl)propoxy]oxane-2-carboxylic acid	Organic acids	Organic acids	C25H28O13	519.153	536.153	3.1741	[M+H-H2O]+	17.4095	3	0.5768	rp	-	131835394	HMDB0129111	-	-	2224.19	6270.77	17437.4	10431.4	7383.52	10404.4	16384.7	10896	12553.9	6422.33	4058.8	9956.8	-	-	-	-	-	-	-	-	-	-	-
T3_positive	MW0145304	Arg-Asp-Trp	Amino acids and derivatives	Amino acids and derivatives	C21H29N7O6	476.23	475.218	5.2515	[M+H]+	8.56063	3	0.5759	rp	-	145453771	-	21875	-	6621.68	4784.08	398.11	3717.87	591.6	2622.83	536.54	3896.66	800.3	3590.98	2054	1252.85	-	-	-	-	-	-	-	-	-	-	-
T3_positive	MW0158425	Tyr-Cys-Ser	Amino acids and derivatives	Amino acids and derivatives	C15H21N3O6S1	760.251	371.115	1.976	[2M+NH4]+	23.5294	3	0.5745	rp	-	145458609	-	16072	-	4073.47	5238.49	4358.11	6268.63	2819.18	3329.55	4090.34	8630.65	3699.87	7243.7	3638.66	2166.3	-	-	-	-	-	-	-	-	-	-	-
T3_positive	MW0054987	MG(0:0/22:4(7Z,10Z,13Z,16Z)/0:0)	GL	MG	C25H42O4	424.361	406.308	7.6746	[M+NH4]+	38.6145	3	0.5725	rp	-	53480969	HMDB0011554	-	-	14465.9	8400.98	9257.02	7954.95	1835.52	8163.52	7305.04	4992.52	5251.04	12341.7	6952.84	1548.16	-	-	-	-	-	-	-	-	-	-	-
T3_positive	MW0146786	Bisphenol A dimethacrylate	Benzene and substituted derivatives	Benzene and substituted derivatives	C23H24O4	382.206	364.168	5.2613	[M+NH4]+	8.8515	3	0.5712	rp	-	76739	HMDB0249275	-	C14345	6805.56	1902.81	2845.38	8561.49	1032.72	1424	3947.33	770.2	1576.01	2334.98	1031.46	395.6	-	-	-	-	-	-	-	-	-	-	-
T3_positive	MW0147994	Cys-Cys-Met	Amino acids and derivatives	Amino acids and derivatives	C11H21N3O4S3	373.107	355.069	2.4888	[M+NH4]+	8.954	3	0.5695	rp	-	145454696	-	17753	-	1222.2	678.47	384.52	548.41	53.47	861.47	648.4	1842	331.14	1415.85	1155.72	1181.32	-	1.16046	0.0700548	2.56459	1.35873	up	-	-	-	-	-
T3_positive	MW0153590	Met-Ile-Val	Amino acids and derivatives	Amino acids and derivatives	C16H31N3O4S1	362.217	361.204	5.0761	[M+H]+	15.231	3	0.569	rp	-	145456980	-	18922	-	441914	80102.8	215564	428593	475903	408876	335359	491080	814812	664467	515784	562695	-	-	-	-	-	-	1.24041	0.168406	2.22518	1.15392	up
T3_positive	MW0057165	PC(18:4(6Z,9Z,12Z,15Z)/20:5(5Z,8Z,11Z,14Z,17Z))	GP	PC	C46H74NO8P	838.481	799.515	7.9917	[M+K]+	9.01254	3	0.5686	rp	-	52922927	HMDB0008248	-	-	3072.92	1823.63	8102.83	11142.6	9599.29	11519.9	9568.4	1146.02	7294.28	139.02	1542.07	2160.92	-	1.50445	0.000350246	0.119089	-3.06989	down	-	-	-	-	-
T3_positive	MW0145786	Asn-Ile-Gln	Amino acids and derivatives	Amino acids and derivatives	C15H27N5O6	356.188	373.196	3.2527	[M+H-H2O]+	12.7092	3	0.5686	rp	-	145454150	-	19712	-	12603.7	31475.5	13178.2	9273.43	31255.4	26310	2938.35	10134.2	15221.7	13131	14416.1	8935.67	-	-	-	-	-	-	1.15958	0.26461	0.494158	-1.01695	down
T3_positive	MW0104019	(S)-dibutyl(3-hydroxybutyl)phosphate	Others	Lactones	C12H27O5P	305.137	282.16	0.8808	[M+Na]+	9.02775	3	0.5684	rp	-	124306374	-	-	-	3161.83	10659.9	2984.83	8815.49	8673.65	6030.44	5268.6	1584.98	3912.83	8231.33	6977.6	8822.2	-	-	-	-	-	-	-	-	-	-	-
T3_positive	MEDP1383	Carnitine C20:5	FA	CAR	C27H43NO4	446.346	445.319	5.8309	[M+H]+	39.9495	3	0.5678	rp	-	-	-	-	-	2964.76	688.4	4908.4	9167.81	6122.83	911.09	2821.41	7992.5	2230.1	7270.43	7490.06	2672.74	-	-	-	-	-	-	-	-	-	-	-
T3_positive	ZINC14727088	7,8-Dimethoxybenzo[f]-1,3-benzodioxolo[6,5,4-cd]indol-5(6H)-one	Benzene and substituted derivatives	Benzene and substituted derivatives	C18H13NO5	324.082	323.079	4.2847	[M+H]+	9.0685	3	0.5677	rp	-	14804089	-	-	-	656.75	678.92	529.89	1462.53	958.09	379.07	36.85	340.13	106.04	1342.11	1144.87	61.1	-	-	-	-	-	-	1.57092	0.0213044	0.258914	-1.94945	down
T3_positive	MW0149715	Gln-Ile-Glu	Amino acids and derivatives	Amino acids and derivatives	C16H28N4O7	388.195	388.196	2.0151	[M+]+	9.64402	3	0.5671	rp	-	145455102	-	18716	-	22158.5	36931.3	10895.2	16130.1	11720.8	65717.6	9504.25	15080.6	13754.3	22202.9	2984.25	4838.95	-	1.08152	0.34724	0.3209	-1.6398	down	-	-	-	-	-
T3_positive	MW0165829	trifolirhizin-6''-O-malonat	Others	Lactones	C25H23O13-	554.105	531.114	0.6351	[M+Na]+	9.16196	3	0.5662	rp	-	90658672	-	-	-	2895.91	1817.18	2421.79	5486.58	6761.24	1183.5	3739.56	3617.73	2820.99	2367.24	4435.37	4708	-	-	-	-	-	-	-	-	-	-	-
T3_positive	MW0151022	His-Met-Ala	Amino acids and derivatives	Amino acids and derivatives	C14H23N5O4S1	404.154	357.147	4.2648	[M+HCOO+2H]+	11.8432	3	0.5651	rp	-	145455910	-	21513	-	89370.9	140123	177649	65582.2	72095.1	141175	43910.5	79167.2	37537.7	40639	79566.3	44551.4	-	-	-	-	-	-	1.63202	0.0652311	0.394494	-1.34193	down
T3_positive	MW0006449	Butyl 4-aminobenzoate	Benzene and substituted derivatives	Benzene and substituted derivatives	C11H15NO2	270.153	193.11	1.5402	[M-H+2K]+	14.1149	3	0.5593	rp	-	2482	HMDB0249473	-	C07875	106447	85515	92500.2	52038.6	59759.8	67464.1	52911.5	30798.3	47202.9	52188.4	38299.6	41293.2	-	-	-	-	-	-	1.77425	0.00488408	0.460211	-1.11963	down
T3_positive	MW0115067	o-O-glucuronide rosiglitazone	Others	Ketone compounds	C24H27N3O10S	572.136	549.142	4.5638	[M+Na]+	9.62402	3	0.559	rp	-	131769977	HMDB0060857	-	-	141.67	404.7	356.6	132.65	478.22	531.53	218.85	1769.47	81.02	2143.86	798.96	1663.82	-	1.4658	0.0877512	4.03242	2.01165	up	-	-	-	-	-
T3_positive	MW0104326	2-(3,4'-dihydroxy-4,4,7,8a-tetramethyl-6'-oxospiro[2,3,4a,5,6,7-hexahydro-1H-naphthalene-8,2'-3,8-dihydrofuro[2,3-e]isoindole]-7'-yl)propanoic acid	Organic acids	Organic acids	C26H35NO6	475.3	457.246	5.4501	[M+NH4]+	42.7804	3	0.5589	rp	-	57509531	-	-	-	174336	127133	64633.6	148458	152163	141131	76644.4	121240	176502	237893	140485	153826	-	-	-	-	-	-	-	-	-	-	-
T3_positive	MW0138309	CID 75130910	Others	Lactones	C28H34O10	615.167	530.215	4.9779	[M+K+HCOOH]+	24.3241	3	0.5579	rp	-	75130910	HMDB0252911	-	-	109318	145305	147855	103996	173585	135788	39462.5	22046.8	55666	25152.2	89208.5	73174.3	-	1.31816	0.0539709	0.453675	-1.14027	down	1.78778	0.00458758	0.291135	-1.78024	down
T3_positive	MW0148029	Cys-Leu-Met	Amino acids and derivatives	Amino acids and derivatives	C14H27N3O4S2	753.268	365.144	2.5086	[2M+Na]+	8.78654	3	0.5574	rp	-	145454801	-	16369	-	7089.15	6229.49	15655.5	9768.72	7561.7	8503.44	7458.31	14377.8	3666.46	14348.7	8382.79	11767.8	-	-	-	-	-	-	-	-	-	-	-
T3_positive	MW0139106	Naringin 6''-rhamnoside	Flavonoids	Flavones	C33H42O18	749.213	726.237	8.784	[M+Na]+	9.7969	3	0.5564	rp	-	74819376	HMDB0038048	-	-	4859.68	8716.36	6788.08	4634.29	6687.03	2519.29	7381.61	3933.99	3121.59	12562	8646.88	3744.79	-	-	-	-	-	-	-	-	-	-	-
T3_positive	MW0156854	Ser-Lys-Val-Glu	Amino acids and derivatives	Amino acids and derivatives	C19H35N5O8	479.277	461.249	7.6962	[M+NH4]+	9.89346	3	0.5549	rp	-	-	-	227022	-	929.55	441.2	381.71	1078.45	4034.25	1996.55	5317.77	1320.82	878.79	60.85	327.74	4960.76	-	-	-	-	-	-	1.41592	0.305919	4.28962	2.10085	up
T3_positive	MW0140173	(±)-Myristylcarnitine	FA	CAR	C21H43NO3	396.301	357.324	7.6962	[M+K]+	44.264	3	0.5547	rp	-	129848377	-	-	-	241433	242814	207563	428934	893291	453456	238605	815590	239416	122840	127686	583523	-	1.1783	0.217582	0.469708	-1.09017	down	-	-	-	-	-
T3_positive	MW0164275	2-keto-3-deoxy-L-rhamnonate	Others	Lactones	C6H9O5-	179.069	161.045	4.0059	[M+NH4]+	9.99625	3	0.5533	rp	-	49852300	HMDB0304074	-	-	15836.8	17235.9	17991	13699.8	12928.7	11492.5	11899.6	14358.2	10345.8	11499	11972.7	11690.4	-	-	-	-	-	-	-	-	-	-	-
T3_positive	MW0068414	TG(14:1(9Z)/18:4(6Z,9Z,12Z,15Z)/20:5(5Z,8Z,11Z,14Z,17Z))	GL	TG	C55H86O6	865.626	842.642	7.5587	[M+Na]+	10.0172	3	0.553	rp	-	131759136	HMDB0048295	-	-	1621.69	3155.6	4469.71	2216.21	2782.18	2130.79	721.71	1660.65	2222.47	1755.19	1725.19	2654.84	-	-	-	-	-	-	1.25162	0.194065	0.497981	-1.00584	down
T3_positive	ZINC42920555	[2,5-dihydroxy-3,6-bis(4-hydroxyphenyl)-4-(3-phenylpropanoyloxy)phenyl] (3S)-3-acetyloxybutanoate	Benzene and substituted derivatives	Benzene and substituted derivatives	C33H30O10	587.191	586.184	1.2839	[M+H]+	10.0608	3	0.5523	rp	-	10438307	-	-	-	732.06	55.99	381.5	568.49	355.82	1569.83	4489.59	725.77	891.39	259.49	1130.14	994.13	-	-	-	-	-	-	1.32237	0.311268	5.22145	2.38445	up
T3_positive	MW0138866	Malvidin 3-rutinoside	Flavonoids	Anthocyanidins	C29H35O16+	657.229	639.192	4.0459	[M+NH4]+	10.1529	3	0.551	rp	-	44256981	HMDB0041595	-	-	249.83	84.31	1618.27	190.59	107.92	104.66	132.03	733.58	131.84	45.05	47.54	236.28	-	-	-	-	-	-	-	-	-	-	-
T3_positive	MW0144527	Ala-Cys-Leu	Amino acids and derivatives	Amino acids and derivatives	C12H23N3O4S1	633.265	305.141	3.9064	[2M+Na]+	11.1856	3	0.55	rp	-	145453553	-	16797	-	1.00163e+06	929453	1.36273e+06	1.37382e+06	1.0994e+06	1.2287e+06	461016	378542	423005	468207	568980	459874	-	1.76589	0.00472778	0.404401	-1.30614	down	1.875	0.033619	0.383313	-1.38341	down
T3_positive	ZINC12153192	(2R,3S,4S,5S,6S)-2-(Hydroxymethyl)-6-[2-(4-hydroxyphenyl)ethoxy]oxane-3,4,5-triol	Alcohol and amines	Alcohols	C14H20O7	342.336	300.121	6.5233	[M+CH3CN+H]+	17.259	3	0.5498	rp	-	42433494	-	-	-	517.54	803.43	101.28	375.89	260.95	621.13	2030	33.23	2528.49	11.08	60.95	1529.5	-	-	-	-	-	-	-	-	-	-	-
T3_positive	MW0162015	N-(beta-D-glucosyl)nicotinate	Others	Vitamin	C12H15NO7	303.118	285.085	0.9103	[M+NH4]+	10.3703	3	0.5477	rp	-	24771779	-	-	-	15043.7	15937.3	20801.9	12008.4	20754.6	21397.3	13043.1	6167.08	16366.1	22118.5	15322.1	20826.2	-	-	-	-	-	-	-	-	-	-	-
T3_positive	MW0110311	Tyr-Trp	Amino acids and derivatives	Amino acids and derivatives	C20H21N3O4	432.185	367.153	4.2847	[M+CH3CN+Na]+	12.105	3	0.5466	rp	-	7021831	-	-	-	10364.5	8919.95	12219	9298.5	15902.3	17186.2	1741.84	3277.28	1816.42	10395	6112.26	5375.32	-	-	-	-	-	-	1.87053	0.00456869	0.216978	-2.20438	down
T3_positive	MW0059572	PE-NMe(18:4(6Z,9Z,12Z,15Z)/20:5(5Z,8Z,11Z,14Z,17Z))	GP	PE	C44H70NO8P	772.498	771.484	4.9582	[M+H]+	10.492	3	0.5459	rp	-	131820382	HMDB0113269	-	-	9113.13	5636.05	5672.46	4963.01	4493.41	10225.2	3751.97	3304.58	6180.38	4458.76	6366.53	3745.09	-	-	-	-	-	-	-	-	-	-	-
T3_positive	MW0131839	3,4,5-trihydroxy-6-[2-hydroxy-5-(3-oxo-3-{2,4,6-trihydroxy-3-[3,4,5-trihydroxy-6-(hydroxymethyl)oxan-2-yl]phenyl}propyl)phenoxy]oxane-2-carboxylic acid	Organic acids	Organic acids	C27H32O17	629.183	628.164	5.2124	[M+H]+	17.007	3	0.5454	rp	-	131836718	HMDB0132667	-	-	92003.9	85001.7	75918	57227.7	86965.7	72711.5	63413.2	85449.8	51416.3	78219.7	81669.5	95367.3	-	-	-	-	-	-	-	-	-	-	-
T3_positive	MW0055142	Muricatenol	FA	Others	C37H68O6	631.487	608.502	7.9718	[M+Na]+	10.5336	3	0.5453	rp	-	131751882	HMDB0035900	-	-	5853.68	2800.88	1076.49	1514.26	1658.82	2213.6	990.36	733.89	873.6	4633.98	3036.18	2036.42	-	-	-	-	-	-	1.43643	0.230539	0.266965	-1.90528	down
T3_positive	MW0061948	Pip2(16:0/22:2(13Z,16Z))	GP	PI-P	C47H89O19P3	1073.51	1050.52	8.7938	[M+Na]+	10.5587	3	0.5449	rp	-	53480236	HMDB0010045	-	C00626	2808.94	722.14	7140.87	6615.03	6103	2100.01	4227.3	301.92	116.12	6224.21	6339.59	1900.79	-	-	-	-	-	-	-	-	-	-	-
T3_positive	ZINC14718751	6-[(2E)-3,7-dimethylocta-2,6-dienyl]-5,7-dihydroxy-8-[(2S)-2-methylbutanoyl]-4-propylchromen-2-one	Others	Ketone compounds	C27H36O5	479.229	440.256	7.7159	[M+K]+	10.7336	3	0.5423	rp	-	26210933	-	-	-	911.15	186.51	2256.19	764.66	745.32	153.92	8646.78	1908.43	5943.24	11237.6	8855.16	6872.48	-	1.68703	0.0195514	16.206	4.01846	up	1.42169	0.145296	4.91926	2.29844	up
T3_positive	MW0051122	DG(22:6(4Z,7Z,10Z,13Z,16Z,19Z)/22:6(4Z,7Z,10Z,13Z,16Z,19Z)/0:0)	GL	DG	C47H68O5	713.502	712.507	8.6623	[M+H]+	10.7726	3	0.5418	rp	-	9543971	HMDB0007788	-	-	385.82	1015.75	1051.55	970.95	787.5	620.89	458.61	424.8	219.63	326.05	1333.1	509.36	-	-	-	-	-	-	1.30662	0.163155	0.449648	-1.15313	down
T3_positive	MW0148525	Dihydrostreptomycin 3'alpha,6-bisphosphate	Organic acids	Organic acids	C21H43N7O18P2	744.231	743.214	8.7643	[M+H]+	10.7883	3	0.5415	rp	-	11953799	-	-	C01280	1049.51	1404.6	661.89	1709.88	4803	1244.32	2079.42	598.36	475.57	494.3	770.92	1318.72	-	1.2828	0.259962	0.333102	-1.58596	down	-	-	-	-	-
T3_positive	MW0008643	N-[2-(3,4-dimethoxyphenyl)ethyl]-3-(3-hydroxy-4-methoxyphenyl)propanamide	Phenolic acids	Phenolic acids	C20H25NO5	404.153	359.173	3.233	[M-H+2Na]+	17.6495	3	0.5412	rp	-	131839058	HMDB0135480	-	-	18761.2	5700.33	10759.4	14532	16813.6	11413.2	27044.3	27433.6	28015.3	32670.7	24104.6	31018.9	-	1.66804	0.0132166	2.05324	1.0379	up	1.57985	0.0528566	2.34216	1.22784	up
T3_positive	MW0104446	2-{[(2,4-dihydroxy-3-methoxyphenyl)(hydroxy)methylidene]amino}acetic acid	Organic acids	Organic acids	C10H11NO6	280.025	241.059	2.0151	[M+K]+	10.907	3	0.5398	rp	-	131834431	HMDB0128056	-	-	3025.62	5038.11	2342.78	2287.68	4534.3	4470.18	1521.36	1007.81	1601.78	2886.84	2293.74	3303.27	-	-	-	-	-	-	1.66382	0.116093	0.396958	-1.33294	down
T3_positive	MW0012983	1-Phosphatidyl-1D-myo-inositol 3,4-bisphosphate	GP	PA	C11H21O19P3	551.01	549.989	0.5961	[M+H]+	10.9279	3	0.5395	rp	-	75106993	HMDB0062327	-	-	109898	100067	123475	68571.6	74038.4	64182	88910.2	125569	82175.2	84263.5	80776.2	69594.6	-	-	-	-	-	-	-	-	-	-	-
T3_positive	MW0145226	Arachidonoyl m-Nitroaniline	Benzene and substituted derivatives	Benzene and substituted derivatives	C26H36N2O3	425.288	424.273	6.6216	[M+H]+	12.8531	3	0.5392	rp	-	35026079	-	96559	-	2091.46	5046.79	5977.36	8347.32	6117.9	8214.17	9060.73	1313.26	30021.5	4581.94	22726.3	12512.6	-	-	-	-	-	-	-	-	-	-	-
T3_positive	MW0140478	(7S,7aR)-N-Methylhexahydro-1H-1,6-epoxypyrrolizin-7-amine	Others	Others	C8H14N2O	155.117	154.111	3.748	[M+H]+	10.9673	3	0.5389	rp	-	20106110	-	-	-	1338.36	2212.58	6917.65	16359.3	21907.5	16806.4	11097.3	1356.05	11218	4380.46	17336.3	14011	-	-	-	-	-	-	-	-	-	-	-
T3_positive	MW0165961	2'-O-methyl-rhamnosyl tetracyclic spinosyn pseudoaglycone	Others	Ketone compounds	C31H46O9	585.288	562.314	5.1929	[M+Na]+	10.9963	3	0.5385	rp	-	90659061	-	-	-	5596.88	5688.2	12304.3	7761.72	2753.71	2605.83	1151.19	339.35	1726.1	587.24	3655.65	1869.88	-	1.02308	0.30877	0.465868	-1.10201	down	1.7342	0.0879152	0.136359	-2.87451	down
T3_positive	MW0139290	Peonidin 3-diglucoside 5-glucoside	Flavonoids	Anthocyanidins	C34H43O21+	788.229	787.23	4.7029	[M+H]+	11.0308	3	0.538	rp	-	131753202	HMDB0041763	-	-	72.21	160.71	306.72	125.05	200.06	330.06	172.34	156.84	148.41	164.15	58.12	56.36	-	1.27693	0.162158	0.425279	-1.23352	down	-	-	-	-	-
T3_positive	MW0135499	6-[3,7-dihydroxy-2-(4-hydroxy-3-methoxyphenyl)-3,4-dihydro-2H-1-benzopyran-4-yl]-2-(3,4-dihydroxyphenyl)-8-[2-(3,4-dihydroxyphenyl)-3,7-dihydroxy-3,4-dihydro-2H-1-benzopyran-4-yl]-3,4-dihydro-2H-1-benzopyran-3,5,7-triol	Benzene and substituted derivatives	Benzene and substituted derivatives	C46H40O16	871.221	848.232	8.777	[M+Na]+	11.0399	3	0.5379	rp	-	131838672	HMDB0134999	-	-	2268.82	793.92	2012.7	3046.38	3328	3647.01	1465.67	339.6	404.59	378.91	543.23	1643.92	-	1.56335	0.0134716	0.256058	-1.96546	down	1.23052	0.180195	0.435403	-1.19958	down
T3_positive	MW0150820	His-Ala-Leu-Glu	Amino acids and derivatives	Amino acids and derivatives	C20H32N6O7	486.258	468.233	7.9917	[M+NH4]+	11.2071	3	0.5355	rp	-	24900469	-	151662	-	1.36933e+06	728066	529695	2.65352e+06	3.00319e+06	4.34403e+06	1.3433e+06	1.83687e+06	348811	2.50953e+06	792415	2.27718e+06	-	-	-	-	-	-	-	-	-	-	-
T3_positive	MW0117265	(5Z)-1-phenyl-5-(3,4,5-trimethoxybenzylidene)pyrimidine-2,4,6(1H,3H,5H)-trione	Organic acids	Organic acids	C20H18N2O6	421.07	382.116	4.0859	[M+K]+	11.216	3	0.5354	rp	-	1353216	-	-	-	684.14	1447.96	1751.63	299.18	337.38	911.22	953.36	2202.14	1800.9	1658.09	1652.47	2302.72	-	1.60174	0.0100007	3.62667	1.85864	up	-	-	-	-	-
T3_positive	MW0144590	Ala-His-Gly-Val-Asp	Amino acids and derivatives	Amino acids and derivatives	C20H31N7O8	536.194	497.223	3.7282	[M+K]+	11.2401	3	0.535	rp	-	-	-	264345	-	2467.39	751.94	2224.19	2256.18	3469.12	3322.1	16314.2	1712.8	3556.03	2616.19	2017.07	1201.92	-	-	-	-	-	-	1.13217	0.361801	3.96491	1.98729	up
T3_positive	MW0140257	(25R)-3-ketocholest-4-en-26-al	Others	Ketone compounds	C27H42O2	421.307	398.318	7.598	[M+Na]+	11.2982	3	0.5342	rp	-	86290155	-	-	C21305	3922.35	7231.76	6461	3442.35	6947.89	7507.82	17590.1	9081.65	7619.36	6661.39	6869.28	3910.16	-	-	-	-	-	-	-	-	-	-	-
T3_positive	MW0010613	Labadoside	Lignans and Coumarins	Lignans	C38H42O16	772.287	754.247	0.9299	[M+NH4]+	11.5536	3	0.5306	rp	-	101093581	HMDB0036397	-	-	804.47	1221.62	922.1	2293.23	1263.08	1934.64	131.61	4824.25	1396.36	1836.7	977.58	331.25	-	-	-	-	-	-	-	-	-	-	-
T3_positive	MW0062696	PS(20:1(11Z)/22:6(4Z,7Z,10Z,13Z,16Z,19Z))	GP	PS	C48H80NO10P	884.526	861.552	8.784	[M+Na]+	11.5898	3	0.5301	rp	-	52925667	HMDB0112564	-	-	7451.42	12744	4467.05	863.2	6086.24	6940.59	10962.6	8528.06	11224.8	2846.12	5912.68	4552.36	-	-	-	-	-	-	-	-	-	-	-
T3_positive	MW0131644	3,4,5-trihydroxy-6-(3-{3,5,7-trihydroxy-4-[3,5,7-trihydroxy-2-(3-hydroxyphenyl)-3,4-dihydro-2H-1-benzopyran-8-yl]-6-[3,4,5-trihydroxy-6-(hydroxymethyl)oxan-2-yl]-3,4-dihydro-2H-1-benzopyran-2-yl}phenoxy)oxane-2-carboxylic acid	Organic acids	Organic acids	C42H44O21	885.254	884.237	4.9189	[M+H]+	11.8645	3	0.5263	rp	-	131833173	HMDB0126791	-	-	368.73	124.99	1011.24	1054.52	299.04	949.68	1242.93	2735.49	1086.77	2636.07	4364.93	6224.12	-	1.60024	0.0657389	5.74196	2.52154	up	1.42878	0.138494	3.36566	1.75089	up
T3_positive	MW0147893	Shisonin	Flavonoids	Anthocyanidins	C36H37O18+	775.241	757.198	4.1655	[M+NH4]+	11.8995	3	0.5258	rp	-	5282068	-	-	C12096	89.64	327.09	866.28	2393.31	320.08	1623.88	167.66	1178.32	101.06	81.83	403.86	1091.41	ko00942,ko01110	-	-	-	-	-	-	-	-	-	-
T3_positive	MW0104263	Adb-pinaca	Alcohol and amines	Amines	C19H28N4O2	345.239	344.221	7.9518	[M+H]+	11.9345	3	0.5253	rp	-	86280478	-	-	-	1366.68	94.24	1425.66	1347.66	403.23	257.26	1059.04	95.09	1456.91	443.99	649.33	830.23	-	-	-	-	-	-	-	-	-	-	-
T3_positive	MW0167448	[(2S)-2-pentadecanoyloxy-3-[(Z)-tetradec-9-enoyl]oxypropyl] (5Z,8Z,11Z,14Z)-icosa-5,8,11,14-tetraenoate	GL	TG	C52H90O6	849.631	810.674	8.784	[M+K]+	12.016	3	0.5242	rp	-	131758601	HMDB0047759	-	-	149.17	28.54	141.48	134.52	22.47	13.63	139.16	2.42	246.3	291.03	25.65	260.08	-	-	-	-	-	-	-	-	-	-	-
T3_positive	MW0150139	Glu-Ser-Glu	Amino acids and derivatives	Amino acids and derivatives	C13H21N3O9	432.127	363.128	2.5675	[M+Na+HCOOH]+	14.422	3	0.5236	rp	-	145455490	-	20237	-	120586	136758	125027	103465	90301.4	83718.7	113909	165853	116679	155060	117010	90330.8	-	-	-	-	-	-	-	-	-	-	-
T3_positive	MW0149265	N-[4-amino-3-[3-amino-6-(1-aminoethyl)oxan-2-yl]oxy-2,5-dihydroxy-6-methoxycyclohexyl]-2-(aminomethylideneamino)-N-methylacetamide	Alcohol and amines	Amines	C18H36N6O6	471.247	432.27	5.7912	[M+K]+	12.4155	3	0.5188	rp	-	107800	HMDB0250824	-	-	229936	725361	1.68142e+06	1.52384e+06	1.55584e+06	1.59856e+06	3.07475e+06	1.89053e+06	849453	301291	757401	652873	-	1.5923	0.0170035	0.365856	-1.45065	down	1.13132	0.251522	2.2053	1.14097	up
T3_positive	MW0150977	His-Ile-Met	Amino acids and derivatives	Amino acids and derivatives	C17H29N5O4S1	417.242	399.194	2.3111	[M+NH4]+	12.437	3	0.5185	rp	-	145455878	-	16557	-	3636.77	4523.98	3098.45	1389.08	2765.01	1381.47	1489.63	2795.66	1264.9	1889.87	2152.84	919.36	-	-	-	-	-	-	1.57988	0.0406243	0.492947	-1.0205	down
T3_positive	MW0146104	Asp-Glu-Leu-Val-Ile	Amino acids and derivatives	Amino acids and derivatives	C26H45N5O10	626.294	587.317	4.663	[M+K]+	12.5265	3	0.5173	rp	-	-	-	264178	-	448.32	430.5	272.67	137.34	376.07	37.5	166.74	395.45	236.72	661.92	433.74	227.5	-	1.11486	0.187854	2.40177	1.2641	up	-	-	-	-	-
T3_positive	MW0117033	1H-Indole-1-pentanoic acid, 3-[(2,2,3,3-tetramethylcyclopropyl)carbonyl]-	Organic acids	Organic acids	C21H27NO3	342.2	341.199	4.2252	[M+H]+	12.7345	3	0.5145	rp	-	86268508	-	-	-	187.04	113.01	319.64	115.07	305	102.79	638.24	293.75	535.35	544.89	63.77	55.34	-	-	-	-	-	-	1.4806	0.0908663	2.36786	1.24358	up
T3_positive	MW0150026	Glu-His-Ile	Amino acids and derivatives	Amino acids and derivatives	C17H27N5O6	436.149	397.196	1.2056	[M+K]+	12.8343	3	0.5132	rp	-	145455393	-	22925	-	955.54	775.58	1713.27	3487.4	929.04	3314.07	242.51	205.83	3180.02	1131.8	879.44	1193.44	-	1.14631	0.207773	0.41455	-1.27038	down	-	-	-	-	-
T3_positive	MW0146933	Bz-Arg-OEt	Benzene and substituted derivatives	Benzene and substituted derivatives	C15H22N4O3	307.176	306.169	3.233	[M+H]+	12.9768	3	0.5113	rp	-	439543	-	-	C01670	1241.79	823.05	2268.22	3120.83	1265.3	785.15	2834.54	926.84	1672.65	2725.55	2046.1	3399.72	-	-	-	-	-	-	-	-	-	-	-
T3_positive	MW0017042	CID 22833540	Others	Lactones	C26H43NO5	472.309	449.314	4.9582	[M+Na]+	13.0782	3	0.51	rp	-	22833540	HMDB0000637	-	-	2458.35	528.76	2498.21	249.11	340.53	527.74	1295.4	654.48	772.28	2598.5	711.14	970.73	-	1.46204	0.214384	3.83072	1.93762	up	-	-	-	-	-
T3_positive	MW0138935	Ncgc00381243-01_C39H48O21_	Benzene and substituted derivatives	Benzene and substituted derivatives	C39H48O21	853.287	852.269	3.7677	[M+H]+	13.1308	3	0.5093	rp	-	45782948	-	-	-	1780.66	6210.6	7958.26	1248.3	2038.34	1366.99	2584.92	7858.42	657.48	1830.85	112.26	1330.39	-	-	-	-	-	-	-	-	-	-	-
T3_positive	MW0017016	CerP(d18:1/18:0)	SL	Cer	C36H72NO6P	646.501	645.51	8.6623	[M+H]+	13.5186	3	0.5043	rp	-	5283583	HMDB0010701	-	-	2069.61	4374.58	8498.66	7156.05	3702.96	2642.84	3327.06	380.99	2915.31	833.75	8402.96	3591.79	-	-	-	-	-	-	1.03364	0.279867	0.443246	-1.17382	down
T3_positive	MW0114622	Indole-3-acetic-acid-O-glucuronide	Organic acids	Organic acids	C16H17NO8	352.104	351.095	4.9582	[M+H]+	13.5415	3	0.5041	rp	-	124202110	HMDB0060001	-	-	12476.9	28538.8	17900.4	18371.3	6474.38	32353.7	8578.9	50165.1	16839.4	21980.5	21011.7	26101.3	-	-	-	-	-	-	-	-	-	-	-
T3_positive	MW0145328	Arg-Gln-Leu	Amino acids and derivatives	Amino acids and derivatives	C17H33N7O5	438.248	415.254	5.3303	[M+Na]+	13.6847	3	0.5022	rp	-	145453795	-	19843	-	2116.18	883.14	521.98	1251.54	988.64	1197.45	271.67	740.84	1251.01	1351.9	578.61	830.02	-	-	-	-	-	-	-	-	-	-	-
T3_positive	MW0158216	Trp-Phe-Glu	Amino acids and derivatives	Amino acids and derivatives	C25H28N4O6	999.344	480.201	3.5299	[2M+K]+	19.8693	3	0.5006	rp	-	145458458	-	21291	-	14722.1	15034.3	46297.5	26583.1	11269.8	11798.7	24191.6	51875.9	5219.38	26547	13901.6	12161.2	-	-	-	-	-	-	-	-	-	-	-
T3_positive	MW0139286	Peonidin 3-(6''-p-coumaroyl-glucoside) 5-glucoside	Flavonoids	Anthocyanidins	C38H41O17+	787.279	769.234	4.7191	[M+NH4]+	13.8121	3	0.5006	rp	-	131752297	HMDB0038092	-	-	1822.46	444.66	2124.52	2631.33	1246.47	551.39	735.87	1825.53	559.2	972.48	359.16	1950.56	-	-	-	-	-	-	-	-	-	-	-
T3_negative	MW0157250	Stypandrol	Benzene and substituted derivatives	Benzene and substituted derivatives	C26H22O6	465.103	430.142	2.6544	[M+Cl]-	10.784	3	0.7916	rp	99305-33-6	188516	-	-	C09971	708.69	38.42	87.44	196.62	69.58	37.14	65.14	305.4	4232.39	515.64	1343.19	293.18	-	1.49689	0.191101	7.09438	2.82668	up	-	-	-	-	-
T3_negative	MW0054354	Limonexic acid	Organic acids	Organic acids	C26H30O10	537.161	502.184	5.129	[M+Cl]-	4.18689	3	0.9056	rp	99026-99-0	5321283	HMDB0036075	-	-	6154.61	4886.49	8492.57	10167.6	4096.35	7123.72	6388.59	2540.33	4869.29	2087.2	1609.42	7988.22	-	-	-	-	-	-	-	-	-	-	-
T3_negative	MEDL02140	4-Hydroxybenzoic acid	Phenolic acids	Phenolic acids	C7H6O3	137.024	138.032	4.7505	[M-H]-	1.04954	3	0.9845	rp	99-96-7	135	HMDB0000500	5486	C00156	6156.17	7102.2	7025.11	2796.95	8481.19	1632.26	11516.3	3837.21	11693.8	5135.59	10767.9	10023.2	ko00130,ko00790,ko01100,ko01110,ko01240	1.13928	0.192804	2.0082	1.0059	up	-	-	-	-	-
T3_negative	MEDP1592	Citicoline	Nucleotides and derivatives	Nucleotides and derivatives	C14H26N4O11P2	469.094	488.107	2.2176	[M-H2O-H]-	13.1558	3	0.7013	rp	987-78-0	13804	HMDB0001413	3581	C00307	8873.68	9262.53	9654.89	7963.19	11770.3	11930.9	17291.5	9386.27	13619.6	15719.4	15065.4	12857.8	ko00564,ko01100	-	-	-	-	-	-	-	-	-	-
T3_negative	MW0148886	Elloramycin	Benzene and substituted derivatives	Benzene and substituted derivatives	C32H36O15	659.218	660.205	2.436	[M-H]-	20.5679	3	0.6788	rp	97218-42-3	10009567	-	-	C12381	28420.2	36149.7	32945.7	20682	20997.4	37215.1	15312.4	36774.2	24819.5	32574.3	28884.4	20980.8	ko01100,ko01110	-	-	-	-	-	-	-	-	-	-
T3_negative	MEDN1426	9(S),12(S),13(S)-TriHOME	Lipids	Free fatty acids	C18H34O5	329.234	330.241	5.7015	[M-H]-	3.74507	3	0.9712	rp	97134-11-7	9858729	HMDB0004708	-	C14833	140006	161745	151438	159051	165925	117225	496341	18162.4	450942	189470	382290	314760	ko00591	1.46522	0.111305	2.00479	1.00345	up	-	-	-	-	-
T3_negative	MW0014545	4-O-methylmelleolide	Benzene and substituted derivatives	Benzene and substituted derivatives	C24H30O6	449.173	414.204	6.5641	[M+Cl]-	5.40509	3	0.8816	rp	96627-13-3	180718	HMDB0037039	-	-	9041.72	6655.29	6601.86	1132.58	7164.64	7054.05	7003.4	15221.8	13048	19273.9	18211.8	10288	-	1.32183	0.0412199	3.11204	1.63786	up	-	-	-	-	-
T3_negative	MW0055101	Momordin Ia	Terpenoids	Triterpene Saponin	C42H66O13	777.422	778.45	5.0699	[M-H]-	14.5708	3	0.7413	rp	95851-46-0	14162560	HMDB0041017	-	-	6507.4	10843.1	3301.74	6056.44	5716.93	5851.58	3889.04	7061.7	14351.6	6202.21	10435	6517.07	-	-	-	-	-	-	-	-	-	-	-
T3_negative	MW0106183	Corynebactin	Amino acids and derivatives	Amino acids and derivatives	C39H42N6O18	917.226	882.256	3.8567	[M+Cl]-	1.63354	3	0.9608	rp	95536-41-7 | 95536-04-2	125349	-	-	-	544.23	367.58	602.51	629.81	319.89	1552.91	395.18	3768.48	1782.58	1310	5716.06	555.85	-	-	-	-	-	-	1.1427	0.269966	3.92667	1.97331	up
T3_negative	MW0009703	Safrole	Terpenoids	Monoterpenoids	C10H10O2	615.288	162.068	3.9759	[2M-H]-	14.1226	2	0.8884	rp	94-59-7	5144	HMDB0033591	-	C10490	121938	16387	79250.8	59803	23811.9	26468.3	89353.2	38757.7	26748.6	16878.9	29517.2	37820.2	-	-	-	-	-	-	-	-	-	-	-
T3_negative	MW0007217	Fosphenytoin	Benzene and substituted derivatives	Benzene and substituted derivatives	C16H15N2O6P	362.072	362.067	2.8875	[M-]-	14.9648	3	0.7411	rp	93390-81-9	56339	HMDB0015417	-	C07840	32877.3	39596.3	42356.8	29263	34831.7	36724.2	23007.8	33459	32266	26057.4	30260.4	34333.5	-	-	-	-	-	-	-	-	-	-	-
T3_negative	MW0008501	N-(6-Amino-1-Butyl-2,4-Dioxo-1,2,3,4-Tetrahydropyrimidin-5-Yl)-N-Methyl-Benzenesulfonamide	Benzene and substituted derivatives	Benzene and substituted derivatives	C15H20N4O4S	351.11	352.12	3.9958	[M-H]-	1.18525	3	0.7212	rp	930952-94-6	17564369	-	-	-	3002.25	7899.14	5901.42	4399.26	2822.21	2188.09	735.36	4959.51	2981.69	3333.58	3042.73	3403.45	-	-	-	-	-	-	-	-	-	-	-
T3_negative	MW0146549	Bayogenin 3-O-cellobioside	Organic acids	Organic acids	C42H68O15	811.45	812.456	5.3473	[M-H]-	2.681	3	0.9373	rp	92622-05-4	441910	-	-	C08932	10064.8	5658.73	9633.35	612.74	2177.58	3796.96	1161.8	3293.03	1173.16	3533.39	2317.27	1615.6	-	-	-	-	-	-	1.74618	0.0255416	0.221951	-2.17169	down
T3_negative	MEDN1306	Ureidosuccinic acid	Amino acids and derivatives	Amino acids and derivatives	C5H8N2O5	351.072	176.043	3.3917	[2M-H]-	19.0622	3	0.6822	rp	923-37-5	279	HMDB0000828	-	-	28039	19514.1	47902.1	25752.3	13503.4	19497.2	6904.96	45537	9561.46	19011.8	9142.61	8932.5	-	-	-	-	-	-	-	-	-	-	-
T3_negative	MW0150566	Glycobismine A	Heterocyclic compounds	Heterocyclic compounds	C37H34N2O6	601.239	602.242	4.5325	[M-H]-	7.01515	3	0.7404	rp	91147-20-5	5462453	-	-	C10685	121630	82196.6	137924	215138	147864	149700	15879.5	8720.31	12481	5472.56	13368.4	23720.4	-	1.7077	0.0152789	0.083014	-3.5905	down	1.90081	0.0240553	0.108503	-3.2042	down
T3_negative	MW0129649	1,2-di-O-sinapoyl-beta-D-glucose	Phenolic acids	Phenolic acids	C28H32O14	591.173	592.179	4.9703	[M-H]-	4.20551	3	0.6544	rp	91095-79-3	5280665	-	-	C04275	914777	1.08448e+06	1.36664e+06	980838	1.40241e+06	1.13508e+06	359936	134530	460305	172094	680925	613303	-	1.34973	0.0302062	0.416767	-1.26269	down	1.69502	0.00989016	0.28366	-1.81776	down
T3_negative	MW0157006	Ser-Ile	Amino acids and derivatives	Amino acids and derivatives	C9H18N2O4	679.23	218.127	2.2771	[2M-H]-	23.956	3	0.6208	rp	91086-51-0	71429009	HMDB0029042	-	-	12313.9	3765.3	18308.9	19262.5	1273.05	9658.67	54391.7	58441.1	26775.5	28744.7	35047.1	46614	-	1.31458	0.0222514	3.65652	1.87047	up	1.60307	0.0553787	4.05979	2.02141	up
T3_negative	MW0114343	Dolichyl phosphate D-mannose	Others	Saccharides	C6H13O9P	539.093	260.03	1.5076	[2M-H]-	7.28527	3	0.7632	rp	908211-94-9	3246168	HMDB0000994	5925	C03862	10770.4	35085.5	27300.6	122164	50747.2	51682.9	134873	13508.4	121629	22233.6	97943.8	94822.2	ko00510,ko01100	-	-	-	-	-	1.01554	0.227189	3.69086	1.88396	up
T3_negative	MW0157897	Thr-Met	Amino acids and derivatives	Amino acids and derivatives	C9H18N2O4S	371.099	250.099	3.9958	[M-H]-	16.5773	3	0.6709	rp	90729-28-5	7020165	-	-	-	508513	555906	621605	418756	394543	410480	364180	413819	298851	349126	344459	333933	-	-	-	-	-	-	-	-	-	-	-
T3_negative	MEDN1616	Val-Pro-Leu	Amino acids and derivatives	Amino acids and derivatives	C16H29N3O4	327.218	327.216	5.5437	[M-]-	4.31577	3	0.6342	rp	90614-49-6	146208	-	44661	-	93827.7	72799.1	85744.3	102756	99483.4	69810.3	315177	15505.7	228213	86930.4	166730	175250	-	-	-	-	-	-	-	-	-	-	-
T3_negative	MEDN0602	Deoxyguanosine 5'-monophosphate(dGMP)	Nucleotides and derivatives	Nucleotides and derivatives	C10H14N5O7P	693.12	347.063	1.1955	[2M-H]-	4.23569	3	0.918	rp	902-04-5	135398597	HMDB0001044	-	C00362	24940.6	28801.4	48619.8	74724.9	49432.3	31202.1	65568.7	51700	29867.3	78494.1	61319.8	43218.6	ko00230,ko01100,ko01232	-	-	-	-	-	-	-	-	-	-
T3_negative	MW0164606	Glc4Me(a1-4)Glc(a)-O-Me	Alcohol and amines	Alcohols	C14H26O11	405.114	370.147	3.9759	[M+Cl]-	3.7795	3	0.9139	rp	9005-82-7	53477771	HMDB0003403	6917	C00718	45045.8	17417.8	39748.1	40012.4	24859.5	28344.5	47933.3	15982.1	28343.2	23181.2	21077.7	37231.9	ko00500,ko01100,ko01110	-	-	-	-	-	-	-	-	-	-
T3_negative	MW0114753	Lobeline	Alkaloids	Piperidine alkaloids	C22H27NO2	374.156	337.204	1.2541	[M+K-2H]-	10.0452	3	0.6602	rp	90-69-7	101616	HMDB0039531	-	C07475	17121.5	26639.9	23340.4	25799.3	31392.9	25962.7	34666.4	8669.59	55139.5	32829.7	35033.7	32246.7	ko00960,ko01110	-	-	-	-	-	-	-	-	-	-
T3_negative	MEDP0289	3,4,5-Trimethoxycinnamic acid	Phenolic acids	Phenolic acids	C12H14O5	237.077	238.084	5.6228	[M-H]-	1.92419	2	0.778	rp	90-50-6	735755	HMDB0002511	6705	-	1.12117e+06	993531	864415	568395	481013	546828	254391	862189	267649	565792	449173	381070	-	-	-	-	-	-	1.46404	0.104084	0.464644	-1.1058	down
T3_negative	MEDL02170	epi-Lipoxin A4	Lipids	Free fatty acids	C20H32O5	351.215	352.225	5.7015	[M-H]-	7.43575	3	0.8448	rp	89663-86-5	42607306	HMDB0004385	-	-	6480.59	6762.72	5637.59	4148.22	4863.91	4051.93	14727.1	349.63	18609.7	7505.63	14148.4	10008.2	-	1.64122	0.0828511	2.42361	1.27716	up	-	-	-	-	-
T3_negative	MEDP0150	2'-Deoxyinosine	Nucleotides and derivatives	Nucleotides and derivatives	C10H12N4O4	251.077	252.086	1.1565	[M-H]-	4.63725	3	0.6465	rp	890-38-0	135398593	HMDB0000071	-	C05512	1945.14	2662.31	11547.7	7036.82	2465.13	3399.25	12950.6	6333.79	2726.52	2479.65	17319.3	25923.8	ko00230,ko01100,ko01232,ko02010	-	-	-	-	-	-	-	-	-	-
T3_negative	MW0001185	(4-Aminopiperidin-1-yl)(4-methoxyphenyl)methanone	Benzene and substituted derivatives	Benzene and substituted derivatives	C13H18N2O2	233.13	234.137	2.436	[M-H]-	4.56975	3	0.6479	rp	886507-49-9	4778214	-	-	-	630.03	298.47	600.4	1740.06	233.54	187.88	4203.09	2634.35	461.15	1055.81	1808.08	756.22	-	-	-	-	-	-	1.33324	0.217368	4.77375	2.25512	up
T3_negative	MW0148931	ent-Fisetinidol-(4beta->8)-catechin-(6->4beta)-ent-fisetinidol	Flavonoids	Flavones	C45H38O16	893.238	834.216	5.6819	[M+CH3COO]-	11.2895	3	0.7315	rp	88269-47-0	442680	-	-	C10225	14133.4	19134.3	22984.4	11928.6	14796.2	25149.5	75724.6	35539.7	44230.1	36966.8	53898.2	54698.6	-	1.62883	0.0146899	2.80609	1.48856	up	1.72464	0.107757	2.76424	1.46688	up
T3_negative	MW0055437	Octadecanedioic acid	Lipids	Free fatty acids	C18H34O4	313.238	314.246	6.9562	[M-H]-	23.406	3	0.6997	rp	871-70-5	70095	HMDB0000782	5748	-	1328.77	4370.82	2928.18	854.96	929.81	3533.05	3351.27	1996.44	3827.37	2915.45	4501.39	3104.2	-	-	-	-	-	-	-	-	-	-	-
T3_negative	MW0159351	Vinblastine	Alkaloids	Plumerane	C46H58N4O9	809.409	810.42	7.0939	[M-H]-	3.17366	2	0.8583	rp	865-21-4	13342	HMDB0014710	-	-	69852.6	50020.3	20641.9	18552.2	22522	30100.2	22415.2	15427.6	24151.5	22566.4	15853.8	15384.7	-	-	-	-	-	-	1.31414	0.205414	0.441195	-1.18051	down
T3_negative	MEDN1868	2-{4-[(N-phenylpentanamido)methyl]phenyl}benzoic acid	Benzene and substituted derivatives	Benzene and substituted derivatives	C25H25NO3	386.182	387.183	1.9993	[M-H]-	11.3905	3	0.5329	rp	862891-27-8	51529932	-	-	-	4097.86	7441.71	2957.49	2762.45	1124.01	6873.19	1317.54	2572.48	2990.31	3580.51	957.02	411.08	-	-	-	-	-	-	1.38755	0.191344	0.474602	-1.07521	down
T3_negative	MEDN1628	2,4-Quinolinediol	Alcohol and amines	Alcohols	C9H7NO2	220.062	161.048	4.5325	[M+CH3COO]-	2.02813	3	0.8657	rp	86-95-3	54680871	-	-	-	103995	165277	113439	105676	47184.4	121867	49091.6	421388	110265	275777	172082	170418	-	1.42521	0.0605449	2.25051	1.17025	up	-	-	-	-	-
T3_negative	MW0010059	Vialinin A	Benzene and substituted derivatives	Benzene and substituted derivatives	C34H26O8	561.158	562.163	4.0553	[M-H]-	4.30661	2	0.7933	rp	858134-23-3	11563133	-	45274	-	43093.1	60741.6	173756	42188.5	38666.4	41862.8	68897.8	91784	19728.6	30315.2	59863	46967.5	-	-	-	-	-	-	-	-	-	-	-
T3_negative	MW0139627	Safflor yellow A	Quinones	Quinones	C27H30O15	593.152	594.159	3.9759	[M-H]-	0.78642	2	0.9641	rp	85532-77-0	71463725	-	-	-	17.15	61.85	46.09	121.32	26.91	42.78	310.03	74.53	9.19	56.31	59.35	270.87	-	-	-	-	-	-	-	-	-	-	-
T3_negative	MEDL01850	7-[3,5-Dihydroxy-6-(hydroxymethyl)-4-(3,4,5-trihydroxy-6-methyloxan-2-yl)oxyoxan-2-yl]oxy-2-[3-(2-hydroxy-4-methylpent-3-enyl)-3-methyloxiran-2-yl]-4b,8,8,10a-tetramethylspiro[2,3,4,4a,5,6,7,8a,9,10-decahydrophenanthrene-1,4'-oxolane]-2'-one	Terpenoids	Triterpene Saponin	C42H68O14	795.454	796.461	5.1885	[M-H]-	2.62762	3	0.6884	rp	85191-73-7	131751885	HMDB0035958	-	-	2800.84	571.15	3450.64	40.94	554.36	780.55	1000.95	2035.66	515.87	3739.74	814	1425.82	-	1.20418	0.222861	4.34608	2.11972	up	-	-	-	-	-
T3_negative	MEDN1545	Guanosine-5'-monophosphate	Nucleotides and derivatives	Nucleotides and derivatives	C10H14N5O8P	362.05	363.058	1.1955	[M-H]-	0.953137	3	0.9584	rp	85-32-5 | 128952-18-1 | 29593-02-0	135398631	HMDB0001397	-	C00144	83030.1	75178.4	96381.3	134886	112690	89051.2	198677	114729	87756.5	127827	130802	179829	ko00230,ko01100,ko01232	-	-	-	-	-	-	-	-	-	-
T3_negative	MEDL02383	Ethyl gallate	Phenolic acids	Phenolic acids	C9H10O5	395.095	198.053	2.4163	[2M-H]-	6.74962	3	0.7358	rp	831-61-8	13250	HMDB0033836	-	-	33248.1	30003.6	41749.6	31460.4	17754.7	29428.9	33239.1	38846.8	26405.1	26112.6	28658.9	27075.1	-	-	-	-	-	-	-	-	-	-	-
T3_negative	MEDL01989	Azukisaponin IV	Terpenoids	Triterpene Saponin	C48H76O20	971.467	972.493	8.835	[M-H]-	7.19321	3	0.599	rp	82793-04-2	13035680	HMDB0035269	-	-	22028.5	3402.01	1165.51	3603.01	2235.38	1291.05	6188.55	14949	2235.85	24434.3	3175.28	20013.8	-	1.36967	0.171232	6.67981	2.73981	up	-	-	-	-	-
T3_negative	MEDL01792	Azukisaponin I	Terpenoids	Triterpene Saponin	C42H68O13	779.452	780.466	6.5641	[M-H]-	8.1699	3	0.8745	rp	82793-02-0	14103656	HMDB0038612	-	-	12195.1	20806.6	13555.7	20111.2	8761.96	19454.4	18892.8	12042.3	7611.78	14224.2	16814.5	5628.52	-	-	-	-	-	-	-	-	-	-	-
T3_negative	MW0017122	Ciprostene	Organic acids	Organic acids	C22H36O4	363.252	364.261	8.7763	[M-H]-	4.24394	2	0.7824	rp	81845-44-5	6438980	-	45626	-	139256	161705	275272	84800.1	157193	214398	363645	67236.8	136510	87490.6	145730	214444	-	-	-	-	-	-	-	-	-	-	-
T3_negative	MW0112894	3-Sialyl-N-acetyllactosamine	Organic acids	Organic acids	C25H42N2O19	709.202	674.238	4.4726	[M+Cl]-	5.66948	3	0.6266	rp	81693-22-3	16213476	HMDB0006581	-	-	8830.13	11727.8	12560.3	10711.2	14034.1	10339.2	29779.3	17097.4	33184.7	29250.5	24173.6	41556.3	-	1.68621	0.0544746	2.70719	1.4368	up	1.70114	0.0786456	2.41744	1.27348	up
T3_negative	MW0105294	tert-Butyl (14-amino-3,6,9,12-tetraoxatetradecyl)carbamate	Organic acids	Organic acids	C15H32N2O6	335.22	336.226	6.5837	[M-H]-	2.40775	3	0.6933	rp	811442-84-9	11688612	-	-	-	4669.75	3280.25	2686.72	261	211.94	704.68	2331.99	153.07	3197.91	2609.15	4384.67	1532.16	-	1.63192	0.0937557	7.24001	2.85599	up	-	-	-	-	-
T3_negative	MW0154937	Patellamide C	Alcohol and amines	Amines	C37H46N8O6S2	797.258	762.298	3.552	[M+Cl]-	5.474	3	0.8803	rp	81120-74-3	9767970	-	-	-	3289.33	4267.82	2845.7	3402.75	1168.66	4981.96	3792.57	1777.75	5474.01	4614.33	12313.3	5118.83	-	1.15846	0.231046	2.30771	1.20646	up	-	-	-	-	-
T3_negative	MW0001514	Red Violet 2RN Acid Anthraquinone	Benzene and substituted derivatives	Benzene and substituted derivatives	C21H13NO4	342.084	343.084	2.3964	[M-H]-	15.9923	3	0.644	rp	81-79-8	222169	-	96354	-	15880.7	15070.2	16931.4	17291	14488.5	18804.2	13207.3	51517.3	17798	43658.1	19136.8	28311.7	-	-	-	-	-	-	-	-	-	-	-
T3_negative	MW0153221	Lys-Gln-Ala-Gly-Asp-Val	Amino acids and derivatives	Amino acids and derivatives	C25H44N8O10	597.283	616.318	4.8904	[M-H2O-H]-	7.19695	3	0.6678	rp	80755-87-9	4615194	-	85172	-	40093.1	43676.2	50994.1	60180.7	59045.9	55267.4	53937.2	47229.8	41631.4	41565.1	41162.9	50581.5	-	-	-	-	-	-	-	-	-	-	-
T3_negative	MW0062288	methyl 5'-oxo-1-[3,4,5-trihydroxy-6-(hydroxymethyl)oxan-2-yl]oxy-4'-[1-[3-[4-[3,4,5-trihydroxy-6-(hydroxymethyl)oxan-2-yl]oxyphenyl]prop-2-enoyloxy]ethyl]spiro[4a,7a-dihydro-1H-cyclopenta[c]pyran-7,2'-furan]-4-carboxylate	Others	Lactones	C36H42O19	777.227	778.232	5.3276	[M-H]-	3.8171	3	0.9131	rp	80396-57-2	3563944	-	-	-	212445	333308	200573	121529	106401	115478	709545	697528	863241	421709	442981	740458	-	1.75175	0.0547127	4.67417	2.22471	up	1.85431	0.00210008	3.04199	1.60501	up
T3_negative	MW0054376	Linoleic Acid-d4	Lipids	Free fatty acids	C18H32O2	283.264	280.24	6.9562	[M-H]-	15.6025	2	0.8938	rp	79050-23-0	12311285	-	96528	-	97396.1	107075	175081	12289.1	15785.1	139765	163733	105156	45376	93127.2	70063.8	33454.1	-	-	-	-	-	-	-	-	-	-	-
T3_negative	MW0154984	Penitrem E	Heterocyclic compounds	Heterocyclic compounds	C37H45NO6	598.318	599.325	6.838	[M-H]-	12.1996	3	0.7717	rp	78213-66-8	3086087	-	-	C20597	37958	21465	17240.6	12904.9	13654.5	7594.14	8349.91	32214	25878.9	9727.94	29817.6	23604.7	-	-	-	-	-	-	-	-	-	-	-
[truncated: 674 more rows]
