# Supplementary material for: Regulatory Mechanisms of Free Umami Amino Acid Accumulation in Fresh Waxy Kernels: Insights from Transcriptome and Metabolomics Analyses
Source: Foods. 2025 Oct 24;14(21):3628. doi: 10.3390/foods14213628 (PMC12609758; doi:10.3390/foods14213628)
Supplement: Supplementary file 1 [file foods-14-03628-s001.zip › TableS3.xlsx]

## Sheet: qc_data_statistics
Sample	Raw reads	Raw bases	Clean reads	Clean bases	Error rate(%)	Q20(%)	Q30(%)	GC content(%)	Dup_R1	Dup_R2	Dup_Pair	rRNA Ratio(%)
Q3-T1	48041818	7254314518	47724816	7178836725	0.0244	98.33	94.66	51.53	0.631044	0.617344	0.344547	2.748
Q3-T2	52416960	7914960960	52037414	7830349244	0.025	98.1	94.09	51.87	0.542831	0.507576	0.278411	1.941
Q3-T3	49106204	7415036804	48716404	7328766891	0.0247	98.22	94.38	51.72	0.604783	0.580496	0.32476	2.017
Q3-N1	58728706	8868034606	58365712	8778830156	0.0246	98.28	94.47	51.43	0.646223	0.62108	0.366324	1.596
Q3-N2	59198118	8938915818	58707516	8822207475	0.0246	98.22	94.5	51.55	0.576362	0.552634	0.324445	1.657
Q3-N3	46757222	7060340522	46456874	6990629616	0.0248	98.2	94.28	51.41	0.653495	0.622856	0.356204	2.028
H402_T1	60820614	9183912714	60463466	9100611492	0.0245	98.29	94.56	51.94	0.603137	0.583069	0.353181	1.848
H402_T2	55862964	8435307564	55495370	8348774953	0.0247	98.22	94.38	52.35	0.630251	0.607457	0.349923	2.053
H402_T3	59797930	9029487430	59391762	8928520071	0.0245	98.29	94.54	52.85	0.684565	0.665528	0.392031	2.187
H402_N1	52724180	7961351180	52335170	7879222667	0.0248	98.17	94.26	51.63	0.597001	0.569487	0.327779	1.467
H402_N2	47968216	7243200616	47636108	7164322333	0.025	98.11	94.09	52.28	0.563555	0.535223	0.292158	1.55
H402_N3	55570152	8391092952	55211318	8305355564	0.0247	98.21	94.37	51.87	0.573611	0.549729	0.315183	1.268
