# Supplementary material for: Regulatory Mechanisms of Free Umami Amino Acid Accumulation in Fresh Waxy Kernels: Insights from Transcriptome and Metabolomics Analyses
Source: Foods. 2025 Oct 24;14(21):3628. doi: 10.3390/foods14213628 (PMC12609758; doi:10.3390/foods14213628)
Supplement: Supplementary file 1 [file foods-14-03628-s001.zip › TableS4.xlsx]

## Sheet: Gene.tpm.matrix.annot
gene_id	gene_name	description	length	H402-T1	H402-T2	H402-T3	H402-N1	H402-N2	H402-N3	Q3-N1	Q3-N2	Q3-N3	Q3-T1	Q3-T2	Q3-T3	nr	go	KO_id	KO_name	paths	cog	cog_description	pfam	swissprot	entrez
gene-100272838	100272838	Rubisco accumulation factor 1, chloroplastic	1554	1.38	1.6	1.09	1.15	2.27	1.02	1.11	1.87	0.94	1.22	0.84	0.88	NP_001140763.1(rubisco accumulation factor 1, chloroplastic [Zea mays])	GO:0009507(cellular_component:chloroplast)				ENOG410YKCB(S:Function unknown)	ENOG410YKCB(-)	PF18578.3(Raf1_N:Rubisco accumulation factor 1 alpha helical domain); PF18087.3(RuBisCo_chap_C:Rubisco Assembly chaperone C-terminal domain); PF18579.3(Raf1_HTH:Rubisco accumulation factor 1 helix turn helix domain)	sp|B4FR29|RAF1_MAIZE(Rubisco accumulation factor 1, chloroplastic OS=Zea mays OX=4577 GN=RAF1 PE=1 SV=1)	100272838
gene-BA1	BA1	barren stalk1	1014	0.14	0	0	0	0	0	0	0	0	0	0	0	CAD6236095.1(unnamed protein product [Miscanthus lutarioriparius])	GO:0006357(biological_process:regulation of transcription from RNA polymerase II promoter); GO:0005634(cellular_component:nucleus); GO:2000032(biological_process:regulation of secondary shoot formation); GO:0045893(biological_process:positive regulation of transcription, DNA-templated); GO:0000978(molecular_function:RNA polymerase II core promoter proximal region sequence-specific DNA binding); G…				ENOG410Z0JU(S:Function unknown)	ENOG410Z0JU(Helix-loop-helix DNA-binding domain)	PF00010.28(HLH:Helix-loop-helix DNA-binding domain)	sp|Q7XAQ6|LAX1_ORYSJ(Transcription factor LAX PANICLE 1 OS=Oryza sativa subsp. japonica OX=39947 GN=LAX1 PE=1 SV=1)	542186
gene-CYP92C6	CYP92C6	Trimethyltridecatetraene synthase	1942	0.29	0.22	0.05	0.16	0.18	0.19	0.11	4.36	0.82	0.82	1.27	0.88	NP_001146388.2(trimethyltridecatetraene synthase [Zea mays])	GO:0004497(molecular_function:monooxygenase activity); GO:0020037(molecular_function:heme binding); GO:0080027(biological_process:response to herbivore); GO:0010333(molecular_function:terpene synthase activity); GO:0016705(molecular_function:oxidoreductase activity, acting on paired donors, with incorporation or reduction of molecular oxygen); GO:0097007(molecular_function:4,8,12-trimethyltrideca…	K22640	CYP92C6	map00904(Diterpenoid biosynthesis)	COG2124(Q:Secondary metabolites biosynthesis, transport and catabolism)	COG2124(Cytochrome p450)	PF00067.24(p450:Cytochrome P450)	sp|A0A1D6F9Y9|C92C6_MAIZE(Trimethyltridecatetraene synthase OS=Zea mays OX=4577 GN=CYP92C6 PE=1 SV=1)	100279968
gene-Dwarf1	Dwarf1	Gibberellin 3-oxidase	1762	0.02	0	0	0.13	0	0.05	0.04	0	0	0	0.06	0	NP_001266453.1(GA 3-oxidase 1 [Zea mays])	GO:0051213(molecular_function:dioxygenase activity); GO:0016707(molecular_function:gibberellin 3-beta-dioxygenase activity); GO:0009686(biological_process:gibberellin biosynthetic process); GO:0009416(biological_process:response to light stimulus); GO:0046872(molecular_function:metal ion binding); GO:0016491(molecular_function:oxidoreductase activity)	K04124	GA3ox	map00904(Diterpenoid biosynthesis)	COG3491(S:Function unknown)	COG3491(2OGFe(II) oxygenase)	PF03171.22(2OG-FeII_Oxy:2OG-Fe(II) oxygenase superfamily); PF14226.8(DIOX_N:non-haem dioxygenase in morphine synthesis N-terminal)	sp|Q3I410|G3O22_WHEAT(Gibberellin 3-beta-dioxygenase 2-2 OS=Triticum aestivum OX=4565 GN=GA3ox2-2 PE=2 SV=1)	101202726
gene-FEA4	FEA4	Fasciated Ear4	1622	0.05	0.48	0.24	0.39	0.49	0.44	0.37	0.06	0	0.03	0.5	0.03	NP_001308277.1(bZIP Transcription Factor [Zea mays])	GO:0043565(molecular_function:sequence-specific DNA binding); GO:0016021(cellular_component:integral component of membrane); GO:0003700(molecular_function:transcription factor activity, sequence-specific DNA binding); GO:0005634(cellular_component:nucleus); GO:0000976(molecular_function:transcription regulatory region sequence-specific DNA binding); GO:0006351(biological_process:transcription, DN…	K14431	TGA	map04075(Plant hormone signal transduction)	ENOG410YG7S(K:Transcription)	ENOG410YG7S(Transcription factor)	PF14144.8(DOG1:Seed dormancy control); PF00170.23(bZIP_1:bZIP transcription factor); PF07716.17(bZIP_2:Basic region leucine zipper)	sp|Q5Z6N9|TGAL3_ORYSJ(Transcription factor TGAL3 OS=Oryza sativa subsp. japonica OX=39947 GN=TGAL3 PE=1 SV=1)	107403067
gene-GRF1	GRF1	growth-regulating factor 1-like, transcript variant X1	1826	5.07	5.77	1.45	5.27	7.34	6.55	3.37	0.97	0.53	0.1	4.54	2.41	XP_008680931.1(growth-regulating factor 1 isoform X1 [Zea mays])	GO:0032502(biological_process:developmental process); GO:0048316(biological_process:seed development); GO:0008283(biological_process:cell proliferation); GO:0005634(cellular_component:nucleus); GO:0006355(biological_process:regulation of transcription, DNA-templated); GO:0048366(biological_process:leaf development); GO:0006351(biological_process:transcription, DNA-templated); GO:0005524(molecular…				ENOG411087F(K:Transcription)	ENOG411087F(WRC)	PF08879.12(WRC:WRC); PF08880.13(QLQ:QLQ)	sp|A0A060D764|GRF1_MAIZE(Growth-regulating factor 1 OS=Zea mays OX=4577 GN=GRF1 PE=1 SV=1)	100101535
gene-GRMZM2G028813	GRMZM2G028813	ZmIQD14, transcript variant 2	2896	13.75	10.47	11.16	14.81	12.56	21.24	8.96	12.94	9.53	13.62	18.48	18.92	NP_001348205.1(uncharacterized protein LOC112136109 isoform 2 [Zea mays])					ENOG410YEKM(S:Function unknown)	ENOG410YEKM(IQ calmodulin-binding motif domain containing protein, expressed)	PF00612.29(IQ:IQ calmodulin-binding motif)	sp|F4J061|IQD5_ARATH(Protein IQ-DOMAIN 5 OS=Arabidopsis thaliana OX=3702 GN=IQD5 PE=1 SV=1)	112136109
gene-HDA108	HDA108	histone deacetylase 108	1742	12.44	8.25	5.73	13.86	13.61	17.2	8.27	15.68	4.77	8.41	14.72	7.85	ACF87888.1(unknown [Zea mays])	GO:0032041(molecular_function:NAD-dependent histone deacetylase activity (H3-K14 specific)); GO:0046872(molecular_function:metal ion binding); GO:0005634(cellular_component:nucleus)	K06067	HDAC1_2		COG0123(B:Chromatin structure and dynamics); COG0123(Q:Secondary metabolites biosynthesis, transport and catabolism)	COG0123(Histone deacetylase); COG0123(Histone deacetylase)	PF00850.21(Hist_deacetyl:Histone deacetylase domain)	sp|Q9FML2|HDA6_ARATH(Histone deacetylase 6 OS=Arabidopsis thaliana OX=3702 GN=HDA6 PE=1 SV=1)	541681
gene-IDP351	IDP351	Seh1-like protein	1464	8.58	8.6	2.86	10.83	13.86	14.07	9.41	17.61	7.85	7.6	21.38	5.91	NP_001150647.1(Protein SEH1 [Zea mays])	GO:0031080(cellular_component:nuclear pore outer ring); GO:0005635(cellular_component:nuclear envelope); GO:1904263(biological_process:positive regulation of TORC1 signaling); GO:0034198(biological_process:cellular response to amino acid starvation); GO:0015031(biological_process:protein transport); GO:0005198(molecular_function:structural molecule activity); GO:0035859(cellular_component:Seh1-as…	K14299	SEH1	map03013(Nucleocytoplasmic transport)	ENOG410XRNW(U:Intracellular trafficking, secretion, and vesicular transport)	ENOG410XRNW(SEH1-like (S. cerevisiae)	PF00400.34(WD40:WD domain, G-beta repeat); PF12894.9(ANAPC4_WD40:Anaphase-promoting complex subunit 4 WD40 domain)	sp|Q93VR9|SEH1_ARATH(Protein SEH1 OS=Arabidopsis thaliana OX=3702 GN=SEH1 PE=1 SV=1)	100284280
gene-IDP755	IDP755	uncharacterized LOC100282803	1602	44.92	26.51	23.64	51.67	52.44	45.29	39.76	54.92	28.93	40.13	50.13	31.09	ONL93155.1(D111/G-patch domain-containing protein [Zea mays])	GO:0042127(biological_process:regulation of cell proliferation); GO:0090069(biological_process:regulation of ribosome biogenesis); GO:0003951(molecular_function:NAD+ kinase activity); GO:0003676(molecular_function:nucleic acid binding); GO:0005730(cellular_component:nucleolus)	K11135	PINX1		ENOG4112373(S:Function unknown); ENOG4111IXK(S:Function unknown)	ENOG4112373(G-patch domain); ENOG4111IXK(PIN2 TERF1 interacting, telomerase inhibitor 1)	PF01585.25(G-patch:G-patch domain); PF12656.9(G-patch_2:G-patch domain)	sp|Q940M0|GPDP1_ARATH(G-patch domain-containing protein 1 OS=Arabidopsis thaliana OX=3702 GN=GDP1 PE=2 SV=1)	100282803
gene-IDP798	IDP798	Cleavage and polyadenylation specificity factor subunit 2, transcript variant X3	2763	8.5	6.86	5.3	10.35	13.14	15.23	7.59	18.87	7.62	6.92	16.49	7.42	XP_035821811.1(uncharacterized protein LOC100285191 isoform X1 [Zea mays])	GO:0005737(cellular_component:cytoplasm); GO:0005847(cellular_component:mRNA cleavage and polyadenylation specificity factor complex); GO:0035194(biological_process:posttranscriptional gene silencing by RNA); GO:0006398(biological_process:mRNA 3'-end processing by stem-loop binding and cleavage); GO:0003723(molecular_function:RNA binding); GO:0098789(biological_process:pre-mRNA cleavage required …	K14402	CPSF2, CFT2	map03015(mRNA surveillance pathway)	COG1236(J:Translation, ribosomal structure and biogenesis)	COG1236(cleavage and polyadenylation)	PF16661.7(Lactamase_B_6:Metallo-beta-lactamase superfamily domain); PF13299.8(CPSF100_C:Cleavage and polyadenylation factor 2 C-terminal); PF10996.10(Beta-Casp:Beta-Casp domain); PF07521.14(RMMBL:Zn-dependent metallo-hydrolase RNA specificity domain); PF00753.29(Lactamase_B:Metallo-beta-lactamase superfamily); PF12706.9(Lactamase_B_2:Beta-lactamase superfamily domain)	sp|Q652P4|CPSF2_ORYSJ(Cleavage and polyadenylation specificity factor subunit 2 OS=Oryza sativa subsp. japonica OX=39947 GN=Os09g0569400 PE=2 SV=1)	100285191
gene-IPT4	IPT4	isopentenyl transferase IPT4	1095	0	0	0	0	0	0	0.04	0	0	0	0	0	NP_001121195.1(isopentenyl transferase IPT4 [Zea mays])	GO:0006400(biological_process:tRNA modification); GO:0016740(molecular_function:transferase activity); GO:0052381(molecular_function:tRNA dimethylallyltransferase activity); GO:0009691(biological_process:cytokinin biosynthetic process); GO:0005739(cellular_component:mitochondrion)	K10760	IPT	map00908(Zeatin biosynthesis)	COG0324(J:Translation, ribosomal structure and biogenesis)	COG0324(Catalyzes the transfer of a dimethylallyl group onto the adenine at position 37 in tRNAs that read codons beginning with uridine, leading to the formation of N6-(dimethylallyl)adenosine (i(6)A) (By similarity))	PF01715.19(IPPT:IPP transferase); PF01745.18(IPT:Isopentenyl transferase); PF13671.8(AAA_33:AAA domain)	sp|Q94ID2|IPT5_ARATH(Adenylate isopentenyltransferase 5, chloroplastic OS=Arabidopsis thaliana OX=3702 GN=IPT5 PE=1 SV=2)	100158230
gene-KSL4	KSL4	dolabradiene synthase KSL4, chloroplastic	2783	0	0	0	0	0	0	0	0	0	0	0	0	A0A1D6KUI6.1(RecName: Full=Dolabradiene synthase KSL4, chloroplastic; AltName: Full=Ent-kaurene synthase-like 4; Short=ZmKSL4; Flags: Precursor [Zea mays])	GO:0000287(molecular_function:magnesium ion binding); GO:0016829(molecular_function:lyase activity); GO:0051502(biological_process:diterpene phytoalexin biosynthetic process); GO:0006952(biological_process:defense response); GO:0016102(biological_process:diterpenoid biosynthetic process); GO:0010333(molecular_function:terpene synthase activity); GO:0009507(cellular_component:chloroplast)	K04121	E4.2.3.19	map00904(Diterpenoid biosynthesis)	ENOG41107S7(S:Function unknown); ENOG410Y9SB(I:Lipid transport and metabolism)	ENOG41107S7(Terpene synthase, N-terminal domain); ENOG410Y9SB(synthase)	PF03936.18(Terpene_synth_C:Terpene synthase family, metal binding domain); PF01397.23(Terpene_synth:Terpene synthase, N-terminal domain); PF19086.2(Terpene_syn_C_2:Terpene synthase family 2, C-terminal metal binding)	sp|A0A1D6KUI6|KSL4_MAIZE(Dolabradiene synthase KSL4, chloroplastic OS=Zea mays OX=4577 GN=KSL4 PE=1 SV=1)	100383607
gene-LOC100037738	LOC100037738	GR2b protein, transcript variant X2	1078	3.69	1.47	0.74	2.83	2.31	3.37	0.22	5.78	0.84	1.48	7.64	1.37	NP_001295131.1(GR2b protein [Zea mays])					ENOG41108SC(S:Function unknown)	ENOG41108SC(-)			100037738
gene-LOC100037740	LOC100037740	myb-related protein Zm1-like	1529	0.22	0.03	0	0	0	0.19	0.05	0.32	0	0.12	0.4	0.14	XP_008663546.1(myb-related protein Zm1-like [Zea mays])	GO:0003677(molecular_function:DNA binding)	K09422	MYBP		COG5147(K:Transcription)	COG5147(Myblike DNAbinding domain containing protein)	PF00249.33(Myb_DNA-binding:Myb-like DNA-binding domain); PF13921.8(Myb_DNA-bind_6:Myb-like DNA-binding domain)	sp|P20024|MYB1_MAIZE(Myb-related protein Zm1 OS=Zea mays OX=4577 PE=2 SV=1)	100037740
gene-LOC100037746	LOC100037746	transcription factor MYB41	1544	0	0	0	0	0	0	0	0	0	0	0	0	XP_008670489.1(transcription factor MYB41 [Zea mays])		K09422	MYBP		COG5147(K:Transcription)	COG5147(Myblike DNAbinding domain containing protein)	PF00249.33(Myb_DNA-binding:Myb-like DNA-binding domain); PF13921.8(Myb_DNA-bind_6:Myb-like DNA-binding domain)	sp|Q9M0J5|MYB41_ARATH(Transcription factor MYB41 OS=Arabidopsis thaliana OX=3702 GN=MYB41 PE=1 SV=1)	100037746
gene-LOC100037748	LOC100037748	elongation factor alpha 2	1580	353.82	286.49	227.91	406.79	395.98	425.26	305.76	498.75	315.19	340.5	429.81	260.35	NP_001105933.2(elongation factor alpha 2 [Zea mays])	GO:0003746(molecular_function:translation elongation factor activity); GO:0003924(molecular_function:GTPase activity); GO:0005525(molecular_function:GTP binding)	K03231	EEF1A	map03013(Nucleocytoplasmic transport)	COG5256(J:Translation, ribosomal structure and biogenesis)	COG5256(This protein promotes the GTP-dependent binding of aminoacyl-tRNA to the A-site of ribosomes during protein biosynthesis (By similarity))	PF00009.29(GTP_EFTU:Elongation factor Tu GTP binding domain); PF03143.19(GTP_EFTU_D3:Elongation factor Tu C-terminal domain); PF03144.27(GTP_EFTU_D2:Elongation factor Tu domain 2); PF01926.25(MMR_HSR1:50S ribosome-binding GTPase)	sp|O64937|EF1A_ORYSJ(Elongation factor 1-alpha OS=Oryza sativa subsp. japonica OX=39947 GN=REFA1 PE=2 SV=2)	100037748
gene-LOC100037751	LOC100037751	tubulin alpha-1 chain-like	1792	390.76	295.06	149.08	350.56	370.68	422.7	342.26	693.93	291.75	386.41	707.24	335.94	NP_001295436.1(tubulin alpha-1 chain [Zea mays])	GO:0005737(cellular_component:cytoplasm); GO:0005200(molecular_function:structural constituent of cytoskeleton); GO:0000278(biological_process:mitotic cell cycle); GO:0003924(molecular_function:GTPase activity); GO:0007017(biological_process:microtubule-based process); GO:0000226(biological_process:microtubule cytoskeleton organization); GO:0005874(cellular_component:microtubule); GO:0005525(mole…	K07374	TUBA	map04145(Phagosome)	COG5023(Z:Cytoskeleton)	COG5023(protein polymerization)	PF00091.27(Tubulin:Tubulin/FtsZ family, GTPase domain); PF03953.19(Tubulin_C:Tubulin C-terminal domain)	sp|P14640|TBA1_MAIZE(Tubulin alpha-1 chain OS=Zea mays OX=4577 GN=TUBA1 PE=3 SV=1)	100037751
gene-LOC100037755	LOC100037755	R2R3 Myb transcription factor MYB-IF25	1002	9.49	6	2.59	4.25	9.19	7.06	2.72	12.43	1.01	1.77	7.93	4.13	NP_001105937.1(R2R3 Myb transcription factor MYB-IF25 [Zea mays])		K09422	MYBP		COG5147(K:Transcription)	COG5147(Myblike DNAbinding domain containing protein)	PF00249.33(Myb_DNA-binding:Myb-like DNA-binding domain); PF13921.8(Myb_DNA-bind_6:Myb-like DNA-binding domain)	sp|P27898|MYBP_MAIZE(Myb-related protein P OS=Zea mays OX=4577 GN=P PE=2 SV=1)	100037755
gene-LOC100037760	LOC100037760	multidrug resistance protein associated 1	4637	1.46	1.74	0.57	2.17	1.68	2.17	1.99	2.28	0.09	0.12	1.69	1.12	NP_001105942.2(multidrug resistance protein associated 1 [Zea mays])	GO:0000325(cellular_component:plant-type vacuole); GO:0016021(cellular_component:integral component of membrane); GO:0016020(cellular_component:membrane); GO:0042626(molecular_function:ATPase activity, coupled to transmembrane movement of substances); GO:0005774(cellular_component:vacuolar membrane); GO:0055085(biological_process:transmembrane transport); GO:0005524(molecular_function:ATP binding)	K05665	ABCC1	map02010(ABC transporters)	COG1132(V:Defense mechanisms)	COG1132((ABC) transporter)	PF00005.29(ABC_tran:ABC transporter); PF00664.25(ABC_membrane:ABC transporter transmembrane region); PF02463.21(SMC_N:RecF/RecN/SMC N terminal domain); PF13555.8(AAA_29:P-loop containing region of AAA domain); PF13191.8(AAA_16:AAA ATPase domain); PF01935.19(DUF87:Helicase HerA, central domain)	sp|Q8LGU1|AB8C_ARATH(ABC transporter C family member 8 OS=Arabidopsis thaliana OX=3702 GN=ABCC8 PE=2 SV=3)	100037760
gene-LOC100037763	LOC100037763	derlin1-1	1053	39.1	32.54	16.53	22.8	36.34	24.38	32.27	34.7	14.8	43.52	37.38	32.56	NP_001105945.1(derlin-1.1 [Zea mays])	GO:0030968(biological_process:endoplasmic reticulum unfolded protein response); GO:0016021(cellular_component:integral component of membrane); GO:1990381(molecular_function:ubiquitin-specific protease binding); GO:0000839(cellular_component:Hrd1p ubiquitin ligase ERAD-L complex); GO:0005789(cellular_component:endoplasmic reticulum membrane); GO:0030176(cellular_component:integral component of end…	K13989	DERL2_3	map04141(Protein processing in endoplasmic reticulum)	COG5291(S:Function unknown)	COG5291(Derlin 1)	PF04511.17(DER1:Der1-like family)	sp|Q4G2J6|DER11_MAIZE(Derlin-1.1 OS=Zea mays OX=4577 GN=DER1.1 PE=2 SV=2)	100037763
gene-LOC100037764	LOC100037764	AGAMOUS-like protein	1208	22.3	4.77	1.61	11.67	4.89	21.21	3.61	20.69	2.49	5.11	23.98	6.35	NP_001358647.1(AGAMOUS-like protein [Zea mays])	GO:0003700(molecular_function:transcription factor activity, sequence-specific DNA binding); GO:0005634(cellular_component:nucleus); GO:0006357(biological_process:regulation of transcription from RNA polymerase II promoter); GO:0045944(biological_process:positive regulation of transcription from RNA polymerase II promoter); GO:0000977(molecular_function:RNA polymerase II regulatory region sequenc…	K09264	K09264		COG5068(K:Transcription)	COG5068(Transcription factor)	PF00319.20(SRF-TF:SRF-type transcription factor (DNA-binding and dimerisation domain)); PF01486.19(K-box:K-box region)	sp|Q40704|MADS3_ORYSJ(MADS-box transcription factor 3 OS=Oryza sativa subsp. japonica OX=39947 GN=MADS3 PE=2 SV=1)	100037764
gene-LOC100037765	LOC100037765	glucan endo-1,3-beta-glucosidase homolog 1	1250	0.5	0	0	0	0	0	0	0	0	0	0	0.12	NP_001105734.2(glucan endo-1,3-beta-glucosidase, acidic isoform precursor [Zea mays])	GO:0046658(cellular_component:anchored component of plasma membrane); GO:0005975(biological_process:carbohydrate metabolic process); GO:0004553(molecular_function:hydrolase activity, hydrolyzing O-glycosyl compounds)				ENOG410YAHP(G:Carbohydrate transport and metabolism)	ENOG410YAHP(glucan endo-1-3-beta-glucosidase)	PF00332.20(Glyco_hydro_17:Glycosyl hydrolases family 17)	sp|P49237|E13B_MAIZE(Glucan endo-1,3-beta-glucosidase, acidic isoform OS=Zea mays OX=4577 PE=2 SV=1)	100037765
gene-LOC100037767	LOC100037767	cystatin 6	631	38.23	30.11	117.91	27.13	27.18	35.01	8.96	24.95	33.85	51.61	28.9	116.59	NP_001105948.1(cystatin 6 precursor [Zea mays])	GO:0004869(molecular_function:cysteine-type endopeptidase inhibitor activity); GO:0016021(cellular_component:integral component of membrane)				ENOG410YZDC(O:Posttranslational modification, protein turnover, chaperones); ENOG411195Y(S:Function unknown)	ENOG410YZDC(Cysteine proteinase inhibitor); ENOG411195Y(cysteine) proteinase inhibitor)	PF16845.7(SQAPI:Aspartic acid proteinase inhibitor); PF00031.23(Cystatin:Cystatin domain)	sp|Q10J94|CYT8_ORYSJ(Cysteine proteinase inhibitor 8 OS=Oryza sativa subsp. japonica OX=39947 GN=Os03g0429000 PE=2 SV=1)	100037767
gene-LOC100037768	LOC100037768	transcription factor MYB31, transcript variant X1	5424	1.91	1.55	0.41	0.68	1.23	1.81	1.29	5.87	1.75	1.38	2.35	1.01	NP_001105949.2(transcription factor MYB31 [Zea mays])		K09422	MYBP		COG5147(K:Transcription)	COG5147(Myblike DNAbinding domain containing protein)	PF00249.33(Myb_DNA-binding:Myb-like DNA-binding domain); PF13921.8(Myb_DNA-bind_6:Myb-like DNA-binding domain)	sp|P20026|MYB1_HORVU(Myb-related protein Hv1 OS=Hordeum vulgare OX=4513 GN=MYB1 PE=2 SV=1)	100037768
gene-LOC100037774	LOC100037774	uncharacterized LOC100037774	1231	568.5	178.88	196.09	428.64	253.52	590.53	284.63	605.33	238.12	269.85	1395.52	311.16	PWZ04896.1(Glyceraldehyde-3-phosphate dehydrogenase 3, cytosolic [Zea mays])	GO:0050661(molecular_function:NADP binding); GO:0032991(cellular_component:macromolecular complex); GO:0051287(molecular_function:NAD binding); GO:0005829(cellular_component:cytosol); GO:0016620(molecular_function:oxidoreductase activity, acting on the aldehyde or oxo group of donors, NAD or NADP as acceptor); GO:0004365(molecular_function:glyceraldehyde-3-phosphate dehydrogenase (NAD+) (phosphor…	K00134	GAPDH, gapA	map00010(Glycolysis / Gluconeogenesis); map00710(Carbon fixation in photosynthetic organisms)	COG0057(G:Carbohydrate transport and metabolism)	COG0057(glyceraldehyde3phosphate dehydrogenase)	PF02800.22(Gp_dh_C:Glyceraldehyde 3-phosphate dehydrogenase, C-terminal domain); PF00044.26(Gp_dh_N:Glyceraldehyde 3-phosphate dehydrogenase, NAD binding domain); PF01113.22(DapB_N:Dihydrodipicolinate reductase, N-terminus)	sp|Q43247|G3PC3_MAIZE(Glyceraldehyde-3-phosphate dehydrogenase 3, cytosolic OS=Zea mays OX=4577 GN=GAPC3 PE=2 SV=1)	100037774
gene-LOC100037775	LOC100037775	acetyl-CoA carboxylase 2, transcript variant X2	7784	25.71	25.5	6.09	23.02	40.45	42.41	20.52	18.84	5.49	5.67	40.43	13.98	AQK42579.1(acetyl-coenzyme A carboxylase1 [Zea mays])	GO:0006633(biological_process:fatty acid biosynthetic process); GO:0046872(molecular_function:metal ion binding); GO:2001295(biological_process:malonyl-CoA biosynthetic process); GO:0005524(molecular_function:ATP binding); GO:0003989(molecular_function:acetyl-CoA carboxylase activity)	K11262	ACACA	map00640(Propanoate metabolism); map00061(Fatty acid biosynthesis); map00620(Pyruvate metabolism); map00254(Aflatoxin biosynthesis)	COG4799(I:Lipid transport and metabolism)	COG4799(carboxylase)	PF08326.14(ACC_central:Acetyl-CoA carboxylase, central region); PF01039.24(Carboxyl_trans:Carboxyl transferase domain); PF02786.19(CPSase_L_D2:Carbamoyl-phosphate synthase L chain, ATP binding domain); PF00289.24(Biotin_carb_N:Biotin carboxylase, N-terminal domain); PF02785.21(Biotin_carb_C:Biotin carboxylase C-terminal domain); PF00364.24(Biotin_lipoyl:Biotin-requiring enzyme); PF02655.16(ATP-gr…	sp|B9FK36|ACC2_ORYSJ(Acetyl-CoA carboxylase 2 OS=Oryza sativa subsp. japonica OX=39947 GN=ACC2 PE=3 SV=2)	100037775
gene-LOC100037776	LOC100037776	plastid phosphate/phosphoenolpyruvate translocator 1	1435	28.91	31.65	0.46	39.61	47.02	3.16	44.62	50.24	0.53	0.79	32.71	17.12	ONM21430.1(plastid phosphate/phosphoenolpyruvate translocator1 [Zea mays])	GO:0031969(cellular_component:chloroplast membrane); GO:0005794(cellular_component:Golgi apparatus); GO:0022857(molecular_function:transmembrane transporter activity); GO:0015297(molecular_function:antiporter activity); GO:0016021(cellular_component:integral component of membrane)	K15283	SLC35E1		ENOG410XP1S(S:Function unknown)	ENOG410XP1S(solute carrier family 35 member)	PF03151.18(TPT:Triose-phosphate Transporter family); PF00892.22(EamA:EamA-like transporter family)	sp|Q69VR7|PPT1_ORYSJ(Phosphoenolpyruvate/phosphate translocator 1, chloroplastic OS=Oryza sativa subsp. japonica OX=39947 GN=PPT1 PE=2 SV=1)	100037776
gene-LOC100037778	LOC100037778	heat shock protein18c	895	147.77	127.09	142.98	70.28	116.18	177.47	96.09	219.38	107.73	15.75	7.52	75.81	NP_001105954.1(17.8 kDa class II heat shock protein [Zea mays])	GO:0051259(biological_process:protein oligomerization); GO:0005737(cellular_component:cytoplasm); GO:0006457(biological_process:protein folding); GO:0042542(biological_process:response to hydrogen peroxide); GO:0051082(molecular_function:unfolded protein binding); GO:0009651(biological_process:response to salt stress); GO:0009408(biological_process:response to heat); GO:0043621(molecular_function…	K13993	HSP20	map04141(Protein processing in endoplasmic reticulum)	COG0071(O:Posttranslational modification, protein turnover, chaperones)	COG0071(response to heat)	PF00011.23(HSP20:Hsp20/alpha crystallin family); PF17886.3(ArsA_HSP20:HSP20-like domain found in ArsA)	sp|P24632|HSP22_MAIZE(17.8 kDa class II heat shock protein OS=Zea mays OX=4577 PE=2 SV=1)	100037778
gene-LOC100037781	LOC100037781	embryo surrounding region 1	566	0.26	0	0	0.59	0.88	0	0	0	0	0	11.13	0	NP_001105956.1(embryo surrounding region 1 precursor [Zea mays])	GO:0048046(cellular_component:apoplast); GO:0005615(cellular_component:extracellular space); GO:0007275(biological_process:multicellular organism development); GO:0045168(biological_process:cell-cell signaling involved in cell fate commitment); GO:0033612(molecular_function:receptor serine/threonine kinase binding)				ENOG41104QF(S:Function unknown)	ENOG41104QF(-)	PF15240.8(Pro-rich:Proline-rich protein)	sp|O24602|ESR1_MAIZE(CLAVATA3/ESR (CLE)-related protein ESR1 OS=Zea mays OX=4577 GN=ESR1 PE=1 SV=1)	100037781
gene-LOC100037782	LOC100037782	required to maintain repression 7	4091	15.36	12	6.45	13.18	19.62	20.96	9.55	13.74	7.33	6.76	19.25	9.59	NP_001338873.1(required to maintain repression 7 [Zea mays])	GO:0003677(molecular_function:DNA binding); GO:0005665(cellular_component:DNA-directed RNA polymerase II, core complex); GO:0006351(biological_process:transcription, DNA-templated); GO:0032549(molecular_function:ribonucleoside binding); GO:0003899(molecular_function:DNA-directed RNA polymerase activity); GO:0046872(molecular_function:metal ion binding)	K16252	NRPD2, NRPE2	map03020(RNA polymerase)	COG0085(K:Transcription)	COG0085(DNA-dependent RNA polymerase catalyzes the transcription of DNA into RNA using the four ribonucleoside triphosphates as substrates (By similarity))	PF00562.30(RNA_pol_Rpb2_6:RNA polymerase Rpb2, domain 6); PF04563.17(RNA_pol_Rpb2_1:RNA polymerase beta subunit); PF04560.22(RNA_pol_Rpb2_7:RNA polymerase Rpb2, domain 7); PF04566.15(RNA_pol_Rpb2_4:RNA polymerase Rpb2, domain 4); PF04565.18(RNA_pol_Rpb2_3:RNA polymerase Rpb2, domain 3); PF04561.16(RNA_pol_Rpb2_2:RNA polymerase Rpb2, domain 2); PF04567.19(RNA_pol_Rpb2_5:RNA polymerase Rpb2, domain…	sp|Q9LK40|NRPD2_ARATH(DNA-directed RNA polymerases IV and V subunit 2 OS=Arabidopsis thaliana OX=3702 GN=NRPD2 PE=1 SV=1)	100037782
gene-LOC100037783	LOC100037783	Pti1-like kinase-like, transcript variant X1	1668	22.99	18.75	14.48	21.46	22.45	22.44	11.82	25.3	17.69	16.25	19.22	17.28	XP_035818750.1(putative Pti1-like kinase isoform X1 [Zea mays])	GO:0004674(molecular_function:protein serine/threonine kinase activity); GO:0005524(molecular_function:ATP binding)	K13436	PTI1	map04626(Plant-pathogen interaction)	COG0515(T:Signal transduction mechanisms)	COG0515(Serine Threonine protein kinase)	PF07714.19(PK_Tyr_Ser-Thr:Protein tyrosine and serine/threonine kinase); PF00069.27(Pkinase:Protein kinase domain); PF17667.3(Pkinase_fungal:Fungal protein kinase)	sp|O80719|Y2706_ARATH(Probable receptor-like protein kinase At2g47060 OS=Arabidopsis thaliana OX=3702 GN=At2g47060 PE=1 SV=1)	100037783
gene-LOC100037784	LOC100037784	Pti1-like kinase-like	1107	37.19	27.03	22.07	33.85	38.5	36.37	18.57	32.59	27.65	39.56	38.25	24.79	XP_008666980.1(putative Pti1-like kinase isoform X1 [Zea mays])	GO:0004713(molecular_function:protein tyrosine kinase activity); GO:0005524(molecular_function:ATP binding)	K13436	PTI1	map04626(Plant-pathogen interaction)	COG0515(T:Signal transduction mechanisms)	COG0515(Serine Threonine protein kinase)	PF07714.19(PK_Tyr_Ser-Thr:Protein tyrosine and serine/threonine kinase); PF00069.27(Pkinase:Protein kinase domain)	sp|B9DFG5|PTI13_ARATH(PTI1-like tyrosine-protein kinase 3 OS=Arabidopsis thaliana OX=3702 GN=PTI13 PE=1 SV=1)	100037784
gene-LOC100037785	LOC100037785	uncharacterized LOC100037785	816	0.59	0.39	0.11	0.15	0.69	0.62	0.24	0.37	0.14	0	0.88	0.38	ONM42318.1(ZCN1 [Zea mays])		K06910	PEBP, TFS1		COG1881(S:Function unknown)	COG1881(phosphatidylethanolamine-binding protein)	PF01161.22(PBP:Phosphatidylethanolamine-binding protein)	sp|Q9XH43|CET2_TOBAC(CEN-like protein 2 OS=Nicotiana tabacum OX=4097 GN=CET2 PE=2 SV=1)	100037785
gene-LOC100037786	LOC100037786	WUS1 protein	1230	0	0	0	0	0	0	0	0	0	0	0.05	0	NP_001105960.2(WUS1 protein [Zea mays])	GO:0003700(molecular_function:transcription factor activity, sequence-specific DNA binding); GO:0005634(cellular_component:nucleus); GO:0099402(biological_process:plant organ development); GO:0003677(molecular_function:DNA binding)				ENOG410YSE9(K:Transcription); ENOG4111W3N(S:Function unknown)	ENOG410YSE9(DNA binding protein binding transcription factor transcription regulator); ENOG4111W3N(Pentapeptide repeat-containing protein)	PF00046.31(Homeodomain:Homeodomain)	sp|Q7XM13|WOX1_ORYSJ(WUSCHEL-related homeobox 1 OS=Oryza sativa subsp. japonica OX=39947 GN=WOX1 PE=1 SV=3)	100037786
gene-LOC100037787	LOC100037787	WUS2 protein	978	0	0	0	0	0	0	0	0	0	0	0	0	NP_001105961.1(WUS2 protein [Zea mays])	GO:0003700(molecular_function:transcription factor activity, sequence-specific DNA binding); GO:0005634(cellular_component:nucleus); GO:0099402(biological_process:plant organ development); GO:0003677(molecular_function:DNA binding)				ENOG410YSE9(K:Transcription); ENOG4111W3N(S:Function unknown)	ENOG410YSE9(DNA binding protein binding transcription factor transcription regulator); ENOG4111W3N(Pentapeptide repeat-containing protein)	PF00046.31(Homeodomain:Homeodomain)	sp|Q7XM13|WOX1_ORYSJ(WUSCHEL-related homeobox 1 OS=Oryza sativa subsp. japonica OX=39947 GN=WOX1 PE=1 SV=3)	100037787
gene-LOC100037791	LOC100037791	uncharacterized LOC100037791	1318	0.13	0.03	0	0.47	0.38	0.23	0.21	0.15	0.04	0	0.04	0.08	ABK91939.1(delayed flowering1 [Zea mays])	GO:0003700(molecular_function:transcription factor activity, sequence-specific DNA binding); GO:0005634(cellular_component:nucleus); GO:0009738(biological_process:abscisic acid-activated signaling pathway); GO:0045893(biological_process:positive regulation of transcription, DNA-templated)	K14432	ABF	map04075(Plant hormone signal transduction)	ENOG410YWQ7(K:Transcription)	ENOG410YWQ7(Transcription factor)	PF00170.23(bZIP_1:bZIP transcription factor); PF07716.17(bZIP_2:Basic region leucine zipper)	sp|Q7PCC6|FDP_ARATH(bZIP transcription factor 27 OS=Arabidopsis thaliana OX=3702 GN=FDP PE=1 SV=1)	100037791
gene-LOC100037792	LOC100037792	cytidine deaminase 1	566	19.4	13	7.28	11.51	16.66	18.04	7.58	52.42	12.88	6.9	8.02	23.23	NP_001105963.1(cytidine deaminase 1 [Zea mays])	GO:0006152(biological_process:purine nucleoside catabolic process); GO:0016787(molecular_function:hydrolase activity); GO:0008270(molecular_function:zinc ion binding); GO:0047974(molecular_function:guanosine deaminase activity)				COG0590(F:Nucleotide transport and metabolism); COG0590(J:Translation, ribosomal structure and biogenesis)	COG0590(deaminase); COG0590(deaminase)	PF00383.25(dCMP_cyt_deam_1:Cytidine and deoxycytidylate deaminase zinc-binding region); PF14437.8(MafB19-deam:MafB19-like deaminase)	sp|Q94BU8|GSDA_ARATH(Guanosine deaminase OS=Arabidopsis thaliana OX=3702 GN=GSDA PE=1 SV=1)	100037792
gene-LOC100037793	LOC100037793	cytidine deaminase 2	566	12.59	11.33	8.14	13.28	19.7	16.41	6.4	19.75	9.79	11.83	12.58	12.89	NP_001105964.1(cytidine deaminase 2 [Zea mays])	GO:0006152(biological_process:purine nucleoside catabolic process); GO:0016787(molecular_function:hydrolase activity); GO:0008270(molecular_function:zinc ion binding); GO:0047974(molecular_function:guanosine deaminase activity)				COG0590(F:Nucleotide transport and metabolism); COG0590(J:Translation, ribosomal structure and biogenesis)	COG0590(deaminase); COG0590(deaminase)	PF00383.25(dCMP_cyt_deam_1:Cytidine and deoxycytidylate deaminase zinc-binding region); PF14437.8(MafB19-deam:MafB19-like deaminase)	sp|Q94BU8|GSDA_ARATH(Guanosine deaminase OS=Arabidopsis thaliana OX=3702 GN=GSDA PE=1 SV=1)	100037793
gene-LOC100037794	LOC100037794	uncharacterized LOC100037794	3595	10.56	5.36	2.04	8.63	7.61	10.65	4.73	8.47	2.93	2.61	12.22	3.61	NP_001361225.1(respiratory burst oxidase protein B [Zea mays])	GO:0050664(molecular_function:oxidoreductase activity, acting on NAD(P)H, oxygen as acceptor); GO:0016021(cellular_component:integral component of membrane); GO:0016174(molecular_function:NAD(P)H oxidase activity); GO:0005509(molecular_function:calcium ion binding); GO:0005886(cellular_component:plasma membrane); GO:0004601(molecular_function:peroxidase activity)	K13447	RBOH	map04016(MAPK signaling pathway - plant); map04626(Plant-pathogen interaction)	ENOG410XNZY(U:Intracellular trafficking, secretion, and vesicular transport)	ENOG410XNZY(NADPH Oxidase)	PF08030.14(NAD_binding_6:Ferric reductase NAD binding domain); PF08414.12(NADPH_Ox:Respiratory burst NADPH oxidase); PF08022.14(FAD_binding_8:FAD-binding domain); PF01794.21(Ferric_reduct:Ferric reductase like transmembrane component); PF13499.8(EF-hand_7:EF-hand domain pair); PF00036.34(EF-hand_1:EF hand)	sp|Q948U0|RBOHA_SOLTU(Respiratory burst oxidase homolog protein A OS=Solanum tuberosum OX=4113 GN=RBOHA PE=1 SV=1)	100037794
gene-LOC100037796	LOC100037796	protein kinase-like	2075	19.64	18.52	25.91	15.52	18.66	21.45	15	11.07	13.46	12.26	32.44	31.19	NP_001105967.2(putative protein kinase [Zea mays])	GO:0007165(biological_process:signal transduction); GO:0106311(deleted:old GO); GO:0005524(molecular_function:ATP binding); GO:0106310(deleted:old GO)	K07198	PRKAA, AMPK		COG0515(T:Signal transduction mechanisms)	COG0515(Serine Threonine protein kinase)	PF00069.27(Pkinase:Protein kinase domain); PF07714.19(PK_Tyr_Ser-Thr:Protein tyrosine and serine/threonine kinase); PF03822.16(NAF:NAF domain); PF14531.8(Kinase-like:Kinase-like); PF03109.18(ABC1:ABC1 atypical kinase-like domain)	sp|Q9LGV5|CIPK1_ORYSJ(CBL-interacting protein kinase 1 OS=Oryza sativa subsp. japonica OX=39947 GN=CIPK1 PE=2 SV=1)	100037796
gene-LOC100037797	LOC100037797	inositol-3-phosphate synthase-like	1913	371.2	346.31	58.47	224.63	690.65	443.71	340.82	232.92	72.46	110.4	310.28	366.22	NP_001358695.1(putative inositol-3-phosphate synthase [Zea mays])	GO:0005737(cellular_component:cytoplasm); GO:0004512(molecular_function:inositol-3-phosphate synthase activity); GO:0006021(biological_process:inositol biosynthetic process); GO:0008654(biological_process:phospholipid biosynthetic process)	K01858	INO1, ISYNA1	map00562(Inositol phosphate metabolism)	COG1260(I:Lipid transport and metabolism)	COG1260(synthase)	PF07994.14(NAD_binding_5:Myo-inositol-1-phosphate synthase); PF01658.19(Inos-1-P_synth:Myo-inositol-1-phosphate synthase)	sp|Q9FPK7|INO1_MAIZE(Inositol-3-phosphate synthase OS=Zea mays OX=4577 PE=2 SV=2)	100037797
gene-LOC100037798	LOC100037798	brittle stalk-2-like protein 4	2056	30.15	17.74	13.21	24.05	24.97	30.71	17.14	50.08	22.25	25.04	41.52	21.53	NP_001105969.1(brittle stalk-2-like protein 4 precursor [Zea mays])	GO:0052324(biological_process:plant-type cell wall cellulose biosynthetic process); GO:0046658(cellular_component:anchored component of plasma membrane); GO:0016021(cellular_component:integral component of membrane); GO:0010215(biological_process:cellulose microfibril organization); GO:0031225(cellular_component:anchored component of membrane)				ENOG410YAAC(S:Function unknown)	ENOG410YAAC(cobra-like protein)	PF04833.17(COBRA:COBRA-like protein)	sp|Q60E70|COBL3_ORYSJ(COBRA-like protein 3 OS=Oryza sativa subsp. japonica OX=39947 GN=BC1L4 PE=2 SV=1)	100037798
gene-LOC100037799	LOC100037799	brittle stalk-2-like protein 6	1847	30.21	30.8	42.47	7.23	16.25	23.25	8.48	12.1	10.92	16.07	26.36	21.39	NP_001105970.1(brittle stalk-2-like protein 6 precursor [Zea mays])	GO:0052324(biological_process:plant-type cell wall cellulose biosynthetic process); GO:0046658(cellular_component:anchored component of plasma membrane); GO:0016021(cellular_component:integral component of membrane); GO:0010215(biological_process:cellulose microfibril organization); GO:0031225(cellular_component:anchored component of membrane)				ENOG410YAAC(S:Function unknown)	ENOG410YAAC(cobra-like protein)	PF04833.17(COBRA:COBRA-like protein)	sp|Q6Z4G8|COBL1_ORYSJ(COBRA-like protein 1 OS=Oryza sativa subsp. japonica OX=39947 GN=BC1L6 PE=2 SV=1)	100037799
gene-LOC100037800	LOC100037800	brittle stalk-2-like protein 7	1620	0.72	0.05	0.09	0.22	0	0.18	0.18	0.5	0.05	0.23	1.42	0.03	NP_001105971.1(brittle stalk-2-like protein 7 precursor [Zea mays])	GO:0052324(biological_process:plant-type cell wall cellulose biosynthetic process); GO:0046658(cellular_component:anchored component of plasma membrane); GO:0016021(cellular_component:integral component of membrane); GO:0010215(biological_process:cellulose microfibril organization); GO:0031225(cellular_component:anchored component of membrane)				ENOG410YAAC(S:Function unknown)	ENOG410YAAC(cobra-like protein)	PF04833.17(COBRA:COBRA-like protein)	sp|Q6Z4G7|COBL6_ORYSJ(COBRA-like protein 6 OS=Oryza sativa subsp. japonica OX=39947 GN=BC1L7 PE=3 SV=1)	100037800
gene-LOC100037801	LOC100037801	brittle stalk-2-like protein 8	2271	0.12	0.05	0.58	0.45	0.15	0.2	0.09	3	0.22	0.15	0.58	0.1	NP_001105972.1(brittle stalk-2-like protein 8 precursor [Zea mays])	GO:0016021(cellular_component:integral component of membrane); GO:0010215(biological_process:cellulose microfibril organization); GO:0031225(cellular_component:anchored component of membrane)				ENOG410ZHV6(S:Function unknown)	ENOG410ZHV6(cobra-like protein)	PF04833.17(COBRA:COBRA-like protein)	sp|Q8GZ17|COBL7_ARATH(COBRA-like protein 7 OS=Arabidopsis thaliana OX=3702 GN=COBL7 PE=2 SV=2)	100037801
gene-LOC100037812	LOC100037812	Aldose reductase	1696	31.87	17.44	17.66	20.63	49.5	39.34	14.81	37.35	3.06	5.05	12.17	14.47	NP_001105982.1(aldo-keto reductase family 1, member B1 [Zea mays])	GO:0004032(molecular_function:alditol:NADP+ 1-oxidoreductase activity); GO:0047834(molecular_function:D-threo-aldose 1-dehydrogenase activity); GO:0005829(cellular_component:cytosol)	K00002	AKR1A1, adh	map00561(Glycerolipid metabolism); map01240(Biosynthesis of cofactors); map00040(Pentose and glucuronate interconversions); map00620(Pyruvate metabolism); map00010(Glycolysis / Gluconeogenesis); map00053(Ascorbate and aldarate metabolism)	COG0656(S:Function unknown)	COG0656(reductase)	PF00248.23(Aldo_ket_red:Aldo/keto reductase family)	sp|Q84TF0|AKRCA_ARATH(Aldo-keto reductase family 4 member C10 OS=Arabidopsis thaliana OX=3702 GN=AKR4C10 PE=1 SV=1)	100037812
gene-LOC100037813	LOC100037813	Putative serine type endopeptidase inhibitor	479	0	0.19	0	0	0	0.24	0	0	0	0	0	0	NP_001105983.1(uncharacterized protein LOC100037813 precursor [Zea mays])	GO:0006979(biological_process:response to oxidative stress); GO:0004867(molecular_function:serine-type endopeptidase inhibitor activity)				ENOG410Z7Y9(S:Function unknown)	ENOG410Z7Y9(Potato type II proteinase inhibitor family)	PF02428.17(Prot_inhib_II:Potato type II proteinase inhibitor family)		100037813
gene-LOC100037814	LOC100037814	uncharacterized LOC100037814	649	6.84	1.16	6.44	1.55	0.65	1.99	0.45	11.58	3.27	9.06	0	2.6	NP_001105984.1(putative Bowman-Birk serine protease inhibitor precursor [Zea mays])	GO:0005576(cellular_component:extracellular region); GO:0004867(molecular_function:serine-type endopeptidase inhibitor activity)				ENOG41107AH(S:Function unknown); ENOG41107F6(S:Function unknown)	ENOG41107AH(-); ENOG41107F6(-)		sp|P81713|IBB3_WHEAT(Bowman-Birk type trypsin inhibitor OS=Triticum aestivum OX=4565 PE=1 SV=1)	100037814
gene-LOC100037815	LOC100037815	Proteasome subunit alpha type	1034	31.02	19.58	10.46	28.21	32.34	33.26	19.55	71.16	14.79	25.2	38.48	20.88	NP_001105985.1(Proteasome subunit alpha type-7-A [Zea mays])	GO:0005737(cellular_component:cytoplasm); GO:0004175(molecular_function:endopeptidase activity); GO:0005839(cellular_component:proteasome core complex); GO:0043161(biological_process:proteasome-mediated ubiquitin-dependent protein catabolic process); GO:0005634(cellular_component:nucleus); GO:0010499(biological_process:proteasomal ubiquitin-independent protein catabolic process); GO:0006511(biolo…	K02731	PSMA7	map03050(Proteasome)	ENOG410XP21(O:Posttranslational modification, protein turnover, chaperones)	ENOG410XP21(The proteasome is a multicatalytic proteinase complex which is characterized by its ability to cleave peptides with Arg, Phe, Tyr, Leu, and Glu adjacent to the leaving group at neutral or slightly basic pH. The proteasome has an ATP-dependent proteolytic activity (By similarity))	PF00227.28(Proteasome:Proteasome subunit); PF10584.11(Proteasome_A_N:Proteasome subunit A N-terminal signature)	sp|A2YXU2|PSA7A_ORYSI(Proteasome subunit alpha type-7-A OS=Oryza sativa subsp. indica OX=39946 GN=OsI_029135 PE=2 SV=2)	100037815
gene-LOC100037816	LOC100037816	ig1-as2 like 1	1366	0.03	0.09	0.05	0.03	0	0.44	0.03	0.18	0	0	0.04	0	AQK99041.1(ig1-as2 like1, partial [Zea mays])	GO:0005634(cellular_component:nucleus); GO:0007275(biological_process:multicellular organism development)				ENOG4111S1U(S:Function unknown)	ENOG4111S1U(lob domain-containing protein)	PF03195.16(LOB:Lateral organ boundaries (LOB) domain)	sp|A1YKY7|IAL1_MAIZE(Protein IAL1 OS=Zea mays OX=4577 PE=2 SV=1)	100037816
gene-LOC100037818	LOC100037818	suppressors of mec-8 and unc-52	2212	26.6	16.9	11.98	28.1	29.37	26.43	19.03	30.45	12.81	21.16	30.99	20.07	NP_001105988.1(suppressors of mec-8 and unc-52 [Zea mays])	GO:0005634(cellular_component:nucleus); GO:0000398(biological_process:mRNA splicing, via spliceosome)	K13109	IK, RED, RER		ENOG410YR3Z(S:Function unknown)	ENOG410YR3Z(IK cytokine, down-regulator of HLA II)	PF07808.15(RED_N:RED-like protein N-terminal region); PF07807.13(RED_C:RED-like protein C-terminal region)	sp|O48713|SMU2_ARATH(Suppressor of mec-8 and unc-52 protein homolog 2 OS=Arabidopsis thaliana OX=3702 GN=SMU2 PE=1 SV=1)	100037818
gene-LOC100037819	LOC100037819	ragged seedling 1	2211	67.9	50.33	33.75	66.81	88.2	101.28	56.71	66.32	45.66	58.03	92.37	48.43	NP_001105989.1(protein SUPPRESSOR OF GENE SILENCING 3 homolog [Zea mays])	GO:0051607(biological_process:defense response to virus); GO:0031047(biological_process:gene silencing by RNA); GO:0007275(biological_process:multicellular organism development)				ENOG4111E45(S:Function unknown)	ENOG4111E45(Protein SUPPRESSOR OF GENE SILENCING)	PF03468.16(XS:XS domain); PF03470.16(zf-XS:XS zinc finger domain)	sp|A1Y2B7|SGS3_MAIZE(Protein SUPPRESSOR OF GENE SILENCING 3 homolog OS=Zea mays OX=4577 GN=SGS3 PE=1 SV=1)	100037819
gene-LOC100037820	LOC100037820	uncharacterized LOC100037820, transcript variant X2	2165	21.79	17.65	14.24	24.24	27.96	22.11	23.62	34.09	3.19	28.33	22.33	30.76	XP_008650752.2(uncharacterized protein LOC100037820 isoform X1 [Zea mays])	GO:0005737(cellular_component:cytoplasm); GO:0016491(molecular_function:oxidoreductase activity)				COG0665(E:Amino acid transport and metabolism)	COG0665(Catalyzes the last two steps in the biosynthesis of 5- methylaminomethyl-2-thiouridine (mnm(5)s(2)U) at the wobble position (U34) in tRNA. Catalyzes the FAD-dependent demodification of cmnm(5)s(2)U34 to nm(5)s(2)U34, followed by the transfer of a methyl group from S-adenosyl-L-methionine to nm(5)s(2)U34, to form mnm(5)s(2)U34 (By similarity))	PF01266.26(DAO:FAD dependent oxidoreductase)	sp|Q10058|YAM3_SCHPO(Putative oxidoreductase C1F5.03c OS=Schizosaccharomyces pombe (strain 972 / ATCC 24843) OX=284812 GN=SPAC1F5.03c PE=3 SV=1)	100037820
gene-LOC100037821	LOC100037821	flavin monooxygenase	1452	44.45	90.09	11.32	40.83	37.38	45.19	71.06	50.98	49.01	62.06	115.86	51.45	AQK39881.1(defective18 [Zea mays])	GO:0004497(molecular_function:monooxygenase activity); GO:0050660(molecular_function:flavin adenine dinucleotide binding); GO:0050661(molecular_function:NADP binding); GO:0016491(molecular_function:oxidoreductase activity)	K11816	YUCCA	map00380(Tryptophan metabolism)	COG2072(P:Inorganic ion transport and metabolism)	COG2072(Monooxygenase)	PF13738.8(Pyr_redox_3:Pyridine nucleotide-disulphide oxidoreductase); PF00743.21(FMO-like:Flavin-binding monooxygenase-like); PF13434.8(K_oxygenase:L-lysine 6-monooxygenase (NADPH-requiring)); PF07992.16(Pyr_redox_2:Pyridine nucleotide-disulphide oxidoreductase); PF01494.21(FAD_binding_3:FAD binding domain); PF01946.19(Thi4:Thi4 family)	sp|Q9LPL3|YUC11_ARATH(Probable indole-3-pyruvate monooxygenase YUCCA11 OS=Arabidopsis thaliana OX=3702 GN=YUC11 PE=2 SV=1)	100037821
gene-LOC100037822	LOC100037822	aluminum-induced transporter, transcript variant X1	1860	4.82	0.75	0	2.78	1.39	6.81	1.38	3.09	1.2	1.35	9.13	3.8	XP_020402915.1(aluminum-induced transporter isoform X1 [Zea mays])	GO:0016021(cellular_component:integral component of membrane); GO:0015743(biological_process:malate transport); GO:0009705(cellular_component:plant-type vacuole membrane)	K25841	ALMT		ENOG410XR8V(S:Function unknown)	ENOG410XR8V(aluminum-activated malate transporter)	PF11744.10(ALMT:Aluminium activated malate transporter); PF13515.8(FUSC_2:Fusaric acid resistance protein-like); PF04632.14(FUSC:Fusaric acid resistance protein family)	sp|Q76LB1|ALMT1_WHEAT(Aluminum-activated malate transporter 1 OS=Triticum aestivum OX=4565 GN=ALMT1 PE=1 SV=1)	100037822
gene-LOC100037824	LOC100037824	cysteine protease component of protease-inhibitor complex	1613	22.22	5.7	3.69	11.51	9.04	21.78	6.74	41.09	4.53	8.04	43.95	8.31	NP_001105993.2(cysteine protease component of protease-inhibitor complex precursor [Zea mays])	GO:0005764(cellular_component:lysosome); GO:0051603(biological_process:proteolysis involved in cellular protein catabolic process); GO:0004197(molecular_function:cysteine-type endopeptidase activity); GO:0005615(cellular_component:extracellular space); GO:0008234(molecular_function:cysteine-type peptidase activity)	K25900	RD21		COG4870(O:Posttranslational modification, protein turnover, chaperones)	COG4870(cathepsin)	PF00112.25(Peptidase_C1:Papain family cysteine protease); PF08246.14(Inhibitor_I29:Cathepsin propeptide inhibitor domain (I29)); PF00396.20(Granulin:Granulin)	sp|P25776|ORYA_ORYSJ(Oryzain alpha chain OS=Oryza sativa subsp. japonica OX=39947 GN=Os04g0650000 PE=1 SV=2)	100037824
gene-LOC100037826	LOC100037826	rolled leaf 2, transcript variant X1	3720	8.09	5.14	3.27	9.78	8.82	10.09	6.92	11.16	3.86	5.44	18.22	5.78	XP_008660404.1(rolled leaf 2 isoform X1 [Zea mays])	GO:0005634(cellular_component:nucleus); GO:0008289(molecular_function:lipid binding); GO:0003677(molecular_function:DNA binding)	K09338	HD-ZIP		ENOG410ZJBV(K:Transcription)	ENOG410ZJBV(Homeobox-leucine zipper protein)	PF01852.21(START:START domain); PF00046.31(Homeodomain:Homeodomain); PF08670.13(MEKHLA:MEKHLA domain)	sp|A2XBL9|HOX10_ORYSI(Homeobox-leucine zipper protein HOX10 OS=Oryza sativa subsp. indica OX=39946 GN=HOX10 PE=2 SV=2)	100037826
gene-LOC100037827	LOC100037827	chloroplast post-illumination chlorophyll fluorescence increase protein	1330	0.75	0.2	0.07	0.41	0.3	1.21	0.25	0.57	0.18	1.09	2.09	1.64	ACR36654.1(unknown [Zea mays])	GO:0009579(cellular_component:thylakoid); GO:0009570(cellular_component:chloroplast stroma); GO:0010196(biological_process:nonphotochemical quenching); GO:0010478(biological_process:chlororespiration); GO:0070370(biological_process:cellular heat acclimation)				ENOG4111HI9(S:Function unknown)	ENOG4111HI9(post-illumination chlorophyll fluorescence increase)		sp|Q9LVZ5|PIFI_ARATH(Protein POST-ILLUMINATION CHLOROPHYLL FLUORESCENCE INCREASE, chloroplastic OS=Arabidopsis thaliana OX=3702 GN=PIFI PE=2 SV=1)	100037827
gene-LOC100037828	LOC100037828	brittle stalk-2-like protein 5	2422	0	0	0	0.03	0	0	0	0.11	0.02	0	0	0	NP_001105996.1(brittle stalk-2-like protein 5 precursor [Zea mays])	GO:0010215(biological_process:cellulose microfibril organization); GO:0031225(cellular_component:anchored component of membrane)				ENOG410ZHV6(S:Function unknown)	ENOG410ZHV6(cobra-like protein)	PF04833.17(COBRA:COBRA-like protein)	sp|Q9LJU0|CBL10_ARATH(COBRA-like protein 10 OS=Arabidopsis thaliana OX=3702 GN=COBL10 PE=1 SV=1)	100037828
gene-LOC100037830	LOC100037830	1-Cys peroxiredoxin antioxidant	1171	157.64	202.84	111.38	114.79	291.97	187.86	103.96	219.26	107.27	169.58	167.51	408.67	NP_001105998.2(1-Cys peroxiredoxin PER1 [Zea mays])	GO:0005737(cellular_component:cytoplasm); GO:0005829(cellular_component:cytosol); GO:0005634(cellular_component:nucleus); GO:0005739(cellular_component:mitochondrion); GO:0051920(molecular_function:peroxiredoxin activity); GO:0050832(biological_process:defense response to fungus); GO:0045454(biological_process:cell redox homeostasis); GO:0004601(molecular_function:peroxidase activity)	K11188	PRDX6	map00480(Glutathione metabolism); map00940(Phenylpropanoid biosynthesis)	COG0450(O:Posttranslational modification, protein turnover, chaperones)	COG0450(alkyl hydroperoxide reductase)	PF00578.23(AhpC-TSA:AhpC/TSA family); PF08534.12(Redoxin:Redoxin); PF10417.11(1-cysPrx_C:C-terminal domain of 1-Cys peroxiredoxin); PF13911.8(AhpC-TSA_2:AhpC/TSA antioxidant enzyme)	sp|A2SZW8|REHY_MAIZE(1-Cys peroxiredoxin PER1 OS=Zea mays OX=4577 GN=PER1 PE=2 SV=1)	100037830
gene-LOC100038320	LOC100038320	KANADI1, transcript variant 1	2097	0.86	0.21	0	0.28	0.48	0.51	0.14	0.29	0.03	0.1	1.07	0.13	NP_001295438.1(KANADI1 isoform 1 [Zea mays])	GO:0006355(biological_process:regulation of transcription, DNA-templated); GO:0005634(cellular_component:nucleus); GO:0000976(molecular_function:transcription regulatory region sequence-specific DNA binding); GO:0003677(molecular_function:DNA binding)				ENOG41108GN(K:Transcription); ENOG410YB3T(K:Transcription)	ENOG41108GN(Myb-like DNA-binding domain); ENOG410YB3T(Transcription factor)	PF00249.33(Myb_DNA-binding:Myb-like DNA-binding domain)	sp|Q0J235|ROLL9_ORYSJ(Probable transcription factor RL9 OS=Oryza sativa subsp. japonica OX=39947 GN=RL9 PE=2 SV=2)	100038320
gene-LOC100101505	LOC100101505	female gametophyte-specific protein ES2 precursor	501	0	0	0	0	0	0	0	0	0	0	0	0	NP_001106035.1(female gametophyte-specific protein ES2 precursor [Zea mays])	GO:0006952(biological_process:defense response)				ENOG41106FN(S:Function unknown)	ENOG41106FN(female gametophyte-specific protein)	PF00304.22(Gamma-thionin:Gamma-thionin family)		100101505
gene-LOC100101510	LOC100101510	uncharacterized LOC100101510	1649	2.29	1.72	0.49	1.73	2.21	1.43	1.9	3.38	0.74	1.19	2.7	1.3	NP_001307849.1(Protein ODORANT1 [Zea mays])	GO:0005634(cellular_component:nucleus); GO:0030154(biological_process:cell differentiation); GO:0000976(molecular_function:transcription regulatory region sequence-specific DNA binding)	K09422	MYBP		COG5147(K:Transcription)	COG5147(Myblike DNAbinding domain containing protein)	PF00249.33(Myb_DNA-binding:Myb-like DNA-binding domain); PF13921.8(Myb_DNA-bind_6:Myb-like DNA-binding domain)	sp|Q50EX6|ODO1_PETHY(MYB-like transcription factor ODO1 OS=Petunia hybrida OX=4102 GN=ODO1 PE=2 SV=1)	100101510
gene-LOC100101512	LOC100101512	transcription factor MYB39	1096	0	0	0	0	0	0	0	0	0	0	0	0	NP_001358610.1(transcription factor MYB39 [Zea mays])		K09422	MYBP		COG5147(K:Transcription)	COG5147(Myblike DNAbinding domain containing protein)	PF00249.33(Myb_DNA-binding:Myb-like DNA-binding domain); PF13921.8(Myb_DNA-bind_6:Myb-like DNA-binding domain)	sp|Q6K1S6|MYB30_ORYSJ(Transcription factor MYB30 OS=Oryza sativa subsp. japonica OX=39947 GN=MYB30 PE=1 SV=1)	100101512
gene-LOC100101513	LOC100101513	transcription factor MYB42	988	0.15	0	0	0	0.13	0	0.04	0	0	0	0	0	NP_001106009.2(transcription factor MYB42 [Zea mays])		K09422	MYBP		COG5147(K:Transcription)	COG5147(Myblike DNAbinding domain containing protein)	PF00249.33(Myb_DNA-binding:Myb-like DNA-binding domain); PF13921.8(Myb_DNA-bind_6:Myb-like DNA-binding domain)	sp|P20025|MYB38_MAIZE(Myb-related protein Zm38 OS=Zea mays OX=4577 PE=2 SV=1)	100101513
gene-LOC100101525	LOC100101525	cystatin 2	466	33.28	10.14	13.64	25.48	10.98	22.9	17.72	260.8	26.2	41.05	68.01	31.24	AAY57865.1(cysteine proteinase inhibitor [Zea mays subsp. parviglumis])	GO:0004869(molecular_function:cysteine-type endopeptidase inhibitor activity)				ENOG410YZDC(O:Posttranslational modification, protein turnover, chaperones)	ENOG410YZDC(Cysteine proteinase inhibitor)	PF16845.7(SQAPI:Aspartic acid proteinase inhibitor); PF00031.23(Cystatin:Cystatin domain)	sp|P31726|CYT1_MAIZE(Cystatin-1 OS=Zea mays OX=4577 GN=RAMDAZC7 PE=2 SV=1)	100101525
gene-LOC100101526	LOC100101526	starch synthase IIb-2 precursor, transcript variant X1	4111	0.8	0.55	0.28	1	0.74	1.27	0.46	0.74	0.13	0.05	1.21	0.29	XP_008680930.1(starch synthase IIb-2 precursor isoform X1 [Zea mays])	GO:0009501(cellular_component:amyloplast); GO:0004373(molecular_function:glycogen (starch) synthase activity); GO:0009507(cellular_component:chloroplast); GO:0019252(biological_process:starch biosynthetic process)	K00703	glgA	map00500(Starch and sucrose metabolism)	COG0297(G:Carbohydrate transport and metabolism); COG1215(M:Cell wall/membrane/envelope biogenesis)	COG0297(starch synthase activity); COG1215(Glycosyl transferase, family 2)	PF08323.13(Glyco_transf_5:Starch synthase catalytic domain); PF00534.22(Glycos_transf_1:Glycosyl transferases group 1); PF13692.8(Glyco_trans_1_4:Glycosyl transferases group 1); PF13439.8(Glyco_transf_4:Glycosyltransferase Family 4)	sp|Q6Z2T8|SSY22_ORYSJ(Soluble starch synthase 2-2, chloroplastic/amyloplastic OS=Oryza sativa subsp. japonica OX=39947 GN=SSII-2 PE=2 SV=2)	100101526
gene-LOC100101527	LOC100101527	starch synthase IIIb-1 precursor	4062	3.74	2.77	0.32	3.02	3.56	4.89	2.7	3.27	1.05	1.24	7.87	2.08	NP_001106015.2(starch synthase IIIb-1 precursor [Zea mays])	GO:0004373(molecular_function:glycogen (starch) synthase activity); GO:2001070(molecular_function:starch binding); GO:0004190(molecular_function:aspartic-type endopeptidase activity); GO:0016757(molecular_function:transferase activity, transferring glycosyl groups); GO:0009501(cellular_component:amyloplast); GO:0019252(biological_process:starch biosynthetic process); GO:0009507(cellular_component…	K00703	glgA	map00500(Starch and sucrose metabolism)	COG0297(G:Carbohydrate transport and metabolism)	COG0297(starch synthase activity)	PF16760.7(CBM53:Starch/carbohydrate-binding module (family 53)); PF08323.13(Glyco_transf_5:Starch synthase catalytic domain); PF13439.8(Glyco_transf_4:Glycosyltransferase Family 4); PF00534.22(Glycos_transf_1:Glycosyl transferases group 1); PF13579.8(Glyco_trans_4_4:Glycosyl transferase 4-like domain)	sp|A0A0P0XCU3|SSY3A_ORYSJ(Soluble starch synthase 3a, chloroplastic/amyloplastic OS=Oryza sativa subsp. japonica OX=39947 GN=SSIIIA PE=1 SV=2)	100101527
gene-LOC100101528	LOC100101528	starch synthase IIIb-2 precursor	3938	2.65	2.57	0.25	1.93	5.51	3.98	2.53	1.37	0.38	0.3	3.85	1.4	ONM13687.1(Starch synthase 3 chloroplastic/amyloplastic [Zea mays])	GO:0004373(molecular_function:glycogen (starch) synthase activity); GO:2001070(molecular_function:starch binding); GO:0016020(cellular_component:membrane); GO:0016757(molecular_function:transferase activity, transferring glycosyl groups); GO:0009501(cellular_component:amyloplast); GO:0019252(biological_process:starch biosynthetic process); GO:0009507(cellular_component:chloroplast)	K00703	glgA	map00500(Starch and sucrose metabolism)	COG0297(G:Carbohydrate transport and metabolism)	COG0297(starch synthase activity)	PF16760.7(CBM53:Starch/carbohydrate-binding module (family 53)); PF08323.13(Glyco_transf_5:Starch synthase catalytic domain); PF13439.8(Glyco_transf_4:Glycosyltransferase Family 4); PF00534.22(Glycos_transf_1:Glycosyl transferases group 1); PF13579.8(Glyco_trans_4_4:Glycosyl transferase 4-like domain)	sp|A0A0P0XCU3|SSY3A_ORYSJ(Soluble starch synthase 3a, chloroplastic/amyloplastic OS=Oryza sativa subsp. japonica OX=39947 GN=SSIIIA PE=1 SV=2)	100101528
gene-LOC100101530	LOC100101530	chromatin assembly factor 1 subunit FSM	3588	2.76	1.11	1.32	3.54	4.01	4.17	2.08	5.66	1.8	2.02	5.19	2.28	XP_008656983.1(chromatin assembly factor 1 subunit FSM [Zea mays])	GO:0006334(biological_process:nucleosome assembly); GO:0010448(biological_process:vegetative meristem growth); GO:0005634(cellular_component:nucleus); GO:0010449(biological_process:root meristem growth); GO:0033186(cellular_component:CAF-1 complex)	K10750	CHAF1A		ENOG4111QVP(K:Transcription)	ENOG4111QVP(Chromatin assembly)	PF12253.10(CAF1A:Chromatin assembly factor 1 subunit A)	sp|B2ZX90|FAS1_ORYSJ(Chromatin assembly factor 1 subunit FSM OS=Oryza sativa subsp. japonica OX=39947 GN=FSM PE=2 SV=1)	100101530
gene-LOC100101531	LOC100101531	plastid ADP-glucose pyrophosphorylase large subunit	1616	27.48	23.23	29.32	28.8	22.75	24.73	18.29	29.49	21.1	21.03	52.3	22.5	NP_001106017.1(plastid ADP-glucose pyrophosphorylase large subunit [Zea mays])	GO:0005978(biological_process:glycogen biosynthetic process); GO:0008878(molecular_function:glucose-1-phosphate adenylyltransferase activity); GO:0009507(cellular_component:chloroplast); GO:0005524(molecular_function:ATP binding); GO:0019252(biological_process:starch biosynthetic process)	K00975	glgC	map00520(Amino sugar and nucleotide sugar metabolism); map00500(Starch and sucrose metabolism); map01250(Biosynthesis of nucleotide sugars)	COG0448(G:Carbohydrate transport and metabolism)	COG0448(Catalyzes the synthesis of ADP-glucose, a sugar donor used in elongation reactions on alpha-glucans (By similarity))	PF00483.25(NTP_transferase:Nucleotidyl transferase)	sp|Q6AVT2|GLGL1_ORYSJ(Glucose-1-phosphate adenylyltransferase large subunit 1, chloroplastic/amyloplastic OS=Oryza sativa subsp. japonica OX=39947 GN=AGPL1 PE=1 SV=1)	100101531
gene-LOC100101532	LOC100101532	respiratory burst oxidase-like protein C	3317	14.31	13.37	12.61	13.41	16.17	22.04	12.17	22.21	12.19	13.99	19.28	14.92	AQK87754.1(respiratory burst oxidase3 [Zea mays])	GO:0050664(molecular_function:oxidoreductase activity, acting on NAD(P)H, oxygen as acceptor); GO:0016021(cellular_component:integral component of membrane); GO:0016174(molecular_function:NAD(P)H oxidase activity); GO:0005509(molecular_function:calcium ion binding); GO:0005886(cellular_component:plasma membrane); GO:0004601(molecular_function:peroxidase activity)	K13447	RBOH	map04016(MAPK signaling pathway - plant); map04626(Plant-pathogen interaction)	ENOG410XNZY(U:Intracellular trafficking, secretion, and vesicular transport)	ENOG410XNZY(NADPH Oxidase)	PF08030.14(NAD_binding_6:Ferric reductase NAD binding domain); PF08414.12(NADPH_Ox:Respiratory burst NADPH oxidase); PF08022.14(FAD_binding_8:FAD-binding domain); PF01794.21(Ferric_reduct:Ferric reductase like transmembrane component); PF13499.8(EF-hand_7:EF-hand domain pair); PF00036.34(EF-hand_1:EF hand); PF13405.8(EF-hand_6:EF-hand domain)	sp|O48538|RBOHF_ARATH(Respiratory burst oxidase homolog protein F OS=Arabidopsis thaliana OX=3702 GN=RBOHF PE=1 SV=1)	100101532
gene-LOC100101533	LOC100101533	uncharacterized LOC100101533	1368	0.13	0.06	0	0	0.04	0	0.06	0.33	0.1	0.07	0.58	0	NP_001241719.1(peroxidase 42 precursor [Zea mays])	GO:0020037(molecular_function:heme binding); GO:0006979(biological_process:response to oxidative stress); GO:0005576(cellular_component:extracellular region); GO:0042744(biological_process:hydrogen peroxide catabolic process); GO:0046872(molecular_function:metal ion binding); GO:0004601(molecular_function:peroxidase activity)	K00430	E1.11.1.7	map00940(Phenylpropanoid biosynthesis)	ENOG410YAA5(S:Function unknown); ENOG41103XZ(G:Carbohydrate transport and metabolism)	ENOG410YAA5(peroxidase); ENOG41103XZ(Peroxidase)	PF00141.25(peroxidase:Peroxidase)	sp|A5H453|PER42_MAIZE(Peroxidase 42 OS=Zea mays OX=4577 GN=PER42 PE=2 SV=1)	100101533
gene-LOC100101536	LOC100101536	growth-regulating factor 3-like, transcript variant X1	1707	0.5	1.05	0	1.05	1.34	1.11	0.5	0	0	0	0.25	0.06	XP_008676418.1(putative growth-regulating factor 3 isoform X1 [Zea mays])	GO:0032502(biological_process:developmental process); GO:0006355(biological_process:regulation of transcription, DNA-templated); GO:0005634(cellular_component:nucleus); GO:0006351(biological_process:transcription, DNA-templated); GO:0005524(molecular_function:ATP binding)				ENOG410YGVC(K:Transcription)	ENOG410YGVC(growth-regulating factor)	PF08879.12(WRC:WRC); PF08880.13(QLQ:QLQ)	sp|A2XA73|GRF1_ORYSI(Growth-regulating factor 1 OS=Oryza sativa subsp. indica OX=39946 GN=GRF1 PE=2 SV=1)	100101536
gene-LOC100101537	LOC100101537	uncharacterized LOC100101537	1407	7.91	6.76	4.03	12.76	7.02	10.31	5.63	11.7	3.84	4.55	8.93	7.95	NP_001106023.2(GRF-interacting factor 10 [Zea mays])	GO:0032502(biological_process:developmental process); GO:0008283(biological_process:cell proliferation); GO:0005634(cellular_component:nucleus); GO:0048366(biological_process:leaf development); GO:0006355(biological_process:regulation of transcription, DNA-templated); GO:0006351(biological_process:transcription, DNA-templated); GO:0005524(molecular_function:ATP binding)				ENOG41108RF(K:Transcription)	ENOG41108RF(WRC)	PF08879.12(WRC:WRC); PF08880.13(QLQ:QLQ)	sp|A5HEG9|GRF10_MAIZE(GRF-interacting factor 10 OS=Zea mays OX=4577 GN=GRF10 PE=1 SV=1)	100101537
gene-LOC100101538	LOC100101538	growth-regulating factor 5-like, transcript variant X1	1273	3.15	2.5	0.57	3.99	3.78	3.9	2.22	3.55	1.43	0.97	5.61	2.33	XP_020400428.1(putative growth-regulating factor 5 isoform X1 [Zea mays])	GO:0032502(biological_process:developmental process); GO:0006355(biological_process:regulation of transcription, DNA-templated); GO:0005634(cellular_component:nucleus); GO:0006351(biological_process:transcription, DNA-templated); GO:0005524(molecular_function:ATP binding)				ENOG410YFT7(K:Transcription)	ENOG410YFT7(growth-regulating factor)	PF08879.12(WRC:WRC); PF08880.13(QLQ:QLQ)	sp|Q6AWY6|GRF3_ORYSJ(Growth-regulating factor 3 OS=Oryza sativa subsp. japonica OX=39947 GN=GRF3 PE=3 SV=2)	100101538
gene-LOC100101539	LOC100101539	growth-regulating factor 6-like	1645	4.68	6.46	2.69	5.46	8.52	5.95	8.59	4.07	3.31	6.05	9.15	6.89	NP_001106025.2(putative growth-regulating factor 6 [Zea mays])	GO:0032502(biological_process:developmental process); GO:0006355(biological_process:regulation of transcription, DNA-templated); GO:0005634(cellular_component:nucleus); GO:0006351(biological_process:transcription, DNA-templated); GO:0005524(molecular_function:ATP binding)				ENOG410YFT7(K:Transcription)	ENOG410YFT7(growth-regulating factor)	PF08879.12(WRC:WRC); PF08880.13(QLQ:QLQ)	sp|Q6AWY6|GRF3_ORYSJ(Growth-regulating factor 3 OS=Oryza sativa subsp. japonica OX=39947 GN=GRF3 PE=3 SV=2)	100101539
gene-LOC100101540	LOC100101540	uncharacterized LOC100101540	1619	1.97	2.32	0.46	1.98	4.23	2.21	1.24	0.73	0.25	0.15	2.27	0.7	NP_001354321.1(Growth-regulating factor 9 [Zea mays])	GO:0032502(biological_process:developmental process); GO:0006355(biological_process:regulation of transcription, DNA-templated); GO:0005634(cellular_component:nucleus); GO:0006351(biological_process:transcription, DNA-templated); GO:0005524(molecular_function:ATP binding)				ENOG41116AY(K:Transcription)	ENOG41116AY(WRC)	PF08879.12(WRC:WRC); PF08880.13(QLQ:QLQ)	sp|Q9FRG8|GRF9_ORYSJ(Growth-regulating factor 9 OS=Oryza sativa subsp. japonica OX=39947 GN=GRF9 PE=2 SV=1)	100101540
gene-LOC100101542	LOC100101542	putative growth-regulating factor 1	947	7.99	3.98	1.89	8.54	9.79	9.33	6.79	18.76	2.73	6.05	10.08	7.85	NP_001106028.1(GRF-interacting factor 10 [Zea mays])	GO:0032502(biological_process:developmental process); GO:0006355(biological_process:regulation of transcription, DNA-templated); GO:0005634(cellular_component:nucleus); GO:0008283(biological_process:cell proliferation); GO:0048366(biological_process:leaf development); GO:0006351(biological_process:transcription, DNA-templated); GO:0005524(molecular_function:ATP binding)				ENOG41108RF(K:Transcription)	ENOG41108RF(WRC)	PF08879.12(WRC:WRC); PF08880.13(QLQ:QLQ)	sp|A5HEG9|GRF10_MAIZE(GRF-interacting factor 10 OS=Zea mays OX=4577 GN=GRF10 PE=1 SV=1)	100101542
gene-LOC100101543	LOC100101543	uncharacterized LOC100101543	1372	0.22	0.12	0.14	0.37	0.28	0.46	0.62	0.1	0	0.07	0.33	0.5	ONM62484.1(Growth-regulating factor 6 [Zea mays])	GO:0032502(biological_process:developmental process); GO:0006355(biological_process:regulation of transcription, DNA-templated); GO:0005634(cellular_component:nucleus); GO:0006351(biological_process:transcription, DNA-templated); GO:0005524(molecular_function:ATP binding)				ENOG41107EF(K:Transcription)	ENOG41107EF(WRC)	PF08879.12(WRC:WRC); PF08880.13(QLQ:QLQ)	sp|Q6AWY7|GRF2_ORYSJ(Growth-regulating factor 2 OS=Oryza sativa subsp. japonica OX=39947 GN=GRF2 PE=3 SV=1)	100101543
gene-LOC100101544	LOC100101544	growth-regulating-factor-inteacting factor1	854	3.32	3.48	0.29	6.34	8.95	7.56	5.33	5.12	2.35	2.81	5.27	2.37	NP_001106030.1(GRF-interacting factor 1 [Zea mays])	GO:0010582(biological_process:floral meristem determinacy); GO:0005737(cellular_component:cytoplasm); GO:0009955(biological_process:adaxial/abaxial pattern specification); GO:0048316(biological_process:seed development); GO:0008283(biological_process:cell proliferation); GO:0005634(cellular_component:nucleus); GO:0003713(molecular_function:transcription coactivator activity); GO:0048366(biologica…				ENOG41128HA(K:Transcription)	ENOG41128HA(synovial sarcoma translocation gene on chromosome 18-like)	PF05030.14(SSXT:SSXT protein (N-terminal region))	sp|A5HEH4|GIF1_MAIZE(GRF-interacting factor 1 OS=Zea mays OX=4577 GN=GIF1 PE=1 SV=1)	100101544
gene-LOC100101545	LOC100101545	GRF-interacting factor 2-like	872	42.35	31.22	22.87	38.13	37.78	41.51	29.99	77.55	26.73	51.82	50.79	34.93	NP_001106031.1(putative GRF-interacting factor 2 [Zea mays])	GO:0048366(biological_process:leaf development); GO:0005634(cellular_component:nucleus); GO:0008283(biological_process:cell proliferation); GO:0045944(biological_process:positive regulation of transcription from RNA polymerase II promoter); GO:0003713(molecular_function:transcription coactivator activity)				ENOG41128HA(K:Transcription)	ENOG41128HA(synovial sarcoma translocation gene on chromosome 18-like)	PF05030.14(SSXT:SSXT protein (N-terminal region))	sp|Q93VH6|GIF3_ARATH(GRF1-interacting factor 3 OS=Arabidopsis thaliana OX=3702 GN=GIF3 PE=1 SV=1)	100101545
gene-LOC100101546	LOC100101546	uncharacterized LOC100101546	576	21.44	17.74	14.44	22.95	35.53	28.63	25.11	28.07	9.74	16.09	23.67	24.86	AQK39991.1(GRF1-interacting factor 3 [Zea mays])	GO:0048366(biological_process:leaf development); GO:0005634(cellular_component:nucleus); GO:0045944(biological_process:positive regulation of transcription from RNA polymerase II promoter); GO:0003713(molecular_function:transcription coactivator activity); GO:0008283(biological_process:cell proliferation)				ENOG41128HA(K:Transcription)	ENOG41128HA(synovial sarcoma translocation gene on chromosome 18-like)	PF05030.14(SSXT:SSXT protein (N-terminal region))	sp|Q9MAL9|GIF2_ARATH(GRF1-interacting factor 2 OS=Arabidopsis thaliana OX=3702 GN=GIF2 PE=1 SV=1)	100101546
gene-LOC100101547	LOC100101547	omega-6 fatty acid desaturase, chloroplastic	1637	11.87	8.6	3.24	10.92	11.99	11.18	10.85	20.29	5.29	8.5	15.45	6.66	NP_001306628.1(omega-6 fatty acid desaturase, chloroplastic [Zea mays])	GO:0010205(biological_process:photoinhibition); GO:0009941(cellular_component:chloroplast envelope); GO:0006629(biological_process:lipid metabolic process); GO:0016021(cellular_component:integral component of membrane); GO:0003735(molecular_function:structural constituent of ribosome); GO:0019904(molecular_function:protein domain specific binding); GO:0006412(biological_process:translation); GO:0…	K10255	FAD6, desA		COG3239(I:Lipid transport and metabolism)	COG3239(linoleoyl-CoA desaturase activity)	PF00487.26(FA_desaturase:Fatty acid desaturase)	sp|P48627|FAD6C_BRANA(Omega-6 fatty acid desaturase, chloroplastic OS=Brassica napus OX=3708 PE=1 SV=1)	100101547
gene-LOC100101548	LOC100101548	rootless concerning crown and seminal roots 1	1144	0.04	0.12	0	0.31	0.05	0.09	0	0	0	0	0.05	0	NP_001106033.1(rootless concerning crown and seminal roots 1 [Zea mays])	GO:0009755(biological_process:hormone-mediated signaling pathway); GO:0010311(biological_process:lateral root formation); GO:0005634(cellular_component:nucleus); GO:0048830(biological_process:adventitious root development); GO:0045893(biological_process:positive regulation of transcription, DNA-templated); GO:0007275(biological_process:multicellular organism development); GO:0042803(molecular_fun…	K13945	LBD29		ENOG410YGW0(S:Function unknown)	ENOG410YGW0(lob domain-containing protein)	PF03195.16(LOB:Lateral organ boundaries (LOB) domain)	sp|Q5UG13|LBD_ORYSJ(LOB domain-containing protein CRL1 OS=Oryza sativa subsp. japonica OX=39947 GN=CRL1 PE=1 SV=1)	100101548
gene-LOC100101549	LOC100101549	RTCS-like 1	699	0.26	0.17	0	0.1	0	0	0	0	0.09	0	0	0	NP_001106034.1(RTCS-like 1 [Zea mays])	GO:0009755(biological_process:hormone-mediated signaling pathway); GO:0010311(biological_process:lateral root formation); GO:0005634(cellular_component:nucleus); GO:0048830(biological_process:adventitious root development); GO:0045893(biological_process:positive regulation of transcription, DNA-templated); GO:0007275(biological_process:multicellular organism development); GO:0042803(molecular_fun…	K13945	LBD29		ENOG410YGW0(S:Function unknown)	ENOG410YGW0(lob domain-containing protein)	PF03195.16(LOB:Lateral organ boundaries (LOB) domain)	sp|Q5UG13|LBD_ORYSJ(LOB domain-containing protein CRL1 OS=Oryza sativa subsp. japonica OX=39947 GN=CRL1 PE=1 SV=1)	100101549
gene-LOC100125634	LOC100125634	maternally expressed gene 2	469	66.1	6.12	0	1.48	32.44	46.7	0.32	2.74	15.81	0.91	9.01	5.47	NP_001106036.2(protein MATERNALLY EXPRESSED GENE 2 precursor [Zea mays])	GO:0005618(cellular_component:cell wall); GO:0005576(cellular_component:extracellular region); GO:0007275(biological_process:multicellular organism development); GO:0005886(cellular_component:plasma membrane)							sp|Q6JB14|MEG2_MAIZE(Protein MATERNALLY EXPRESSED GENE 2 OS=Zea mays OX=4577 GN=MEG2 PE=2 SV=1)	100125634
gene-LOC100125635	LOC100125635	transcription factor MYB8	1043	4.85	2.8	1.33	1.76	2.89	2.6	1.72	6.74	1.89	2.27	2.04	2.07	NP_001106037.1(transcription factor MYB8 [Zea mays])		K09422	MYBP		COG5147(K:Transcription)	COG5147(Myblike DNAbinding domain containing protein)	PF00249.33(Myb_DNA-binding:Myb-like DNA-binding domain); PF13921.8(Myb_DNA-bind_6:Myb-like DNA-binding domain)	sp|P20025|MYB38_MAIZE(Myb-related protein Zm38 OS=Zea mays OX=4577 PE=2 SV=1)	100125635
gene-LOC100125638	LOC100125638	granule bound starch synthase IIa precursor, transcript variant 1	2375	29.13	25.96	6	26.48	44.75	38.94	27.79	19.52	7.38	7.93	42.73	21.08	NP_001266901.2(granule bound starch synthase IIa precursor [Zea mays])	GO:0009501(cellular_component:amyloplast); GO:0004373(molecular_function:glycogen (starch) synthase activity); GO:0009507(cellular_component:chloroplast); GO:0019252(biological_process:starch biosynthetic process)	K13679	WAXY	map00500(Starch and sucrose metabolism)	COG0297(G:Carbohydrate transport and metabolism)	COG0297(starch synthase activity)	PF08323.13(Glyco_transf_5:Starch synthase catalytic domain); PF00534.22(Glycos_transf_1:Glycosyl transferases group 1); PF13692.8(Glyco_trans_1_4:Glycosyl transferases group 1)	sp|Q8LL05|SSG1B_HORVU(Granule-bound starch synthase 1b, chloroplastic/amyloplastic (Fragment) OS=Hordeum vulgare OX=4513 PE=1 SV=1)	100125638
gene-LOC100125639	LOC100125639	plasma membrane-bound peroxidase 2b, transcript variant X1	1447	0	0	0	0	0	0	0	0	0	0	0	0	XP_008650762.1(peroxidase 70 isoform X1 [Zea mays])	GO:0020037(molecular_function:heme binding); GO:0006979(biological_process:response to oxidative stress); GO:0005576(cellular_component:extracellular region); GO:0042744(biological_process:hydrogen peroxide catabolic process); GO:0046872(molecular_function:metal ion binding); GO:0004601(molecular_function:peroxidase activity)	K00430	E1.11.1.7	map00940(Phenylpropanoid biosynthesis)	ENOG410YAKJ(G:Carbohydrate transport and metabolism); ENOG410YAA5(S:Function unknown); ENOG41103XZ(G:Carbohydrate transport and metabolism)	ENOG410YAKJ(peroxidase); ENOG410YAA5(peroxidase); ENOG41103XZ(Peroxidase)	PF00141.25(peroxidase:Peroxidase)	sp|A5H452|PER70_MAIZE(Peroxidase 70 OS=Zea mays OX=4577 GN=PER70 PE=1 SV=1)	100125639
gene-LOC100125640	LOC100125640	uncharacterized LOC100125640	1497	2.28	2.37	0.38	2.64	5.36	3.47	2.71	0.33	0.22	0.17	3.69	1.47	ACG26763.1(hypothetical protein [Zea mays])	GO:0032502(biological_process:developmental process); GO:0006355(biological_process:regulation of transcription, DNA-templated); GO:0005634(cellular_component:nucleus); GO:0006351(biological_process:transcription, DNA-templated); GO:0005524(molecular_function:ATP binding)				ENOG410YFT7(K:Transcription)	ENOG410YFT7(growth-regulating factor)	PF08879.12(WRC:WRC); PF08880.13(QLQ:QLQ)	sp|Q6AWY1|GRF8_ORYSJ(Growth-regulating factor 8 OS=Oryza sativa subsp. japonica OX=39947 GN=GRF8 PE=2 SV=1)	100125640
gene-LOC100125641	LOC100125641	growth-regulating factor 7-like, transcript variant X1	1863	0	0.16	0	0	0.08	0.09	0	0	0	0	0.07	0	XP_023155985.1(putative growth-regulating factor 7 isoform X1 [Zea mays])	GO:0032502(biological_process:developmental process); GO:0006355(biological_process:regulation of transcription, DNA-templated); GO:0005634(cellular_component:nucleus); GO:0006351(biological_process:transcription, DNA-templated); GO:0005524(molecular_function:ATP binding)				ENOG41107EF(K:Transcription)	ENOG41107EF(WRC)	PF08879.12(WRC:WRC); PF08880.13(QLQ:QLQ)	sp|Q6AWY7|GRF2_ORYSJ(Growth-regulating factor 2 OS=Oryza sativa subsp. japonica OX=39947 GN=GRF2 PE=3 SV=1)	100125641
gene-LOC100125642	LOC100125642	uncharacterized LOC100125642, transcript variant X1	1806	2.68	3.17	0.78	1.87	5.33	3.35	3.03	3.73	0.94	1.93	3.77	2.62	XP_020399028.1(putative growth-regulating factor 12 isoform X1 [Zea mays])	GO:0032502(biological_process:developmental process); GO:0005634(cellular_component:nucleus); GO:0006355(biological_process:regulation of transcription, DNA-templated); GO:0006351(biological_process:transcription, DNA-templated); GO:0008235(molecular_function:metalloexopeptidase activity); GO:0016021(cellular_component:integral component of membrane); GO:0005524(molecular_function:ATP binding)				ENOG410YFT7(K:Transcription); ENOG41104DM(S:Function unknown)	ENOG410YFT7(growth-regulating factor); ENOG41104DM(-)	PF08879.12(WRC:WRC); PF08880.13(QLQ:QLQ)	sp|Q6AWY4|GRF5_ORYSJ(Growth-regulating factor 5 OS=Oryza sativa subsp. japonica OX=39947 GN=GRF5 PE=2 SV=1)	100125642
gene-LOC100125643	LOC100125643	uncharacterized LOC100125643	1328	0.49	1.5	0.09	1.08	1.6	1.73	0.62	0.98	0.26	0.11	1.28	0.83	ACR35424.1(unknown [Zea mays])	GO:0032502(biological_process:developmental process); GO:0006355(biological_process:regulation of transcription, DNA-templated); GO:0005634(cellular_component:nucleus); GO:0006351(biological_process:transcription, DNA-templated); GO:0005524(molecular_function:ATP binding)				ENOG41116AY(K:Transcription)	ENOG41116AY(WRC)	PF08879.12(WRC:WRC); PF08880.13(QLQ:QLQ)	sp|Q9FRG8|GRF9_ORYSJ(Growth-regulating factor 9 OS=Oryza sativa subsp. japonica OX=39947 GN=GRF9 PE=2 SV=1)	100125643
gene-LOC100125644	LOC100125644	Growth-regulating factor 6	1440	1.1	1.46	0.38	0.87	1.56	1.67	0.45	0.93	0.22	0.26	0.56	0.37	NP_001106045.1(putative growth-regulating factor 14 [Zea mays])	GO:0032502(biological_process:developmental process); GO:0006355(biological_process:regulation of transcription, DNA-templated); GO:0005634(cellular_component:nucleus); GO:0006351(biological_process:transcription, DNA-templated); GO:0005524(molecular_function:ATP binding)				ENOG410YFT7(K:Transcription)	ENOG410YFT7(growth-regulating factor)	PF08879.12(WRC:WRC); PF08880.13(QLQ:QLQ)	sp|Q6AWY4|GRF5_ORYSJ(Growth-regulating factor 5 OS=Oryza sativa subsp. japonica OX=39947 GN=GRF5 PE=2 SV=1)	100125644
gene-LOC100125645	LOC100125645	RTCN	962	0	0.1	0	0.17	0.07	0.24	0	0	0	0	0	0	NP_001106046.1(uncharacterized protein LOC100125645 [Zea mays])	GO:0009755(biological_process:hormone-mediated signaling pathway); GO:0005634(cellular_component:nucleus); GO:0007275(biological_process:multicellular organism development); GO:0045893(biological_process:positive regulation of transcription, DNA-templated)	K13944	LBD16		ENOG41103ND(S:Function unknown)	ENOG41103ND(Protein of unknown function DUF260)	PF03195.16(LOB:Lateral organ boundaries (LOB) domain)	sp|Q9M2J7|LBD29_ARATH(LOB domain-containing protein 29 OS=Arabidopsis thaliana OX=3702 GN=LBD29 PE=2 SV=1)	100125645
gene-LOC100125646	LOC100125646	catechol-O-methyltransferase	1518	44.31	13.71	25.75	21.82	9.41	36.05	3.64	95.68	8.49	21.88	86.54	20.21	ACR36918.1(unknown [Zea mays])	GO:0030744(molecular_function:luteolin O-methyltransferase activity); GO:0051555(biological_process:flavonol biosynthetic process); GO:0009809(biological_process:lignin biosynthetic process); GO:0008757(molecular_function:S-adenosylmethionine-dependent methyltransferase activity); GO:0047763(molecular_function:caffeate O-methyltransferase activity); GO:0008171(molecular_function:O-methyltransfera…	K13066	COMT	map00940(Phenylpropanoid biosynthesis); map00380(Tryptophan metabolism)	ENOG410XS7T(S:Function unknown)	ENOG410XS7T(o-methyltransferase)	PF00891.20(Methyltransf_2:O-methyltransferase domain); PF08100.13(Dimerisation:Dimerisation domain)	sp|Q06509|COMT1_MAIZE(Caffeic acid 3-O-methyltransferase OS=Zea mays OX=4577 PE=3 SV=1)	100125646
gene-LOC100125647	LOC100125647	major facilitator superfamily protein	1958	2.84	1.66	1.15	1.54	1.95	3.67	1.67	2.49	0.82	1.22	4.04	1.38	ONM07105.1(Organic cation/carnitine transporter 7 [Zea mays])	GO:0016021(cellular_component:integral component of membrane); GO:0015293(molecular_function:symporter activity)				ENOG410ZVDQ(G:Carbohydrate transport and metabolism)	ENOG410ZVDQ(SV2 related protein homolog)	PF00083.26(Sugar_tr:Sugar (and other) transporter); PF07690.18(MFS_1:Major Facilitator Superfamily)	sp|Q940M4|OCT7_ARATH(Organic cation/carnitine transporter 7 OS=Arabidopsis thaliana OX=3702 GN=OCT7 PE=2 SV=1)	100125647
gene-LOC100125648	LOC100125648	Mre11B protein	2019	0.88	0.82	0.52	1.08	1.18	1.23	0.89	0.23	1.14	0.6	0.45	0.57	NP_001106049.1(Mre11B protein [Zea mays])	GO:0051321(biological_process:meiotic cell cycle); GO:0006302(biological_process:double-strand break repair); GO:0030145(molecular_function:manganese ion binding); GO:0004520(molecular_function:endodeoxyribonuclease activity); GO:0030870(cellular_component:Mre11 complex); GO:0008296(molecular_function:3'-5'-exodeoxyribonuclease activity)	K10865	MRE11	map03450(Non-homologous end-joining); map03440(Homologous recombination)	COG0420(L:Replication, recombination and repair)	COG0420(Exonuclease)	PF04152.16(Mre11_DNA_bind:Mre11 DNA-binding presumed domain); PF00149.30(Metallophos:Calcineurin-like phosphoesterase)	sp|Q25AA3|MRE11_ORYSI(Double-strand break repair protein MRE11 OS=Oryza sativa subsp. indica OX=39946 GN=H0410G08.11 PE=3 SV=1)	100125648
gene-LOC100125649	LOC100125649	monoterpene synthase	2022	0.2	0	0.03	0.15	0.12	0.16	0.42	0.36	0	0	0.28	0.11	A0A1D6LTV0.1(RecName: Full=Alpha-terpineol synthase, chloroplastic; AltName: Full=4-terpineol synthase; AltName: Full=Alpha-terpinolene synthase; AltName: Full=Beta-myrcene synthase; AltName: Full=Gamma-terpinene synthase; AltName: Full=Limonene synthase; AltName: Full=Terpene synthase 26, chloroplastic; Flags: Precursor [Zea mays])	GO:0050551(molecular_function:myrcene synthase activity); GO:0050552(molecular_function:(4S)-limonene synthase activity); GO:0010333(molecular_function:terpene synthase activity); GO:0000287(molecular_function:magnesium ion binding); GO:0102903(molecular_function:gamma-terpinene synthase activity); GO:0009611(biological_process:response to wounding); GO:0016114(biological_process:terpenoid biosyn…	K15803	GERD	map00909(Sesquiterpenoid and triterpenoid biosynthesis)	ENOG410YBXH(S:Function unknown)	ENOG410YBXH(synthase)	PF03936.18(Terpene_synth_C:Terpene synthase family, metal binding domain); PF19086.2(Terpene_syn_C_2:Terpene synthase family 2, C-terminal metal binding); PF01397.23(Terpene_synth:Terpene synthase, N-terminal domain)	sp|A0A1D6LTV0|TPS26_MAIZE(Alpha-terpineol synthase, chloroplastic OS=Zea mays OX=4577 GN=TPS26 PE=1 SV=1)	100125649
gene-LOC100125650	LOC100125650	barren inflorescence 2	1651	0.45	0.32	0.66	0.16	0.1	0.29	0.29	0.29	0.21	0.8	0.55	0.73	NP_001106051.1(barren inflorescence 2 [Zea mays])	GO:0005737(cellular_component:cytoplasm); GO:0006468(biological_process:protein phosphorylation); GO:0048767(biological_process:root hair elongation); GO:0048766(biological_process:root hair initiation); GO:0048825(biological_process:cotyledon development); GO:0009986(cellular_component:cell surface); GO:0009734(biological_process:auxin-activated signaling pathway); GO:0009958(biological_process:…				ENOG410XQ0C(T:Signal transduction mechanisms)	ENOG410XQ0C(serine threonine-protein kinase)	PF00069.27(Pkinase:Protein kinase domain); PF07714.19(PK_Tyr_Ser-Thr:Protein tyrosine and serine/threonine kinase)	sp|Q2QM77|PID_ORYSJ(Protein kinase PINOID OS=Oryza sativa subsp. japonica OX=39947 GN=PID PE=2 SV=1)	100125650
gene-LOC100125653	LOC100125653	r-interacting factor 1	1359	21.02	17.63	12.81	21.53	26.35	25.07	14.84	18.83	11.55	11.46	20.66	12.8	NP_001106054.1(r-interacting factor 1 [Zea mays])	GO:0050832(biological_process:defense response to fungus); GO:0005737(cellular_component:cytoplasm); GO:0005634(cellular_component:nucleus)				ENOG410YF3T(S:Function unknown)	ENOG410YF3T(Chromosome 11 open reading frame 30)	PF03735.16(ENT:ENT domain); PF09465.12(LBR_tudor:Lamin-B receptor of TUDOR domain)	sp|F4K2F0|EML3_ARATH(Protein EMSY-LIKE 3 OS=Arabidopsis thaliana OX=3702 GN=EML3 PE=1 SV=1)	100125653
gene-LOC100125654	LOC100125654	ribonuclease III domain protein 1	2081	8.86	5.79	5.52	7.55	8.34	9.67	5.36	8.14	4.62	7.21	7.81	5.2	NP_001106055.1(ribonuclease III domain-containing protein RNC1, chloroplastic [Zea mays])	GO:0004525(molecular_function:ribonuclease III activity); GO:0030422(biological_process:production of siRNA involved in RNA interference); GO:0005634(cellular_component:nucleus); GO:0042254(biological_process:ribosome biogenesis); GO:0009570(cellular_component:chloroplast stroma); GO:0003727(molecular_function:single-stranded RNA binding); GO:0031053(biological_process:primary miRNA processing); …				ENOG4110321(S:Function unknown)	ENOG4110321(Ribonuclease III)	PF00636.28(Ribonuclease_3:Ribonuclease III domain); PF14622.8(Ribonucleas_3_3:Ribonuclease-III-like)	sp|A6YSL1|RNC1_MAIZE(Ribonuclease III domain-containing protein RNC1, chloroplastic OS=Zea mays OX=4577 GN=RNC1 PE=1 SV=1)	100125654
gene-LOC100125655	LOC100125655	uncharacterized LOC100125655	1138	28.21	15.02	22.5	50.5	28.02	34.77	29.39	58.58	18.32	41.66	37.73	15.36	ACG27992.1(ATP-dependent Clp protease proteolytic subunit 2 [Zea mays])	GO:0004176(molecular_function:ATP-dependent peptidase activity); GO:0004252(molecular_function:serine-type endopeptidase activity); GO:0009534(cellular_component:chloroplast thylakoid); GO:0009941(cellular_component:chloroplast envelope); GO:0010287(cellular_component:plastoglobule); GO:0006515(biological_process:misfolded or incompletely synthesized protein catabolic process); GO:0009658(biologi…	K01358	clpP, CLPP		COG0740(O:Posttranslational modification, protein turnover, chaperones)	COG0740(Cleaves peptides in various proteins in a process that requires ATP hydrolysis. Has a chymotrypsin-like activity. Plays a major role in the degradation of misfolded proteins (By similarity))	PF00574.25(CLP_protease:Clp protease)	sp|Q9XJ36|CLPR2_ARATH(ATP-dependent Clp protease proteolytic subunit-related protein 2, chloroplastic OS=Arabidopsis thaliana OX=3702 GN=CLPR2 PE=1 SV=1)	100125655
gene-LOC100125656	LOC100125656	PL3K2	638	0	0	0	0	0	0	0	0	0	0	0	0	NP_001106057.1(PL3K2 [Zea mays])	GO:0048046(cellular_component:apoplast); GO:0030246(molecular_function:carbohydrate binding); GO:0005524(molecular_function:ATP binding); GO:0004672(molecular_function:protein kinase activity)				ENOG41118E8(S:Function unknown); ENOG4111CUP(S:Function unknown); COG4886(S:Function unknown)	ENOG41118E8(Dirigent-like protein); ENOG4111CUP(Mannose glucose-specific lectin (Fragment)); COG4886(leucine Rich Repeat)	PF01419.19(Jacalin:Jacalin-like lectin domain)	sp|A2WPN7|SALT_ORYSI(Salt stress-induced protein OS=Oryza sativa subsp. indica OX=39946 GN=SALT PE=1 SV=2)	100125656
gene-LOC100125657	LOC100125657	glucose-1-phosphate adenylyltransferase large subunit 3 precursor-like	1994	7.45	8.17	6.81	14.67	10.79	11.02	15.77	26.68	13.61	15.21	22.97	15.92	ONM52596.1(ADP glucose pyrophosphorylase large subunit leaf2 [Zea mays])	GO:0005978(biological_process:glycogen biosynthetic process); GO:0008878(molecular_function:glucose-1-phosphate adenylyltransferase activity); GO:0009507(cellular_component:chloroplast); GO:0005524(molecular_function:ATP binding); GO:0019252(biological_process:starch biosynthetic process)	K00975	glgC	map00520(Amino sugar and nucleotide sugar metabolism); map00500(Starch and sucrose metabolism); map01250(Biosynthesis of nucleotide sugars)	COG0448(G:Carbohydrate transport and metabolism)	COG0448(Catalyzes the synthesis of ADP-glucose, a sugar donor used in elongation reactions on alpha-glucans (By similarity))	PF00483.25(NTP_transferase:Nucleotidyl transferase)	sp|Q0D7I3|GLGL4_ORYSJ(Glucose-1-phosphate adenylyltransferase large subunit 4, chloroplastic/amyloplastic OS=Oryza sativa subsp. japonica OX=39947 GN=AGPL4 PE=1 SV=1)	100125657
gene-LOC100125658	LOC100125658	uncharacterized LOC100125658, transcript variant X1	2350	12.38	10.13	3.93	16.33	18.1	17.55	8.9	16.27	8.2	8.65	19.7	9.28	NP_001106059.2(Aldehyde dehydrogenase 22A1 precursor [Zea mays])	GO:0016620(molecular_function:oxidoreductase activity, acting on the aldehyde or oxo group of donors, NAD or NADP as acceptor); GO:0004029(molecular_function:aldehyde dehydrogenase (NAD) activity); GO:0005783(cellular_component:endoplasmic reticulum)				COG1012(C:Energy production and conversion)	COG1012(Dehydrogenase)	PF00171.24(Aldedh:Aldehyde dehydrogenase family)	sp|Q0WSF1|AL221_ARATH(Aldehyde dehydrogenase 22A1 OS=Arabidopsis thaliana OX=3702 GN=ALDH22A1 PE=2 SV=2)	100125658
gene-LOC100125659	LOC100125659	ABC transporter C family MRP4	5139	71.53	40.8	11.53	51.51	75.07	100.82	37.63	42.27	13.99	13.11	98.13	32.8	NP_001106060.1(ABC transporter C family MRP4 precursor [Zea mays])	GO:0000325(cellular_component:plant-type vacuole); GO:0016021(cellular_component:integral component of membrane); GO:0016020(cellular_component:membrane); GO:0042626(molecular_function:ATPase activity, coupled to transmembrane movement of substances); GO:0005774(cellular_component:vacuolar membrane); GO:0055085(biological_process:transmembrane transport); GO:0005524(molecular_function:ATP binding)				COG1132(V:Defense mechanisms)	COG1132((ABC) transporter)	PF00664.25(ABC_membrane:ABC transporter transmembrane region); PF00005.29(ABC_tran:ABC transporter); PF01926.25(MMR_HSR1:50S ribosome-binding GTPase); PF13555.8(AAA_29:P-loop containing region of AAA domain); PF13304.8(AAA_21:AAA domain, putative AbiEii toxin, Type IV TA system); PF01935.19(DUF87:Helicase HerA, central domain)	sp|A7KVC2|AB4C_MAIZE(ABC transporter C family MRP4 OS=Zea mays OX=4577 GN=MRP4 PE=2 SV=1)	100125659
gene-LOC100126359	LOC100126359	CFM family member 2, transcript variant X1	3498	6.82	4.58	2.36	6.07	6.78	7.66	3.21	7.66	3.23	7.91	20.9	3.83	XP_008663295.1(CRM-domain containing factor CFM2, chloroplastic isoform X1 [Zea mays])	GO:0009532(cellular_component:plastid stroma); GO:0003723(molecular_function:RNA binding); GO:0000372(biological_process:Group I intron splicing); GO:0000373(biological_process:Group II intron splicing); GO:0006397(biological_process:mRNA processing); GO:0008380(biological_process:RNA splicing); GO:0003729(molecular_function:mRNA binding)				ENOG410XS9D(S:Function unknown)	ENOG410XS9D(poly(a)-specific ribonuclease)	PF01985.23(CRS1_YhbY:CRS1 / YhbY (CRM) domain)	sp|Q8L7C2|CFM2_ARATH(CRM-domain containing factor CFM2, chloroplastic OS=Arabidopsis thaliana OX=3702 GN=CFM2 PE=1 SV=1)	100126359
gene-LOC100126360	LOC100126360	CRM family member 3	2561	3.4	2.38	2.13	4.36	4.17	4.64	2.22	3.97	1.25	1.62	5.24	1.51	NP_001106061.1(CRM-domain containing factor CFM3, chloroplastic/mitochondrial [Zea mays])	GO:0009570(cellular_component:chloroplast stroma); GO:0005739(cellular_component:mitochondrion); GO:0003723(molecular_function:RNA binding); GO:0000373(biological_process:Group II intron splicing); GO:0009507(cellular_component:chloroplast); GO:0006397(biological_process:mRNA processing)				ENOG410XS9D(S:Function unknown); ENOG410YBDA(S:Function unknown)	ENOG410XS9D(poly(a)-specific ribonuclease); ENOG410YBDA(Chloroplastic group IIA intron splicing facilitator CRS1)	PF01985.23(CRS1_YhbY:CRS1 / YhbY (CRM) domain)	sp|A7XN92|CFM3_MAIZE(CRM-domain containing factor CFM3, chloroplastic/mitochondrial OS=Zea mays OX=4577 GN=CFM3 PE=1 SV=1)	100126360
gene-LOC100126361	LOC100126361	pentatricopeptide repeat 5	1958	3.04	2.5	1.2	3.44	3.24	4.4	2.38	4.18	1.27	2.03	3.79	2.02	NP_001106062.1(pentatricopeptide repeat-containing protein PPR5, chloroplastic [Zea mays])	GO:0031425(biological_process:chloroplast RNA processing); GO:0003727(molecular_function:single-stranded RNA binding); GO:0009793(biological_process:embryo development ending in seed dormancy); GO:0009507(cellular_component:chloroplast); GO:0000373(biological_process:Group II intron splicing); GO:0006417(biological_process:regulation of translation); GO:0003729(molecular_function:mRNA binding); G…				ENOG410Z7Z7(S:Function unknown)	ENOG410Z7Z7(Pentatricopeptide repeat-containing protein)	PF13041.8(PPR_2:PPR repeat family); PF01535.22(PPR:PPR repeat); PF13812.8(PPR_3:Pentatricopeptide repeat domain); PF12854.9(PPR_1:PPR repeat); PF17177.6(PPR_long:Pentacotripeptide-repeat region of PRORP)	sp|A7LN87|PPR5_MAIZE(Pentatricopeptide repeat-containing protein PPR5, chloroplastic OS=Zea mays OX=4577 GN=PPR5 PE=2 SV=1)	100126361
gene-LOC100126363	LOC100126363	Inositol-pentakisphosphate 2-kinase	2016	45.01	32.4	16.81	37.91	43.15	44.91	24.29	49.24	27.84	37.83	43.08	38.35	NP_001106053.2(Inositol-pentakisphosphate 2-kinase IPK1 [Zea mays])	GO:0032958(biological_process:inositol phosphate biosynthetic process); GO:0005634(cellular_component:nucleus); GO:0052746(biological_process:inositol phosphorylation); GO:0035299(molecular_function:inositol pentakisphosphate 2-kinase activity); GO:0005524(molecular_function:ATP binding)	K10572	IPPK	map04070(Phosphatidylinositol signaling system); map00562(Inositol phosphate metabolism)	ENOG410XSF2(S:Function unknown)	ENOG410XSF2(inositol 1,3,4,5,6-pentakisphosphate 2-kinase)	PF06090.14(Ins_P5_2-kin:Inositol-pentakisphosphate 2-kinase)	sp|B8AVX5|IPK1_ORYSI(Inositol-pentakisphosphate 2-kinase IPK1 OS=Oryza sativa subsp. indica OX=39946 GN=IPK1 PE=3 SV=1)	100126363
gene-LOC100126364	LOC100126364	zein protein-body ER membrane protein	1504	47.92	35.32	47.36	12.21	28.09	26.66	19.03	34.96	57.93	59.87	71.15	61.67	NP_001106064.1(protein FLOURY 1 [Zea mays])	GO:0016021(cellular_component:integral component of membrane); GO:0005789(cellular_component:endoplasmic reticulum membrane)				ENOG410Z6HI(S:Function unknown)	ENOG410Z6HI(Pfam:DUF593)	PF04576.17(Zein-binding:Zein-binding)	sp|A8DMN5|FL1_MAIZE(Protein FLOURY 1 OS=Zea mays OX=4577 GN=FL1 PE=1 SV=1)	100126364
gene-LOC100126430	LOC100126430	aberrant pollen transmission 1	8626	1.86	1.4	0.54	1.37	2.05	2.59	1.08	1.45	0.45	0.53	3.34	0.84	K7VLR4.1(RecName: Full=Protein ABERRANT POLLEN TRANSMISSION 1; Flags: Precursor [Zea mays])	GO:0048868(biological_process:pollen tube development); GO:0005794(cellular_component:Golgi apparatus); GO:0016021(cellular_component:integral component of membrane); GO:0005576(cellular_component:extracellular region); GO:0007275(biological_process:multicellular organism development)				ENOG410XQTK(S:Function unknown); ENOG410XSYR(S:Function unknown); ENOG41102ZC(S:Function unknown)	ENOG410XQTK(Golgi-body localisation protein domain); ENOG410XSYR(UPF0378 protein); ENOG41102ZC(RNA pol II promoter Fmp27 protein domain)	PF10351.11(Apt1:Golgi-body localisation protein domain); PF10347.11(Fmp27_GFWDK:RNA pol II promoter Fmp27 protein domain)	sp|K7VLR4|APT1_MAIZE(Protein ABERRANT POLLEN TRANSMISSION 1 OS=Zea mays OX=4577 GN=APT1 PE=2 SV=1)	100126430
gene-LOC100126542	LOC100126542	H+-translocating pyrophosphatase, transcript variant X1	3466	20.73	13.74	9.08	20.43	23.54	25.28	13.9	39.82	12.95	15.63	34.95	20.75	XP_020406097.1(H+-translocating pyrophosphatase isoform X1 [Zea mays])	GO:0016021(cellular_component:integral component of membrane); GO:0009678(molecular_function:hydrogen-translocating pyrophosphatase activity); GO:0004427(molecular_function:inorganic diphosphatase activity)	K23025	AVP		COG3808(C:Energy production and conversion)	COG3808(pump that utilizes the energy of pyrophosphate hydrolysis as the driving force for)	PF03030.18(H_PPase:Inorganic H+ pyrophosphatase)	sp|Q9FWR2|AVPX_ARATH(Pyrophosphate-energized membrane proton pump 3 OS=Arabidopsis thaliana OX=3702 GN=AVPL2 PE=3 SV=1)	100126542
gene-LOC100126801	LOC100126801	uncharacterized LOC100126801, transcript variant X1	5061	24.68	14.56	8.9	15.89	25.37	25.85	15.94	22.25	9.39	12.96	35.15	20.62	XP_023158168.1(uncharacterized protein LOC100126801 isoform X1 [Zea mays])	GO:0030898(molecular_function:actin-dependent ATPase activity); GO:0007015(biological_process:actin filament organization); GO:0000146(molecular_function:microfilament motor activity); GO:0031982(cellular_component:vesicle); GO:0051015(molecular_function:actin filament binding); GO:0005737(cellular_component:cytoplasm); GO:0003779(molecular_function:actin binding); GO:0016459(cellular_component:m…	K10357	MYO5		COG5022(Z:Cytoskeleton)	COG5022(myosin heavy chain)	PF00063.23(Myosin_head:Myosin head (motor domain)); PF01843.21(DIL:DIL domain); PF00612.29(IQ:IQ calmodulin-binding motif); PF02736.21(Myosin_N:Myosin N-terminal SH3-like domain)	sp|F4I460|MYO8_ARATH(Myosin-8 OS=Arabidopsis thaliana OX=3702 GN=XI-B PE=3 SV=1)	100126801
gene-LOC100126886	LOC100126886	acyl carrier protein 1	834	192.42	150.72	62.16	234.94	238.97	232.07	159.97	881.71	118.1	199.14	259.29	160.19	ACN36076.1(unknown [Zea mays])	GO:0006633(biological_process:fatty acid biosynthetic process); GO:0031177(molecular_function:phosphopantetheine binding); GO:0009507(cellular_component:chloroplast)				COG0236(I:Lipid transport and metabolism)	COG0236(Carrier of the growing fatty acid chain in fatty acid biosynthesis (By similarity))	PF00550.27(PP-binding:Phosphopantetheine attachment site); PF14573.8(PP-binding_2:Acyl-carrier)	sp|P15543|ACP3_HORVU(Acyl carrier protein 3, chloroplastic OS=Hordeum vulgare OX=4513 GN=ACL1.3 PE=1 SV=2)	100126886
gene-LOC100126887	LOC100126887	cytochrome P-450 8	2097	6.94	5.42	2.06	3.93	10.23	9.41	7.26	0	0.51	0	9.67	4.45	NP_001106069.2(cytochrome P450 78A1 [Zea mays])	GO:0004497(molecular_function:monooxygenase activity); GO:0020037(molecular_function:heme binding); GO:0016021(cellular_component:integral component of membrane); GO:0016705(molecular_function:oxidoreductase activity, acting on paired donors, with incorporation or reduction of molecular oxygen); GO:0090709(biological_process:regulation of timing of plant organ formation); GO:0005506(molecular_fun…	K20619	CYP78A		COG2124(Q:Secondary metabolites biosynthesis, transport and catabolism)	COG2124(Cytochrome p450)	PF00067.24(p450:Cytochrome P450)	sp|P48420|C78A1_MAIZE(Cytochrome P450 78A1 OS=Zea mays OX=4577 GN=CYP78A1 PE=2 SV=1)	100126887
gene-LOC100126898	LOC100126898	knotted1 induced 1	1024	16.43	2.82	41.82	3.93	5.2	11.7	0.93	164.62	24.04	174.99	16.55	62.72	PWZ12882.1(Intracellular ribonuclease LX [Zea mays])	GO:0033897(molecular_function:ribonuclease T2 activity); GO:0006401(biological_process:RNA catabolic process); GO:0005576(cellular_component:extracellular region); GO:0004521(molecular_function:endoribonuclease activity); GO:0003723(molecular_function:RNA binding)	K01166	RNASET2		ENOG4111M7G(S:Function unknown)	ENOG4111M7G(ribonuclease T2 activity)	PF00445.20(Ribonuclease_T2:Ribonuclease T2 family)	sp|P42813|RNS1_ARATH(Ribonuclease 1 OS=Arabidopsis thaliana OX=3702 GN=RNS1 PE=1 SV=1)	100126898
gene-LOC100126901	LOC100126901	ferric-chelate reductase (NADH)2	1420	2.04	5.95	1.72	1.35	0.64	5.53	4.19	4.38	0.5	0.63	3.8	0.8	NP_001106072.2(ferric-chelate reductase (NADH)2 [Zea mays])	GO:0004128(molecular_function:cytochrome-b5 reductase activity, acting on NAD(P)H); GO:0016021(cellular_component:integral component of membrane); GO:0022900(biological_process:electron transport chain)	K00326	CYB5R	map00520(Amino sugar and nucleotide sugar metabolism)	COG0543(C:Energy production and conversion)	COG0543(cytochrome-b5 reductase activity, acting on NAD(P)H)	PF00970.26(FAD_binding_6:Oxidoreductase FAD-binding domain); PF00175.23(NAD_binding_1:Oxidoreductase NAD-binding domain); PF08030.14(NAD_binding_6:Ferric reductase NAD binding domain)	sp|Q9ZNT1|NB5R1_ARATH(NADH--cytochrome b5 reductase 1 OS=Arabidopsis thaliana OX=3702 GN=CBR1 PE=1 SV=1)	100126901
gene-LOC100126902	LOC100126902	kinesin-like protein 2	3414	1.97	1.83	0.19	2.87	2.29	4.13	0.89	5.38	0.49	0.23	4.68	0.28	NP_001295441.1(kinesin-like protein 2 [Zea mays])	GO:0000911(biological_process:cytokinesis by cell plate formation); GO:0009524(cellular_component:phragmoplast); GO:0009555(biological_process:pollen development); GO:1990939(molecular_function:ATP-dependent microtubule motor activity); GO:0008017(molecular_function:microtubule binding); GO:0009558(biological_process:embryo sac cellularization); GO:0007018(biological_process:microtubule-based mov…	K11498	CENPE		COG5059(Z:Cytoskeleton)	COG5059(Kinesin family member)	PF00225.25(Kinesin:Kinesin motor domain); PF11995.10(DUF3490:Domain of unknown function (DUF3490)); PF16796.7(Microtub_bd:Microtubule binding)	sp|Q9AWM8|KN7A_ORYSJ(Kinesin-like protein KIN-7A OS=Oryza sativa subsp. japonica OX=39947 GN=KIN7A PE=2 SV=1)	100126902
gene-LOC100126914	LOC100126914	uncharacterized LOC100126914	1034	0	0	0	0	0	0	0	0	0	0	0	0	NP_001149361.2(ribosome inactivating protein [Zea mays])	GO:0006952(biological_process:defense response); GO:0017148(biological_process:negative regulation of translation); GO:0090729(molecular_function:toxin activity); GO:0008152(biological_process:metabolic process); GO:0030598(molecular_function:rRNA N-glycosylase activity)				ENOG41105PN(S:Function unknown)	ENOG41105PN(RRNA N-glycosidase)	PF00161.21(RIP:Ribosome inactivating protein)	sp|P25891|RIP3_MAIZE(Ribosome-inactivating protein 3 OS=Zea mays OX=4577 GN=CRIP3 PE=1 SV=1)	100126914
gene-LOC100126915	LOC100126915	uncharacterized LOC100126915	636	8.53	5.93	7.48	37.87	8.6	8.16	5.29	25.73	7.24	6.81	23.5	1.53	ACN28287.1(unknown [Zea mays])					ENOG41106W9(S:Function unknown)	ENOG41106W9(-)			100126915
gene-LOC100126917	LOC100126917	uncharacterized LOC100126917	577	7.22	5.82	6.22	9.76	7.46	6.57	4.14	7.81	4.53	4.59	5.05	6.05										100126917
gene-LOC100126928	LOC100126928	uncharacterized LOC100126928	4917	6.36	3.82	3.36	4.2	5.75	6.66	3.66	5.84	2.57	1.98	8.04	4.25	NP_001354356.1(Protein CHROMATIN REMODELING 20 [Zea mays])	GO:0016787(molecular_function:hydrolase activity); GO:0016021(cellular_component:integral component of membrane); GO:0070615(molecular_function:nucleosome-dependent ATPase activity); GO:0009555(biological_process:pollen development); GO:0005634(cellular_component:nucleus); GO:0000781(cellular_component:chromosome, telomeric region); GO:0043007(biological_process:maintenance of rDNA); GO:0003677(m…	K10779	ATRX		COG0553(L:Replication, recombination and repair)	COG0553(helicase)	PF00176.25(SNF2-rel_dom:SNF2-related domain); PF00271.33(Helicase_C:Helicase conserved C-terminal domain); PF17981.3(ADD_ATRX:Cysteine Rich ADD domain)	sp|F4HW51|CHR20_ARATH(Protein CHROMATIN REMODELING 20 OS=Arabidopsis thaliana OX=3702 GN=ATRX PE=2 SV=2)	100126928
gene-LOC100126935	LOC100126935	FAD/NAD(P)-binding oxidoreductase family protein, transcript variant X1	2729	14.77	10.11	5.69	14.28	13.37	16.4	10.09	10.12	3.83	3.44	12.46	8.09	XP_035819443.1(2,4-dichlorophenol 6-monooxygenase isoform X1 [Zea mays])	GO:0071949(molecular_function:FAD binding)				COG0654(C:Energy production and conversion); COG0654(H:Coenzyme transport and metabolism)	COG0654(oxidoreductase activity, acting on paired donors, with incorporation or reduction of molecular oxygen, NAD(P)H as one donor, and incorporation of one atom of oxygen); COG0654(oxidoreductase activity, acting on paired donors, with incorporation or reduction of molecular oxygen, NAD(P)H as one donor, and incorporation of one atom of oxygen)	PF01494.21(FAD_binding_3:FAD binding domain)	sp|Q8KN28|TFDB_DELAC(2,4-dichlorophenol 6-monooxygenase OS=Delftia acidovorans OX=80866 GN=tfdB PE=1 SV=3)	100126935
gene-LOC100126941	LOC100126941	uncharacterized LOC100126941	1261	27.42	20.87	11.93	26.15	34.97	32.84	26.23	33.62	16.04	17.86	34.18	18.23	NP_001306627.1(E3 ubiquitin-protein ligase AIRP2 [Zea mays])	GO:0016567(biological_process:protein ubiquitination); GO:0061630(molecular_function:ubiquitin protein ligase activity)				ENOG410XRM0(S:Function unknown)	ENOG410XRM0(Ring finger protein)	PF13920.8(zf-C3HC4_3:Zinc finger, C3HC4 type (RING finger)); PF13639.8(zf-RING_2:Ring finger domain); PF14447.8(Prok-RING_4:Prokaryotic RING finger family 4); PF14634.8(zf-RING_5:zinc-RING finger domain); PF00097.27(zf-C3HC4:Zinc finger, C3HC4 type (RING finger)); PF13923.8(zf-C3HC4_2:Zinc finger, C3HC4 type (RING finger))	sp|Q9M022|AIRP2_ARATH(E3 ubiquitin-protein ligase AIRP2 OS=Arabidopsis thaliana OX=3702 GN=AIRP2 PE=1 SV=1)	100126941
gene-LOC100126943	LOC100126943	serine hydroxymethyltransferase pseudogene	418	0.56	0	0	0	0	0	0	0	0	0	0	0	CAB3498274.1(unnamed protein product [Digitaria exilis])	GO:0022626(cellular_component:cytosolic ribosome); GO:0006730(biological_process:one-carbon metabolic process); GO:0048046(cellular_component:apoplast); GO:0009416(biological_process:response to light stimulus); GO:0030170(molecular_function:pyridoxal phosphate binding); GO:0008168(molecular_function:methyltransferase activity); GO:0046653(biological_process:tetrahydrofolate metabolic process); G…	K00600	glyA, SHMT	map00460(Cyanoamino acid metabolism); map00630(Glyoxylate and dicarboxylate metabolism); map00670(One carbon pool by folate); map00260(Glycine, serine and threonine metabolism); map01240(Biosynthesis of cofactors)	COG0112(E:Amino acid transport and metabolism)	COG0112(Catalyzes the reversible interconversion of serine and glycine with tetrahydrofolate (THF) serving as the one-carbon carrier. This reaction serves as the major source of one-carbon groups required for the biosynthesis of purines, thymidylate, methionine, and other important biomolecules. Also exhibits THF- independent aldolase activity toward beta-hydroxyamino acids, producing glycine and…		sp|Q9SZJ5|GLYM1_ARATH(Serine hydroxymethyltransferase 1, mitochondrial OS=Arabidopsis thaliana OX=3702 GN=SHM1 PE=1 SV=1)	100126943
gene-LOC100126948	LOC100126948	basal endosperm transfer layer10	429	158.39	8.25	0	64.96	79.26	44.31	2.71	5.75	7.56	12.73	108.22	30.49	NP_001354357.1(basal endosperm transfer layer10 precursor [Zea mays])	GO:0006952(biological_process:defense response)				ENOG41108U4(S:Function unknown); ENOG41112ZU(S:Function unknown)	ENOG41108U4(Gamma-thionin family); ENOG41112ZU(Defensin-like protein)	PF00304.22(Gamma-thionin:Gamma-thionin family); PF07333.14(SLR1-BP:S locus-related glycoprotein 1 binding pollen coat protein (SLR1-BP))	sp|Q9FZ31|DEF18_ARATH(Defensin-like protein 18 OS=Arabidopsis thaliana OX=3702 GN=PDF1.5 PE=2 SV=1)	100126948
gene-LOC100126965	LOC100126965	uncharacterized LOC100126965, transcript variant X1	965	52.56	50.97	24	23.8	72.99	51.2	12.01	88.42	20.76	50.67	50.8	23.14	ACF82616.1(unknown [Zea mays])	GO:0006310(biological_process:DNA recombination); GO:0005634(cellular_component:nucleus); GO:0006281(biological_process:DNA repair); GO:0006260(biological_process:DNA replication); GO:0003677(molecular_function:DNA binding)	K10740	RPA3	map03430(Mismatch repair); map03440(Homologous recombination); map03420(Nucleotide excision repair); map03030(DNA replication)	ENOG410YSBX(L:Replication, recombination and repair)	ENOG410YSBX(DNA replication)	PF08661.13(Rep_fac-A_3:Replication factor A protein 3)	sp|Q9SDK9|RFA3_ORYSJ(Replication protein A 14 kDa subunit OS=Oryza sativa subsp. japonica OX=39947 GN=RPA3 PE=1 SV=1)	100126965
gene-LOC100126971	LOC100126971	ethylene receptor1-25	2265	3.67	1.86	1.26	3.77	5.92	4.15	3.68	11.08	4.53	6.1	5.74	5.47	NP_001295562.1(ethylene receptor1-25 [Zea mays])	GO:0000155(molecular_function:phosphorelay sensor kinase activity); GO:0038199(molecular_function:ethylene receptor activity); GO:0016021(cellular_component:integral component of membrane); GO:0005783(cellular_component:endoplasmic reticulum); GO:0051740(molecular_function:ethylene binding)	K14509	ETR, ERS	map04016(MAPK signaling pathway - plant); map04075(Plant hormone signal transduction)	COG0642(T:Signal transduction mechanisms)	COG0642(Histidine kinase)	PF02518.28(HATPase_c:Histidine kinase-, DNA gyrase B-, and HSP90-like ATPase); PF01590.28(GAF:GAF domain); PF00512.27(HisKA:His Kinase A (phospho-acceptor) domain)	sp|A2XL32|ERS1_ORYSI(Probable ethylene response sensor 1 OS=Oryza sativa subsp. indica OX=39946 GN=ERS1 PE=2 SV=1)	100126971
gene-LOC100127010	LOC100127010	anthocyaninless 2	1543	0.14	0.24	0	0.09	0.14	0.28	0.07	0	0	0	0.04	0	NP_001106074.1(leucoanthocyanidin dioxygenase [Zea mays])	GO:0016491(molecular_function:oxidoreductase activity); GO:0007033(biological_process:vacuole organization); GO:0009753(biological_process:response to jasmonic acid); GO:0051213(molecular_function:dioxygenase activity); GO:0031418(molecular_function:L-ascorbic acid binding); GO:0009611(biological_process:response to wounding); GO:0009718(biological_process:anthocyanin-containing compound biosynth…	K05277	ANS	map00941(Flavonoid biosynthesis)	COG3491(S:Function unknown)	COG3491(2OGFe(II) oxygenase)	PF03171.22(2OG-FeII_Oxy:2OG-Fe(II) oxygenase superfamily); PF14226.8(DIOX_N:non-haem dioxygenase in morphine synthesis N-terminal)	sp|P41213|LDOX_MAIZE(Leucoanthocyanidin dioxygenase OS=Zea mays OX=4577 GN=A2 PE=2 SV=1)	100127010
gene-LOC100127013	LOC100127013	NADH dehydrogenase 2	1002	68.7	57.7	47.11	80.89	79.95	73.85	56.19	115.47	51.21	77.35	85.96	64.01	NP_001296778.1(NADH dehydrogenase 2 [Zea mays])	GO:0048038(molecular_function:quinone binding); GO:0051539(molecular_function:4 iron, 4 sulfur cluster binding); GO:0015990(biological_process:electron transport coupled proton transport); GO:0032981(biological_process:mitochondrial respiratory chain complex I assembly); GO:0008137(molecular_function:NADH dehydrogenase (ubiquinone) activity); GO:0000276(cellular_component:mitochondrial proton-tra…	K03940	NDUFS7	map00190(Oxidative phosphorylation)	COG0377(C:Energy production and conversion)	COG0377(NDH-1 shuttles electrons from NADH, via FMN and iron- sulfur (Fe-S) centers, to quinones in the respiratory chain. The immediate electron acceptor for the enzyme in this species is believed to be ubiquinone. Couples the redox reaction to proton translocation (for every two electrons transferred, four hydrogen ions are translocated across the cytoplasmic membrane), and thus conserves the r…	PF01058.24(Oxidored_q6:NADH ubiquinone oxidoreductase, 20 Kd subunit)	sp|P42027|NDUS7_BRAOL(NADH dehydrogenase [ubiquinone] iron-sulfur protein 7, mitochondrial OS=Brassica oleracea OX=3712 PE=1 SV=1)	100127013
gene-LOC100127014	LOC100127014	uncharacterized LOC100127014	1438	0.54	1	0	0.72	1.52	0.31	0.64	0	0	0	0.58	0.1	NP_001106076.1(herbicide safener binding protein 1 [Zea mays])	GO:0032259(biological_process:methylation); GO:0009809(biological_process:lignin biosynthetic process); GO:0008757(molecular_function:S-adenosylmethionine-dependent methyltransferase activity); GO:0009635(biological_process:response to herbicide); GO:0008171(molecular_function:O-methyltransferase activity); GO:0019438(biological_process:aromatic compound biosynthetic process); GO:0046983(molecula…	K16040	ROMT	map00945(Stilbenoid, diarylheptanoid and gingerol biosynthesis)	ENOG410XS7T(S:Function unknown)	ENOG410XS7T(o-methyltransferase)	PF00891.20(Methyltransf_2:O-methyltransferase domain); PF08100.13(Dimerisation:Dimerisation domain)	sp|Q53QK0|Y1103_ORYSJ(Flavonoid O-methyltransferase-like protein Os11g0303600 OS=Oryza sativa subsp. japonica OX=39947 GN=Os11g0303600 PE=2 SV=1)	100127014
gene-LOC100127017	LOC100127017	uncharacterized LOC100127017	997	34.64	20.99	25.21	24.61	25.46	30.43	31.12	52.45	25.45	38.83	32.63	31.96	NP_001106078.1(ras-related protein Rab-2-A [Zea mays])	GO:0005794(cellular_component:Golgi apparatus); GO:0003924(molecular_function:GTPase activity); GO:0000139(cellular_component:Golgi membrane); GO:0015031(biological_process:protein transport); GO:0005789(cellular_component:endoplasmic reticulum membrane); GO:0005525(molecular_function:GTP binding)	K07877	RAB2A		COG1100(S:Function unknown)	COG1100(GTP-binding Protein)	PF00071.24(Ras:Ras family); PF08477.15(Roc:Ras of Complex, Roc, domain of DAPkinase); PF00025.23(Arf:ADP-ribosylation factor family); PF01926.25(MMR_HSR1:50S ribosome-binding GTPase); PF00009.29(GTP_EFTU:Elongation factor Tu GTP binding domain)	sp|P49103|RAB2A_MAIZE(Ras-related protein Rab-2-A OS=Zea mays OX=4577 GN=RAB2A PE=2 SV=2)	100127017
gene-LOC100127494	LOC100127494	uncharacterized LOC100127494	1123	38.14	29.79	31.34	38.71	32.2	39.26	32.31	75.78	31.69	42.33	50.43	45.14	PWZ46000.1(Ras-related protein Rab-2-B [Zea mays])	GO:0005794(cellular_component:Golgi apparatus); GO:0003924(molecular_function:GTPase activity); GO:0000139(cellular_component:Golgi membrane); GO:0015031(biological_process:protein transport); GO:0005789(cellular_component:endoplasmic reticulum membrane); GO:0005525(molecular_function:GTP binding)	K07877	RAB2A		COG1100(S:Function unknown)	COG1100(GTP-binding Protein)	PF00071.24(Ras:Ras family); PF08477.15(Roc:Ras of Complex, Roc, domain of DAPkinase); PF00025.23(Arf:ADP-ribosylation factor family); PF01926.25(MMR_HSR1:50S ribosome-binding GTPase); PF00009.29(GTP_EFTU:Elongation factor Tu GTP binding domain)	sp|P49104|RAB2B_MAIZE(Ras-related protein Rab-2-B OS=Zea mays OX=4577 GN=RAB2B PE=2 SV=1)	100127494
gene-LOC100127507	LOC100127507	Asr protein	756	14.34	2.51	11.88	4.26	3.34	5.64	7.23	328.16	33.94	87.2	36.43	52.64	ACN31631.1(unknown [Zea mays])	GO:0016021(cellular_component:integral component of membrane)				ENOG410Z0MC(S:Function unknown)	ENOG410Z0MC(abscisic stress-ripening)	PF02496.18(ABA_WDS:ABA/WDS induced protein)		100127507
gene-LOC100127508	LOC100127508	Diacylglycerol kinase 2	1709	5.63	3.2	0.99	4.68	7.22	5.09	3.38	7.41	1.88	3.91	7.76	2.82	NP_001106236.1(uncharacterized protein LOC100127508 [Zea mays])	GO:0003951(molecular_function:NAD+ kinase activity); GO:0006952(biological_process:defense response); GO:0004143(molecular_function:diacylglycerol kinase activity); GO:0005524(molecular_function:ATP binding); GO:0007205(biological_process:protein kinase C-activating G-protein coupled receptor signaling pathway)	K00901	dgkA, DGK	map00564(Glycerophospholipid metabolism); map04070(Phosphatidylinositol signaling system); map00561(Glycerolipid metabolism)	ENOG410XQVB(I:Lipid transport and metabolism)	ENOG410XQVB(DiacylGlycerol Kinase)	PF00609.21(DAGK_acc:Diacylglycerol kinase accessory domain); PF00781.26(DAGK_cat:Diacylglycerol kinase catalytic domain)	sp|Q7XQT2|DGK1_ORYSJ(Diacylglycerol kinase 1 OS=Oryza sativa subsp. japonica OX=39947 GN=DGK1 PE=1 SV=2)	100127508
gene-LOC100127509	LOC100127509	Diacylglycerol kinase 1, transcript variant X1	2711	14.64	8.95	4.62	13.5	11.85	17.96	8.52	18.89	8.19	11.05	19.63	11.12	NP_001106237.1(Diacylglycerol kinase 1 [Zea mays])	GO:0016021(cellular_component:integral component of membrane); GO:0007205(biological_process:protein kinase C-activating G-protein coupled receptor signaling pathway); GO:0006952(biological_process:defense response); GO:0003951(molecular_function:NAD+ kinase activity); GO:0035556(biological_process:intracellular signal transduction); GO:0004143(molecular_function:diacylglycerol kinase activity); …	K00901	dgkA, DGK	map00564(Glycerophospholipid metabolism); map04070(Phosphatidylinositol signaling system); map00561(Glycerolipid metabolism)	ENOG410XQVB(I:Lipid transport and metabolism)	ENOG410XQVB(DiacylGlycerol Kinase)	PF00609.21(DAGK_acc:Diacylglycerol kinase accessory domain); PF00781.26(DAGK_cat:Diacylglycerol kinase catalytic domain); PF00130.24(C1_1:Phorbol esters/diacylglycerol binding domain (C1 domain))	sp|Q39017|DGK1_ARATH(Diacylglycerol kinase 1 OS=Arabidopsis thaliana OX=3702 GN=DGK1 PE=1 SV=2)	100127509
gene-LOC100127510	LOC100127510	diacylglycerol kinase 3, transcript variant X1	1861	3.49	2.42	1.69	5.44	5.14	3.43	3.24	5.49	2.82	1.35	4.53	2.53	XP_008666988.1(diacylglycerol kinase 3 isoform X1 [Zea mays])	GO:0003951(molecular_function:NAD+ kinase activity); GO:0006952(biological_process:defense response); GO:0004143(molecular_function:diacylglycerol kinase activity); GO:0005524(molecular_function:ATP binding); GO:0007205(biological_process:protein kinase C-activating G-protein coupled receptor signaling pathway)	K00901	dgkA, DGK	map00564(Glycerophospholipid metabolism); map04070(Phosphatidylinositol signaling system); map00561(Glycerolipid metabolism)	ENOG410XQVB(I:Lipid transport and metabolism)	ENOG410XQVB(DiacylGlycerol Kinase)	PF00609.21(DAGK_acc:Diacylglycerol kinase accessory domain); PF00781.26(DAGK_cat:Diacylglycerol kinase catalytic domain)	sp|Q7XQT2|DGK1_ORYSJ(Diacylglycerol kinase 1 OS=Oryza sativa subsp. japonica OX=39947 GN=DGK1 PE=1 SV=2)	100127510
gene-LOC100127511	LOC100127511	uncharacterized LOC100127511	777	0	0	0	0	0	0	0	0	0	0	0	0	NP_001106239.1(Putative WUSCHEL-related homeobox 2 [Zea mays])	GO:0003700(molecular_function:transcription factor activity, sequence-specific DNA binding); GO:0005634(cellular_component:nucleus); GO:0099402(biological_process:plant organ development); GO:0003677(molecular_function:DNA binding)				ENOG410YQBK(K:Transcription)	ENOG410YQBK(Transcription factor which may be involved in developmental processes (By similarity))	PF00046.31(Homeodomain:Homeodomain)	sp|A2XZR3|WOX2_ORYSI(Putative WUSCHEL-related homeobox 2 OS=Oryza sativa subsp. indica OX=39946 GN=WOX2 PE=3 SV=1)	100127511
gene-LOC100127513	LOC100127513	ZCN2 protein	945	0	0	0	0	0	0	0	0	0	0	0	0	NP_001106241.1(ZCN2 protein [Zea mays])	GO:0048510(biological_process:regulation of timing of transition from vegetative to reproductive phase); GO:0008429(molecular_function:phosphatidylethanolamine binding); GO:0010229(biological_process:inflorescence development)	K06910	PEBP, TFS1		COG1881(S:Function unknown)	COG1881(phosphatidylethanolamine-binding protein)	PF01161.22(PBP:Phosphatidylethanolamine-binding protein)	sp|Q9XH43|CET2_TOBAC(CEN-like protein 2 OS=Nicotiana tabacum OX=4097 GN=CET2 PE=2 SV=1)	100127513
gene-LOC100127514	LOC100127514	ZCN3 protein	790	0.64	0.89	0.33	0.67	1.06	0.88	0.53	1.01	0.25	0.34	0.9	0.47	QKD77169.1(TFL4 [Saccharum hybrid cultivar SP80-3280])		K06910	PEBP, TFS1		COG1881(S:Function unknown)	COG1881(phosphatidylethanolamine-binding protein)	PF01161.22(PBP:Phosphatidylethanolamine-binding protein)	sp|Q9XH43|CET2_TOBAC(CEN-like protein 2 OS=Nicotiana tabacum OX=4097 GN=CET2 PE=2 SV=1)	100127514
gene-LOC100127515	LOC100127515	ZCN4 protein	910	0	0	0	0	0	0	0	0	0	0	0	0	NP_001106243.1(ZCN4 protein [Zea mays])		K06910	PEBP, TFS1		COG1881(S:Function unknown)	COG1881(phosphatidylethanolamine-binding protein)	PF01161.22(PBP:Phosphatidylethanolamine-binding protein)	sp|Q9XH44|CET1_TOBAC(CEN-like protein 1 OS=Nicotiana tabacum OX=4097 GN=CET1 PE=2 SV=1)	100127515
gene-LOC100127516	LOC100127516	ZCN5 protein	1299	0	0	0	0	0	0	0	0	0	0	0	0	ABX11007.1(ZCN5 [Zea mays])		K06910	PEBP, TFS1		COG1881(S:Function unknown)	COG1881(phosphatidylethanolamine-binding protein)	PF01161.22(PBP:Phosphatidylethanolamine-binding protein)	sp|Q9XH44|CET1_TOBAC(CEN-like protein 1 OS=Nicotiana tabacum OX=4097 GN=CET1 PE=2 SV=1)	100127516
gene-LOC100127517	LOC100127517	ZCN6 protein	665	0	0	0	0	0	0	0.34	0	0	0	0	0	ABX11008.1(ZCN6 [Zea mays])		K06910	PEBP, TFS1		COG1881(S:Function unknown)	COG1881(phosphatidylethanolamine-binding protein)	PF01161.22(PBP:Phosphatidylethanolamine-binding protein)	sp|Q9XH43|CET2_TOBAC(CEN-like protein 2 OS=Nicotiana tabacum OX=4097 GN=CET2 PE=2 SV=1)	100127517
gene-LOC100127518	LOC100127518	ZCN7 protein	582	0	0	0	0	0	0	0	0	0	0	0	0	NP_001106246.1(ZCN7 protein [Zea mays])		K16223	FT	map04712(Circadian rhythm - plant)	COG1881(S:Function unknown)	COG1881(phosphatidylethanolamine-binding protein)	PF01161.22(PBP:Phosphatidylethanolamine-binding protein)	sp|Q93WI9|HD3A_ORYSJ(Protein HEADING DATE 3A OS=Oryza sativa subsp. japonica OX=39947 GN=HD3A PE=1 SV=1)	100127518
gene-LOC100127519	LOC100127519	ZCN8 protein	762	0	0	0	0	0.29	0.09	0	0	0	0.08	0	0	ABX11010.1(ZCN8 [Zea mays])					COG1881(S:Function unknown)	COG1881(phosphatidylethanolamine-binding protein)	PF01161.22(PBP:Phosphatidylethanolamine-binding protein)	sp|Q93WI9|HD3A_ORYSJ(Protein HEADING DATE 3A OS=Oryza sativa subsp. japonica OX=39947 GN=HD3A PE=1 SV=1)	100127519
gene-LOC100127520	LOC100127520	ZCN9 protein	901	27.64	33.41	5.81	25.51	56.12	37.86	68.9	24.38	12.36	8.44	45.49	46.61	NP_001106248.2(ZCN9 protein [Zea mays])	GO:0005634(cellular_component:nucleus); GO:0009737(biological_process:response to abscisic acid); GO:0010030(biological_process:positive regulation of seed germination)				COG1881(S:Function unknown)	COG1881(phosphatidylethanolamine-binding protein)	PF01161.22(PBP:Phosphatidylethanolamine-binding protein)	sp|Q9ASJ1|MFT2_ORYSJ(Protein MOTHER of FT and TFL1 homolog 2 OS=Oryza sativa subsp. japonica OX=39947 GN=MFT2 PE=2 SV=1)	100127520
gene-LOC100127521	LOC100127521	ZCN10 protein	1009	52.68	63.84	35.87	80.12	53.99	45.73	94.16	261.78	97.32	94.55	28.64	126.26	NP_001106249.1(ZCN10 protein [Zea mays])	GO:0005634(cellular_component:nucleus); GO:0009737(biological_process:response to abscisic acid); GO:0010030(biological_process:positive regulation of seed germination)				COG1881(S:Function unknown)	COG1881(phosphatidylethanolamine-binding protein)	PF01161.22(PBP:Phosphatidylethanolamine-binding protein)	sp|Q9ASJ1|MFT2_ORYSJ(Protein MOTHER of FT and TFL1 homolog 2 OS=Oryza sativa subsp. japonica OX=39947 GN=MFT2 PE=2 SV=1)	100127521
gene-LOC100127522	LOC100127522	uncharacterized LOC100127522	812	0	0	0	0	0	0	0	0	0	0	0	0	NP_001106250.1(Protein HEADING DATE 3A [Zea mays])					COG1881(S:Function unknown)	COG1881(phosphatidylethanolamine-binding protein)	PF01161.22(PBP:Phosphatidylethanolamine-binding protein)	sp|Q93WI9|HD3A_ORYSJ(Protein HEADING DATE 3A OS=Oryza sativa subsp. japonica OX=39947 GN=HD3A PE=1 SV=1)	100127522
gene-LOC100127524	LOC100127524	uncharacterized LOC100127524	718	1.79	0	0	0	0	0	0.15	0	0	0	0.33	0	NP_001106252.1(Protein HEADING DATE 3A [Zea mays])	GO:0048573(biological_process:photoperiodism, flowering); GO:0008429(molecular_function:phosphatidylethanolamine binding); GO:0048510(biological_process:regulation of timing of transition from vegetative to reproductive phase); GO:0010229(biological_process:inflorescence development); GO:0010228(biological_process:vegetative to reproductive phase transition of meristem); GO:0009909(biological_pro…	K16223	FT	map04712(Circadian rhythm - plant)	COG1881(S:Function unknown)	COG1881(phosphatidylethanolamine-binding protein)	PF01161.22(PBP:Phosphatidylethanolamine-binding protein)	sp|Q93WI9|HD3A_ORYSJ(Protein HEADING DATE 3A OS=Oryza sativa subsp. japonica OX=39947 GN=HD3A PE=1 SV=1)	100127524
gene-LOC100127525	LOC100127525	ZCN16 protein	944	0	0	0	0	0	0.06	0	0	0	0	0	0	NP_001106253.1(ZCN16 protein [Zea mays])		K16223	FT	map04712(Circadian rhythm - plant)	COG1881(S:Function unknown)	COG1881(phosphatidylethanolamine-binding protein)	PF01161.22(PBP:Phosphatidylethanolamine-binding protein)	sp|Q9SXZ2|FT_ARATH(Protein FLOWERING LOCUS T OS=Arabidopsis thaliana OX=3702 GN=FT PE=1 SV=2)	100127525
gene-LOC100127526	LOC100127526	ZCN17 protein	570	0	0	0	0	0	0	0	0	0	0	0	0	NP_001106254.1(ZCN17 protein [Zea mays])		K16223	FT	map04712(Circadian rhythm - plant)	COG1881(S:Function unknown)	COG1881(phosphatidylethanolamine-binding protein)	PF01161.22(PBP:Phosphatidylethanolamine-binding protein)	sp|Q9S7R5|TSF_ARATH(Protein TWIN SISTER of FT OS=Arabidopsis thaliana OX=3702 GN=TSF PE=2 SV=1)	100127526
gene-LOC100127527	LOC100127527	ZCN18 protein	801	0	0	0	0	0	0	0	0	0	0	0	0	NP_001354358.1(ZCN18 protein [Zea mays])		K16223	FT	map04712(Circadian rhythm - plant)	COG1881(S:Function unknown)	COG1881(phosphatidylethanolamine-binding protein)	PF01161.22(PBP:Phosphatidylethanolamine-binding protein)	sp|Q9SXZ2|FT_ARATH(Protein FLOWERING LOCUS T OS=Arabidopsis thaliana OX=3702 GN=FT PE=1 SV=2)	100127527
gene-LOC100127528	LOC100127528	ZCN19 protein	744	0	0	0	0	0	0	0	0	0	0	0.52	0	NP_001106256.1(ZCN19 protein [Zea mays])		K16223	FT	map04712(Circadian rhythm - plant)	COG1881(S:Function unknown)	COG1881(phosphatidylethanolamine-binding protein)	PF01161.22(PBP:Phosphatidylethanolamine-binding protein)	sp|Q9SXZ2|FT_ARATH(Protein FLOWERING LOCUS T OS=Arabidopsis thaliana OX=3702 GN=FT PE=1 SV=2)	100127528
gene-LOC100127529	LOC100127529	protein TWIN SISTER of FT	814	0	0	0	0	0	0	0	0	0	0	0	0	NP_001296779.1(protein TWIN SISTER of FT [Zea mays])		K16223	FT	map04712(Circadian rhythm - plant)	COG1881(S:Function unknown)	COG1881(phosphatidylethanolamine-binding protein)	PF01161.22(PBP:Phosphatidylethanolamine-binding protein)	sp|Q9S7R5|TSF_ARATH(Protein TWIN SISTER of FT OS=Arabidopsis thaliana OX=3702 GN=TSF PE=2 SV=1)	100127529
gene-LOC100127530	LOC100127530	uncharacterized LOC100127530	701	0	0	0	0	0	0	0	0	0	0	0	0	NP_001106257.1(Protein FLOWERING LOCUS T [Zea mays])		K16223	FT	map04712(Circadian rhythm - plant)	COG1881(S:Function unknown)	COG1881(phosphatidylethanolamine-binding protein)	PF01161.22(PBP:Phosphatidylethanolamine-binding protein)	sp|Q9SXZ2|FT_ARATH(Protein FLOWERING LOCUS T OS=Arabidopsis thaliana OX=3702 GN=FT PE=1 SV=2)	100127530
gene-LOC100127531	LOC100127531	DELLA protein DWARF8-like	2829	3.08	1.8	0.98	1.66	1.62	2.43	1.86	2.8	0.9	1.09	3.41	1.25	NP_001296780.1(DELLA protein DWARF8-like [Zea mays])	GO:0043565(molecular_function:sequence-specific DNA binding); GO:0009740(biological_process:gibberellic acid mediated signaling pathway); GO:0003700(molecular_function:transcription factor activity, sequence-specific DNA binding); GO:0005634(cellular_component:nucleus); GO:0003712(molecular_function:transcription cofactor activity); GO:0006355(biological_process:regulation of transcription, DNA-t…	K14494	DELLA	map04075(Plant hormone signal transduction)	ENOG410YBFY(K:Transcription)	ENOG410YBFY(DELLA protein)	PF03514.16(GRAS:GRAS domain family); PF12041.10(DELLA:Transcriptional regulator DELLA protein N terminal)	sp|Q9ST48|DWRF8_MAIZE(DELLA protein DWARF8 OS=Zea mays OX=4577 GN=D8 PE=1 SV=1)	100127531
gene-LOC100127532	LOC100127532	uncharacterized LOC100127532	1373	10	5.51	5.78	11.85	6.18	6.86	6.29	10.79	4.53	9.25	8.35	7.77	NP_001106258.2(AN1-type zinc finger protein 2B [Zea mays])	GO:0008270(molecular_function:zinc ion binding)				ENOG4111JCH(S:Function unknown)	ENOG4111JCH(zinc finger)	PF01428.18(zf-AN1:AN1-like Zinc finger); PF00096.28(zf-C2H2:Zinc finger, C2H2 type); PF13894.8(zf-C2H2_4:C2H2-type zinc finger)	sp|Q0D5B9|SAP16_ORYSJ(Zinc finger AN1 and C2H2 domain-containing stress-associated protein 16 OS=Oryza sativa subsp. japonica OX=39947 GN=SAP16 PE=2 SV=2)	100127532
gene-LOC100127534	LOC100127534	uncharacterized LOC100127534	1059	53.18	34.73	27	52.35	36.92	54.83	26.33	74.56	22.11	26.49	75.1	32.47	NP_001358696.1(Zinc finger A20 and AN1 domain-containing stress-associated protein 8 [Zea mays])	GO:0008270(molecular_function:zinc ion binding); GO:0003677(molecular_function:DNA binding)				ENOG4111UWC(S:Function unknown)	ENOG4111UWC(zinc finger)	PF01754.18(zf-A20:A20-like zinc finger); PF01428.18(zf-AN1:AN1-like Zinc finger)	sp|A2YEZ6|SAP8_ORYSI(Zinc finger A20 and AN1 domain-containing stress-associated protein 8 OS=Oryza sativa subsp. indica OX=39946 GN=SAP8 PE=2 SV=2)	100127534
gene-LOC100127535	LOC100127535	AN17	866	2.34	0.53	1.44	1.2	0.94	1.26	0.6	5.94	0.96	1.6	10.73	2.26	NP_001106261.2(AN17 [Zea mays])	GO:0008270(molecular_function:zinc ion binding)				ENOG4111JCH(S:Function unknown)	ENOG4111JCH(zinc finger)	PF01428.18(zf-AN1:AN1-like Zinc finger)	sp|Q6H595|SAP17_ORYSJ(Zinc finger AN1 domain-containing stress-associated protein 17 OS=Oryza sativa subsp. japonica OX=39947 GN=SAP17 PE=2 SV=1)	100127535
gene-LOC100127538	LOC100127538	ZCN11 protein, transcript variant X1	965	23.59	15.3	15.49	15.21	8.89	12.45	40.61	90.45	9.42	10.12	219.34	9.85	AQK83984.1(ZCN11 [Zea mays])		K06910	PEBP, TFS1		COG1881(S:Function unknown)	COG1881(phosphatidylethanolamine-binding protein)	PF01161.22(PBP:Phosphatidylethanolamine-binding protein)	sp|Q656A5|MFT1_ORYSJ(Protein MOTHER of FT and TFL1 homolog 1 OS=Oryza sativa subsp. japonica OX=39947 GN=MFT1 PE=3 SV=1)	100127538
gene-LOC100127539	LOC100127539	uncharacterized LOC100127539	633	0	0	0	0	0	0	0	0	0	0	0	0	NP_001106265.1(Protein RICE FLOWERING LOCUS T 1 [Zea mays])		K16223	FT	map04712(Circadian rhythm - plant)	COG1881(S:Function unknown)	COG1881(phosphatidylethanolamine-binding protein)	PF01161.22(PBP:Phosphatidylethanolamine-binding protein)	sp|Q8VWH2|RFT1_ORYSJ(Protein RICE FLOWERING LOCUS T 1 OS=Oryza sativa subsp. japonica OX=39947 GN=RFT1 PE=1 SV=1)	100127539
gene-LOC100127541	LOC100127541	uncharacterized LOC100127541	1006	4.57	3.8	2.84	2.07	3.66	5.47	2.2	12.08	2.34	1.06	5.64	2.51	NP_001106266.1(Zinc finger A20 and AN1 domain-containing stress-associated protein 1 [Zea mays])	GO:0016567(biological_process:protein ubiquitination); GO:0004842(molecular_function:ubiquitin-protein transferase activity); GO:0008270(molecular_function:zinc ion binding); GO:0003677(molecular_function:DNA binding)				ENOG4111UWC(S:Function unknown)	ENOG4111UWC(zinc finger)	PF01754.18(zf-A20:A20-like zinc finger); PF01428.18(zf-AN1:AN1-like Zinc finger)	sp|A2Z2J6|SAP1_ORYSI(Zinc finger A20 and AN1 domain-containing stress-associated protein 1 OS=Oryza sativa subsp. indica OX=39946 GN=SAP1 PE=2 SV=1)	100127541
gene-LOC100135421	LOC100135421	uncharacterized LOC100135421, transcript variant X1	1549	6.01	2.92	3.87	2.99	3.24	4.78	0.29	11.62	0.88	2.8	3.54	1.77	XP_020395851.1(uncharacterized protein LOC100135421 isoform X1 [Zea mays])	GO:0003824(molecular_function:catalytic activity); GO:0016616(molecular_function:oxidoreductase activity, acting on the CH-OH group of donors, NAD or NADP as acceptor)				COG0451(M:Cell wall/membrane/envelope biogenesis)	COG0451(Nad-dependent epimerase dehydratase)	PF01370.23(Epimerase:NAD dependent epimerase/dehydratase family); PF16363.7(GDP_Man_Dehyd:GDP-mannose 4,6 dehydratase); PF13460.8(NAD_binding_10:NAD(P)H-binding); PF01073.21(3Beta_HSD:3-beta hydroxysteroid dehydrogenase/isomerase family); PF07993.14(NAD_binding_4:Male sterility protein); PF05368.15(NmrA:NmrA-like family)	sp|Q5XLY0|ANR_GINBI(Putative anthocyanidin reductase OS=Ginkgo biloba OX=3311 PE=2 SV=1)	100135421
gene-LOC100135422	LOC100135422	uncharacterized LOC100135422	443	209.08	139.43	165.93	142.21	154.61	178.78	344.85	1388.01	218.01	444.49	393.49	422.91	ACJ09630.1(putative early drought-induced protein, partial [Cupressus sempervirens])	GO:0009409(biological_process:response to cold); GO:0009651(biological_process:response to salt stress); GO:0016021(cellular_component:integral component of membrane); GO:0009737(biological_process:response to abscisic acid)				COG0401(S:Function unknown)	COG0401(hydrophobic protein)	PF01679.19(Pmp3:Proteolipid membrane potential modulator)	sp|A2Y075|LTI6B_ORYSI(Hydrophobic protein LTI6B OS=Oryza sativa subsp. indica OX=39946 GN=LTI6B PE=3 SV=2)	100135422
gene-LOC100136826	LOC100136826	phosphatidylinositol synthase 2, transcript variant X2	3558	14.78	9.33	5.15	11.74	12	12.82	7.78	11.5	6.39	5.77	13.31	9.31	ABO21613.1(phosphatidylinositol synthase 2 [Zea mays])	GO:0006661(biological_process:phosphatidylinositol biosynthetic process); GO:0016021(cellular_component:integral component of membrane); GO:0005794(cellular_component:Golgi apparatus); GO:0003881(molecular_function:CDP-diacylglycerol-inositol 3-phosphatidyltransferase activity); GO:0008654(biological_process:phospholipid biosynthetic process)	K00999	CDIPT	map00564(Glycerophospholipid metabolism); map04070(Phosphatidylinositol signaling system); map00562(Inositol phosphate metabolism)	COG0558(I:Lipid transport and metabolism)	COG0558(cdp-diacylglycerol-glycerol-3-phosphate 3-phosphatidyltransferase)	PF01066.23(CDP-OH_P_transf:CDP-alcohol phosphatidyltransferase)	sp|Q8GUK6|PIS2_ARATH(Probable CDP-diacylglycerol--inositol 3-phosphatidyltransferase 2 OS=Arabidopsis thaliana OX=3702 GN=PIS2 PE=2 SV=2)	100136826
gene-LOC100136827	LOC100136827	phosphoinositide-specific phospholipase C, transcript variant X1	5316	4.97	2.62	2.51	3.48	5.02	5.29	3.28	8.02	1.73	1.22	8.95	3.28	PWZ39180.1(Phosphoinositide phospholipase C 2 [Zea mays])	GO:0004435(molecular_function:phosphatidylinositol phospholipase C activity); GO:0005634(cellular_component:nucleus); GO:0016042(biological_process:lipid catabolic process); GO:0006260(biological_process:DNA replication); GO:0005886(cellular_component:plasma membrane); GO:0035556(biological_process:intracellular signal transduction); GO:0048015(biological_process:phosphatidylinositol-mediated sig…	K05857	PLCD	map04070(Phosphatidylinositol signaling system); map00562(Inositol phosphate metabolism)	ENOG410XPSW(S:Function unknown)	ENOG410XPSW(phospholipase c)	PF00388.21(PI-PLC-X:Phosphatidylinositol-specific phospholipase C, X domain); PF00387.21(PI-PLC-Y:Phosphatidylinositol-specific phospholipase C, Y domain); PF00168.32(C2:C2 domain)	sp|Q39033|PLCD2_ARATH(Phosphoinositide phospholipase C 2 OS=Arabidopsis thaliana OX=3702 GN=PLC2 PE=1 SV=1)	100136827
gene-LOC100136828	LOC100136828	starch synthase IIc precursor	2941	6.03	3.88	1.56	7.1	6.06	7.05	2.92	9.77	2.94	2.66	9.85	3.31	AQK65354.1(Starch synthase IIc [Zea mays])	GO:0004373(molecular_function:glycogen (starch) synthase activity); GO:0016021(cellular_component:integral component of membrane); GO:0009011(molecular_function:starch synthase activity); GO:0009501(cellular_component:amyloplast); GO:0009507(cellular_component:chloroplast); GO:0010021(biological_process:amylopectin biosynthetic process); GO:0019252(biological_process:starch biosynthetic process)	K00703	glgA	map00500(Starch and sucrose metabolism)	COG0297(G:Carbohydrate transport and metabolism)	COG0297(starch synthase activity)	PF08323.13(Glyco_transf_5:Starch synthase catalytic domain); PF00534.22(Glycos_transf_1:Glycosyl transferases group 1); PF13692.8(Glyco_trans_1_4:Glycosyl transferases group 1)	sp|Q7XE48|SSY21_ORYSJ(Soluble starch synthase 2-1, chloroplastic/amyloplastic OS=Oryza sativa subsp. japonica OX=39947 GN=SSII-1 PE=2 SV=2)	100136828
gene-LOC100136878	LOC100136878	starch branching enzyme III	2970	1.5	0.91	0.42	1.15	1.48	1.15	0.7	1.16	0.41	0.22	1.08	0.53	NP_001108121.2(starch branching enzyme III [Zea mays])	GO:0005737(cellular_component:cytoplasm); GO:0043169(molecular_function:cation binding); GO:0009501(cellular_component:amyloplast); GO:0005975(biological_process:carbohydrate metabolic process); GO:0005978(biological_process:glycogen biosynthetic process); GO:0003844(molecular_function:1,4-alpha-glucan branching enzyme activity); GO:0004553(molecular_function:hydrolase activity, hydrolyzing O-gly…	K00700	GBE1, glgB	map00500(Starch and sucrose metabolism)	COG0296(G:Carbohydrate transport and metabolism)	COG0296(Catalyzes the formation of the alpha-1,6-glucosidic linkages in glycogen by scission of a 1,4-alpha-linked oligosaccharide from growing alpha-1,4-glucan chains and the subsequent attachment of the oligosaccharide to the alpha-1,6 position (By similarity))	PF02806.20(Alpha-amylase_C:Alpha amylase, C-terminal all-beta domain); PF00128.26(Alpha-amylase:Alpha amylase, catalytic domain); PF02922.20(CBM_48:Carbohydrate-binding module 48 (Isoamylase N-terminal domain))	sp|D2WL32|GLGB3_ARATH(1,4-alpha-glucan-branching enzyme 3, chloroplastic/amyloplastic OS=Arabidopsis thaliana OX=3702 GN=SBE3 PE=1 SV=1)	100136878
gene-LOC100136879	LOC100136879	uncharacterized LOC100136879	2701	9.71	5.7	3.5	8.44	7.54	11.37	3.9	12.36	2.21	2.46	22.63	3.08	NP_001108122.2(CSC1-like protein ERD4 [Zea mays])	GO:0009941(cellular_component:chloroplast envelope); GO:0006811(biological_process:ion transport); GO:0005227(molecular_function:calcium activated cation channel activity); GO:0005774(cellular_component:vacuolar membrane); GO:0005886(cellular_component:plasma membrane); GO:0016021(cellular_component:integral component of membrane); GO:0009506(cellular_component:plasmodesma); GO:0003729(molecular_…	K21989	TMEM63, CSC1		COG5594(S:Function unknown)	COG5594(transmembrane protein 63C)	PF02714.17(RSN1_7TM:Calcium-dependent channel, 7TM region, putative phosphate); PF14703.8(PHM7_cyt:Cytosolic domain of 10TM putative phosphate transporter); PF13967.8(RSN1_TM:Late exocytosis, associated with Golgi transport)	sp|Q9C8G5|CSCLD_ARATH(CSC1-like protein ERD4 OS=Arabidopsis thaliana OX=3702 GN=ERD4 PE=1 SV=1)	100136879
gene-LOC100136880	LOC100136880	respiratory burst oxidase-like protein D	2972	0.98	0.56	0.25	0.69	0.62	0.76	0.22	4.99	0.61	0.64	1.35	0.65	AQK57580.1(respiratory burst oxidase4 [Zea mays])	GO:0050664(molecular_function:oxidoreductase activity, acting on NAD(P)H, oxygen as acceptor); GO:0016021(cellular_component:integral component of membrane); GO:0016174(molecular_function:NAD(P)H oxidase activity); GO:0005509(molecular_function:calcium ion binding); GO:0005886(cellular_component:plasma membrane); GO:0004601(molecular_function:peroxidase activity)	K13447	RBOH	map04016(MAPK signaling pathway - plant); map04626(Plant-pathogen interaction)	ENOG410XNZY(U:Intracellular trafficking, secretion, and vesicular transport)	ENOG410XNZY(NADPH Oxidase)	PF08030.14(NAD_binding_6:Ferric reductase NAD binding domain); PF08414.12(NADPH_Ox:Respiratory burst NADPH oxidase); PF08022.14(FAD_binding_8:FAD-binding domain); PF01794.21(Ferric_reduct:Ferric reductase like transmembrane component); PF13499.8(EF-hand_7:EF-hand domain pair); PF00036.34(EF-hand_1:EF hand); PF13405.8(EF-hand_6:EF-hand domain)	sp|Q2HXL0|RBOHC_SOLTU(Respiratory burst oxidase homolog protein C OS=Solanum tuberosum OX=4113 GN=RBOHC PE=1 SV=2)	100136880
gene-LOC100136881	LOC100136881	monofunctional aspartate kinase 2	2013	13.33	9.73	4.11	11.65	15.54	14.97	10.49	16.24	4.43	5.45	16.7	6.47	NP_001306630.1(monofunctional aspartate kinase 2 [Zea mays])	GO:0009570(cellular_component:chloroplast stroma); GO:0009089(biological_process:lysine biosynthetic process via diaminopimelate); GO:0005524(molecular_function:ATP binding); GO:0004072(molecular_function:aspartate kinase activity); GO:0009090(biological_process:homoserine biosynthetic process); GO:0009088(biological_process:threonine biosynthetic process)	K00928	lysC	map00270(Cysteine and methionine metabolism); map00300(Lysine biosynthesis); map00260(Glycine, serine and threonine metabolism); map00261(Monobactam biosynthesis)	COG0527(E:Amino acid transport and metabolism)	COG0527(Aspartokinase)	PF00696.30(AA_kinase:Amino acid kinase family); PF01842.27(ACT:ACT domain); PF13840.8(ACT_7:ACT domain)	sp|Q9LYU8|AK1_ARATH(Aspartokinase 1, chloroplastic OS=Arabidopsis thaliana OX=3702 GN=AK1 PE=1 SV=1)	100136881
gene-LOC100136882	LOC100136882	yellow endosperm 1	1579	0.22	0.03	0	0.25	0.1	0.22	0.09	0.08	0.06	0	0.34	0.34	NP_001108124.2(phytoene synthase 1, chloroplastic [Zea mays])	GO:0046905(molecular_function:phytoene synthase activity); GO:0010287(cellular_component:plastoglobule); GO:0009058(biological_process:biosynthetic process); GO:0016117(biological_process:carotenoid biosynthetic process); GO:0004310(molecular_function:farnesyl-diphosphate farnesyltransferase activity); GO:0016767(molecular_function:geranylgeranyl-diphosphate geranylgeranyltransferase activity); G…	K02291	crtB	map00906(Carotenoid biosynthesis)	COG1562(I:Lipid transport and metabolism)	COG1562(phytoene synthase)	PF00494.21(SQS_PSY:Squalene/phytoene synthase)	sp|P49085|PSY1_MAIZE(Phytoene synthase 1, chloroplastic OS=Zea mays OX=4577 GN=PSY1 PE=1 SV=2)	100136882
gene-LOC100136884	LOC100136884	uncharacterized LOC100136884	2129	0	0	0	0	0	0.05	0.06	0	0	0	0.05	0	NP_001355583.1(uncharacterized protein LOC100136884 [Zea mays])	GO:0004674(molecular_function:protein serine/threonine kinase activity); GO:0016021(cellular_component:integral component of membrane); GO:0005524(molecular_function:ATP binding)				COG0515(T:Signal transduction mechanisms)	COG0515(Serine Threonine protein kinase)	PF07714.19(PK_Tyr_Ser-Thr:Protein tyrosine and serine/threonine kinase); PF00069.27(Pkinase:Protein kinase domain); PF03109.18(ABC1:ABC1 atypical kinase-like domain); PF17667.3(Pkinase_fungal:Fungal protein kinase)	sp|Q9SA72|Y1357_ARATH(Probable receptor-like protein kinase At1g30570 OS=Arabidopsis thaliana OX=3702 GN=At1g30570 PE=3 SV=1)	100136884
gene-LOC100136885	LOC100136885	Superoxide dismutase	886	92.69	70.88	56.81	109.8	97.48	80.87	65.29	130.42	76.03	110.57	81.96	62.03	NP_001108127.1(Superoxide dismutase [Cu-Zn], chloroplastic [Zea mays])	GO:0046872(molecular_function:metal ion binding); GO:0004784(molecular_function:superoxide dismutase activity); GO:0005507(molecular_function:copper ion binding); GO:0019430(biological_process:removal of superoxide radicals)	K04565	SOD1	map04146(Peroxisome)	COG2032(P:Inorganic ion transport and metabolism)	COG2032(Destroys radicals which are normally produced within the cells and which are toxic to biological systems (By similarity))	PF00080.22(Sod_Cu:Copper/zinc superoxide dismutase (SODC))	sp|P93407|SODCP_ORYSJ(Superoxide dismutase [Cu-Zn], chloroplastic OS=Oryza sativa subsp. japonica OX=39947 GN=SODCP PE=1 SV=1)	100136885
gene-LOC100141385	LOC100141385	CBL-interacting protein kinase	1962	8.67	20.5	8.59	8.6	37.32	9.66	9.29	9.94	6.68	7.6	10.18	10.2	NP_001108478.2(CBL-interacting protein kinase [Zea mays])	GO:0016021(cellular_component:integral component of membrane); GO:0005524(molecular_function:ATP binding); GO:0007165(biological_process:signal transduction); GO:0004672(molecular_function:protein kinase activity); GO:0106311(deleted:old GO); GO:0106310(deleted:old GO)	K07198	PRKAA, AMPK		COG0515(T:Signal transduction mechanisms)	COG0515(Serine Threonine protein kinase)	PF00069.27(Pkinase:Protein kinase domain); PF07714.19(PK_Tyr_Ser-Thr:Protein tyrosine and serine/threonine kinase); PF03822.16(NAF:NAF domain); PF14531.8(Kinase-like:Kinase-like); PF03109.18(ABC1:ABC1 atypical kinase-like domain)	sp|Q2QYM3|CIPKE_ORYSJ(CBL-interacting protein kinase 14 OS=Oryza sativa subsp. japonica OX=39947 GN=CIPK14 PE=2 SV=1)	100141385
gene-LOC100144300	LOC100144300	TMV-MP30 binding protein 2C	1287	42.27	28.42	19.32	35.53	38.02	40.59	27.31	47.9	24.64	32.05	43.95	29.71	NP_001116341.2(Protein MICROTUBULE BINDING PROTEIN 2C [Zea mays])	GO:0008017(molecular_function:microtubule binding); GO:0010497(biological_process:plasmodesmata-mediated intercellular transport)				ENOG410XZR4(S:Function unknown)	ENOG410XZR4(-)	PF16046.7(FAM76:FAM76 protein)	sp|A0A1S3X835|MBP2C_TOBAC(Protein MICROTUBULE BINDING PROTEIN 2C OS=Nicotiana tabacum OX=4097 GN=MBP2C PE=1 SV=1)	100144300
gene-LOC100144301	LOC100144301	thymidine kinase	1603	3.95	3.94	1.29	6.23	4.85	4.46	3.61	12.83	3.58	4.95	10.03	4.16	NP_001296781.1(thymidine kinase [Zea mays])	GO:0090351(biological_process:seedling development); GO:0005524(molecular_function:ATP binding); GO:0042802(molecular_function:identical protein binding); GO:0009409(biological_process:response to cold); GO:0004797(molecular_function:thymidine kinase activity); GO:0046104(biological_process:thymidine metabolic process); GO:0071897(biological_process:DNA biosynthetic process); GO:0009507(cellular_…	K00857	tdk, TK	map00240(Pyrimidine metabolism); map01232(Nucleotide metabolism)	COG1435(F:Nucleotide transport and metabolism)	COG1435(THymidine Kinase)	PF00265.20(TK:Thymidine kinase); PF13173.8(AAA_14:AAA domain)	sp|O81263|KITH_ORYSJ(Thymidine kinase OS=Oryza sativa subsp. japonica OX=39947 GN=TK PE=2 SV=2)	100144301
gene-LOC100147731	LOC100147731	O-methyltransferase BX7	1421	4.54	18.45	0	9.75	26.92	21.64	35.94	2.71	0	0	10.9	2.25	NP_001120719.2(TRIBOA-glucoside O-methyltransferase BX7 [Zea mays])	GO:0008757(molecular_function:S-adenosylmethionine-dependent methyltransferase activity); GO:0008171(molecular_function:O-methyltransferase activity); GO:0019438(biological_process:aromatic compound biosynthetic process); GO:0046983(molecular_function:protein dimerization activity); GO:0032259(biological_process:methylation); GO:0102718(molecular_function:TRIBOA-glucoside methyltransferase activi…	K13230	BX7	map00402(Benzoxazinoid biosynthesis); map00999(Biosynthesis of various plant secondary metabolites)	ENOG410XS7T(S:Function unknown)	ENOG410XS7T(o-methyltransferase)	PF00891.20(Methyltransf_2:O-methyltransferase domain); PF08100.13(Dimerisation:Dimerisation domain)	sp|B1P123|BX7_MAIZE(TRIBOA-glucoside O-methyltransferase BX7 OS=Zea mays OX=4577 GN=BX7 PE=1 SV=1)	100147731
gene-LOC100147733	LOC100147733	uncharacterized LOC100147733, transcript variant X1	4220	39.16	31.09	18.42	27.42	40.13	44.08	27.84	42.39	13.09	18.59	63.36	29.28	AQK90772.1(gigantea1 [Zea mays])	GO:0048586(biological_process:regulation of long-day photoperiodism, flowering); GO:0042752(biological_process:regulation of circadian rhythm); GO:0005634(cellular_component:nucleus); GO:2000028(biological_process:regulation of photoperiodism, flowering)	K12124	GI	map04712(Circadian rhythm - plant)	ENOG410YCNK(S:Function unknown)	ENOG410YCNK(gigantea)		sp|Q9AWL7|GIGAN_ORYSJ(Protein GIGANTEA OS=Oryza sativa subsp. japonica OX=39947 GN=GI PE=2 SV=2)	100147733
gene-LOC100147734	LOC100147734	uncharacterized LOC100147734, transcript variant X1	2577	5.31	4.1	3.42	4.67	5.95	5.24	3.21	9.04	3.4	3.06	8.46	5.06	XP_008657983.1(uncharacterized protein LOC100147734 isoform X1 [Zea mays])	GO:0004176(molecular_function:ATP-dependent peptidase activity); GO:0016021(cellular_component:integral component of membrane); GO:0016020(cellular_component:membrane); GO:0004222(molecular_function:metalloendopeptidase activity); GO:0005524(molecular_function:ATP binding)	K03798	ftsH, hflB		COG0465(O:Posttranslational modification, protein turnover, chaperones)	COG0465(Acts as a processive, ATP-dependent zinc metallopeptidase for both cytoplasmic and membrane proteins. Plays a role in the quality control of integral membrane proteins (By similarity))	PF01434.20(Peptidase_M41:Peptidase family M41); PF00004.31(AAA:ATPase family associated with various cellular activities (AAA)); PF17862.3(AAA_lid_3:AAA+ lid domain); PF06480.17(FtsH_ext:FtsH Extracellular); PF06068.15(TIP49:TIP49 P-loop domain); PF07728.16(AAA_5:AAA domain (dynein-related subfamily)); PF13207.8(AAA_17:AAA domain); PF05496.14(RuvB_N:Holliday junction DNA helicase RuvB P-loop doma…	sp|Q655S1|FTSH2_ORYSJ(ATP-dependent zinc metalloprotease FTSH 2, chloroplastic OS=Oryza sativa subsp. japonica OX=39947 GN=FTSH2 PE=3 SV=1)	100147734
gene-LOC100147735	LOC100147735	filamentation temperature-sensitive H 2B	2416	6.75	4.26	1.54	4.54	6.45	5.02	2.67	12.27	2.43	3.07	8.94	3.68	NP_001120721.1(filamentation temperature-sensitive H 2B [Zea mays])	GO:0004176(molecular_function:ATP-dependent peptidase activity); GO:0016021(cellular_component:integral component of membrane); GO:0016020(cellular_component:membrane); GO:0004222(molecular_function:metalloendopeptidase activity); GO:0005524(molecular_function:ATP binding)	K03798	ftsH, hflB		COG0465(O:Posttranslational modification, protein turnover, chaperones)	COG0465(Acts as a processive, ATP-dependent zinc metallopeptidase for both cytoplasmic and membrane proteins. Plays a role in the quality control of integral membrane proteins (By similarity))	PF01434.20(Peptidase_M41:Peptidase family M41); PF00004.31(AAA:ATPase family associated with various cellular activities (AAA)); PF17862.3(AAA_lid_3:AAA+ lid domain); PF06068.15(TIP49:TIP49 P-loop domain); PF06480.17(FtsH_ext:FtsH Extracellular); PF07728.16(AAA_5:AAA domain (dynein-related subfamily)); PF13207.8(AAA_17:AAA domain); PF05496.14(RuvB_N:Holliday junction DNA helicase RuvB P-loop doma…	sp|Q655S1|FTSH2_ORYSJ(ATP-dependent zinc metalloprotease FTSH 2, chloroplastic OS=Oryza sativa subsp. japonica OX=39947 GN=FTSH2 PE=3 SV=1)	100147735
gene-LOC100147736	LOC100147736	uncharacterized LOC100147736, transcript variant X1	3100	7.83	5.82	2.38	5.58	8.73	8.06	11.19	15.92	4.4	8.73	9.93	4.54	AQL03080.1(Zinc finger protein CONSTANS-LIKE 1 [Zea mays])	GO:0005634(cellular_component:nucleus); GO:0008270(molecular_function:zinc ion binding); GO:0009909(biological_process:regulation of flower development)				COG5641(K:Transcription)	COG5641(Transcription factor)	PF06203.16(CCT:CCT motif); PF00643.26(zf-B_box:B-box zinc finger)	sp|Q9FDX8|HD1_ORYSJ(Zinc finger protein HD1 OS=Oryza sativa subsp. japonica OX=39947 GN=HD1 PE=1 SV=1)	100147736
gene-LOC100147737	LOC100147737	uncharacterized LOC100147737	1510	1.95	0.7	1.76	1.38	0.68	0.28	1.6	2.78	1.32	1.22	6.5	14.78	NP_001120723.1(WRKY transcription factor WRKY76 [Zea mays])	GO:0043565(molecular_function:sequence-specific DNA binding); GO:0009751(biological_process:response to salicylic acid); GO:0010200(biological_process:response to chitin); GO:0003700(molecular_function:transcription factor activity, sequence-specific DNA binding); GO:0009620(biological_process:response to fungus); GO:0005634(cellular_component:nucleus); GO:0009617(biological_process:response to b…				ENOG410YHES(K:Transcription)	ENOG410YHES(WRKY transcription factor)	PF03106.17(WRKY:WRKY DNA -binding domain)	sp|Q6IEK5|WRK76_ORYSI(WRKY transcription factor WRKY76 OS=Oryza sativa subsp. indica OX=39946 GN=WRKY76 PE=2 SV=1)	100147737
gene-LOC100147738	LOC100147738	uncharacterized LOC100147738	2142	1.03	0.63	0.06	1.11	0.98	1.28	0.7	2.12	0.21	0.59	1.69	0.45	A0A1D6L709.1(RecName: Full=Probable glutamate carboxypeptidase VP8; AltName: Full=Protein VIVIPAROUS8; AltName: Full=Protein WIDOW'S PEAK 1 [Zea mays])	GO:0010074(biological_process:maintenance of meristem identity); GO:0010305(biological_process:leaf vascular tissue pattern formation); GO:0004181(molecular_function:metallocarboxypeptidase activity); GO:0004180(molecular_function:carboxypeptidase activity); GO:0010082(biological_process:regulation of root meristem growth); GO:0010081(biological_process:regulation of inflorescence meristem growth…	K01301	NAALAD		COG2234(S:Function unknown)	COG2234(peptidase m28)	PF04253.17(TFR_dimer:Transferrin receptor-like dimerisation domain); PF04389.19(Peptidase_M28:Peptidase family M28); PF02225.24(PA:PA domain)	sp|A0A1D6L709|VP8_MAIZE(Probable glutamate carboxypeptidase VP8 OS=Zea mays OX=4577 GN=VP8 PE=2 SV=1)	100147738
gene-LOC100158226	LOC100158226	isopentenyl transferase IPT5	1014	0	0	0	0	0	0	0	0	0.1	0	0	0	NP_001121194.1(isopentenyl transferase IPT5 [Zea mays])	GO:0005739(cellular_component:mitochondrion); GO:0016740(molecular_function:transferase activity); GO:0009691(biological_process:cytokinin biosynthetic process); GO:0006400(biological_process:tRNA modification); GO:0052381(molecular_function:tRNA dimethylallyltransferase activity); GO:0005524(molecular_function:ATP binding)	K10760	IPT	map00908(Zeatin biosynthesis)	COG0324(J:Translation, ribosomal structure and biogenesis)	COG0324(Catalyzes the transfer of a dimethylallyl group onto the adenine at position 37 in tRNAs that read codons beginning with uridine, leading to the formation of N6-(dimethylallyl)adenosine (i(6)A) (By similarity))	PF01715.19(IPPT:IPP transferase); PF01745.18(IPT:Isopentenyl transferase)	sp|Q93WC9|IPT3_ARATH(Adenylate isopentenyltransferase 3, chloroplastic OS=Arabidopsis thaliana OX=3702 GN=IPT3 PE=1 SV=1)	100158226
gene-LOC100158231	LOC100158231	isopentenyl transferase IPT1	1781	4.26	2.56	1.83	3.57	3.11	3.93	3.25	5.63	1.46	2.27	3.17	2.22	NP_001121196.2(isopentenyl transferase IPT1 [Zea mays])	GO:0009824(molecular_function:AMP dimethylallyltransferase activity); GO:0008033(biological_process:tRNA processing); GO:0005829(cellular_component:cytosol); GO:0005739(cellular_component:mitochondrion); GO:0016740(molecular_function:transferase activity); GO:0009691(biological_process:cytokinin biosynthetic process); GO:0006400(biological_process:tRNA modification); GO:0052381(molecular_function…	K00791	miaA, TRIT1	map00908(Zeatin biosynthesis)	COG0324(J:Translation, ribosomal structure and biogenesis)	COG0324(Catalyzes the transfer of a dimethylallyl group onto the adenine at position 37 in tRNAs that read codons beginning with uridine, leading to the formation of N6-(dimethylallyl)adenosine (i(6)A) (By similarity))	PF01715.19(IPPT:IPP transferase); PF01745.18(IPT:Isopentenyl transferase); PF13481.8(AAA_25:AAA domain); PF11931.10(SF3a60_Prp9_C:SF3a60/Prp9 C-terminal)	sp|Q9ZUX7|IPT2_ARATH(tRNA dimethylallyltransferase 2 OS=Arabidopsis thaliana OX=3702 GN=IPT2 PE=1 SV=2)	100158231
gene-LOC100170234	LOC100170234	Adenine nucleotide transporter BT1 chloroplastic/mitochondrial	1292	7.24	4.04	2.53	5.16	6.32	6.76	2.17	3.5	1.62	2.36	4.2	2.4	NP_001123588.1(Adenine nucleotide transporter BT1, chloroplastic/mitochondrial [Zea mays])	GO:0016021(cellular_component:integral component of membrane); GO:0055085(biological_process:transmembrane transport)	K14684	SLC25A23S		ENOG410ZRF1(S:Function unknown)	ENOG410ZRF1(Solute carrier family 25)	PF00153.29(Mito_carr:Mitochondrial carrier protein)	sp|Q9SUV1|BRT1_ARATH(Adenine nucleotide transporter BT1, chloroplastic/mitochondrial OS=Arabidopsis thaliana OX=3702 GN=BT1 PE=1 SV=1)	100170234
gene-LOC100170235	LOC100170235	uncharacterized LOC100170235	1322	6.62	7.65	4.36	9.01	8.8	8.94	7.01	10.75	4.25	6.62	13.96	4.6	NP_001123589.1(single-stranded DNA-binding protein WHY1, chloroplastic [Zea mays])	GO:0006281(biological_process:DNA repair); GO:0009570(cellular_component:chloroplast stroma); GO:0005634(cellular_component:nucleus); GO:0006952(biological_process:defense response); GO:0006355(biological_process:regulation of transcription, DNA-templated); GO:0003723(molecular_function:RNA binding); GO:0003677(molecular_function:DNA binding); GO:0045910(biological_process:negative regulation of …				ENOG41124UZ(K:Transcription)	ENOG41124UZ(Single-stranded DNA-binding protein that functions in both chloroplasts and nucleus. In chloroplasts, maintains plastid genome stability by preventing break-induced and short homology- dependent illegitimate recombinations. In)	PF08536.13(Whirly:Whirly transcription factor)	sp|B2LXS7|WHY1_MAIZE(Single-stranded DNA-binding protein WHY1, chloroplastic OS=Zea mays OX=4577 GN=WHY1 PE=2 SV=1)	100170235
gene-LOC100170236	LOC100170236	starch synthase IV	3316	14.12	9.9	10.51	8.31	10.74	10.49	6.38	5.86	6.27	4.99	13.68	6.93	AQK95027.1(starch synthase4 [Zea mays])	GO:0009501(cellular_component:amyloplast); GO:0004373(molecular_function:glycogen (starch) synthase activity); GO:0009507(cellular_component:chloroplast); GO:0019252(biological_process:starch biosynthetic process)	K00703	glgA	map00500(Starch and sucrose metabolism)	COG0297(G:Carbohydrate transport and metabolism)	COG0297(starch synthase activity)	PF08323.13(Glyco_transf_5:Starch synthase catalytic domain); PF00534.22(Glycos_transf_1:Glycosyl transferases group 1); PF13439.8(Glyco_transf_4:Glycosyltransferase Family 4); PF13579.8(Glyco_trans_4_4:Glycosyl transferase 4-like domain)	sp|Q0WVX5|SSY4_ARATH(Probable starch synthase 4, chloroplastic/amyloplastic OS=Arabidopsis thaliana OX=3702 GN=SS4 PE=1 SV=1)	100170236
gene-LOC100170237	LOC100170237	uncharacterized LOC100170237	1257	6.95	2.34	4.7	3.61	3.13	4.86	2.5	30.71	6.13	12.47	8.31	8.45	NP_001123591.2(Endonuclease 4 precursor [Zea mays])	GO:0004519(molecular_function:endonuclease activity); GO:0046872(molecular_function:metal ion binding); GO:0003676(molecular_function:nucleic acid binding); GO:0006308(biological_process:DNA catabolic process)	K05986	NUCS		ENOG4111UE2(S:Function unknown)	ENOG4111UE2(S1 P1 Nuclease)	PF02265.18(S1-P1_nuclease:S1/P1 Nuclease)	sp|F4JJL0|ENDO4_ARATH(Endonuclease 4 OS=Arabidopsis thaliana OX=3702 GN=ENDO4 PE=1 SV=1)	100170237
gene-LOC100170238	LOC100170238	tryptophan synthase alpha	1218	71.24	50.28	47.56	50.33	58.21	57.84	43.7	70.21	56.26	49.85	60.14	51.43	NP_001241767.1(tryptophan synthase alpha [Zea mays])	GO:0005829(cellular_component:cytosol); GO:0000162(biological_process:tryptophan biosynthetic process); GO:0009507(cellular_component:chloroplast); GO:0004834(molecular_function:tryptophan synthase activity)	K01695	trpA	map00400(Phenylalanine, tyrosine and tryptophan biosynthesis); map00260(Glycine, serine and threonine metabolism)	COG0159(E:Amino acid transport and metabolism)	COG0159(The alpha subunit is responsible for the aldol cleavage of indoleglycerol phosphate to indole and glyceraldehyde 3- phosphate (By similarity))	PF00290.22(Trp_syntA:Tryptophan synthase alpha chain); PF00977.23(His_biosynth:Histidine biosynthesis protein)	sp|O22765|TRPA1_ARATH(Tryptophan synthase alpha chain OS=Arabidopsis thaliana OX=3702 GN=TRPA1 PE=1 SV=2)	100170238
gene-LOC100170239	LOC100170239	trehalose-6-phosphate synthase, transcript variant X1	3418	9.45	7.26	4.45	7.1	11.75	12.29	6.15	10.99	3.87	4.48	16.13	8.02	XP_008654210.1(trehalose-6-phosphate synthase isoform X1 [Zea mays])	GO:0003825(molecular_function:alpha,alpha-trehalose-phosphate synthase (UDP-forming) activity); GO:0003824(molecular_function:catalytic activity); GO:0005829(cellular_component:cytosol); GO:0005992(biological_process:trehalose biosynthetic process)	K16055	TPS	map00500(Starch and sucrose metabolism)	COG1877(G:Carbohydrate transport and metabolism)	COG1877(trehalose biosynthetic process)	PF00982.23(Glyco_transf_20:Glycosyltransferase family 20); PF02358.18(Trehalose_PPase:Trehalose-phosphatase)	sp|Q9SYM4|TPS1_ARATH(Alpha,alpha-trehalose-phosphate synthase [UDP-forming] 1 OS=Arabidopsis thaliana OX=3702 GN=TPS1 PE=1 SV=1)	100170239
gene-LOC100170241	LOC100170241	uncharacterized LOC100170241	1375	8.68	6.12	4.88	10.36	9.38	11.05	5.24	20.36	7.39	6.03	8.37	6.99	ACG39112.1(ubiquitin ligase SINAT3 [Zea mays])	GO:0005737(cellular_component:cytoplasm); GO:0061630(molecular_function:ubiquitin protein ligase activity); GO:0016567(biological_process:protein ubiquitination); GO:0016740(molecular_function:transferase activity); GO:0006511(biological_process:ubiquitin-dependent protein catabolic process); GO:0008270(molecular_function:zinc ion binding); GO:0016874(molecular_function:ligase activity); GO:00072…	K08742	SIAH2		ENOG410XVP0(O:Posttranslational modification, protein turnover, chaperones)	ENOG410XVP0(e3 ubiquitin-protein ligase)	PF03145.18(Sina:Seven in absentia protein family)	sp|Q84JL3|SINA3_ARATH(E3 ubiquitin-protein ligase SINAT3 OS=Arabidopsis thaliana OX=3702 GN=SINAT3 PE=1 SV=1)	100170241
gene-LOC100170242	LOC100170242	uncharacterized LOC100170242	1140	0.89	0.6	0.28	1.11	1.24	1.03	0.58	0.97	0.55	1.07	1.37	1.1	ONM28183.1(Ubiquitin ligase SINAT3 [Zea mays])	GO:0005737(cellular_component:cytoplasm); GO:0061630(molecular_function:ubiquitin protein ligase activity); GO:0016567(biological_process:protein ubiquitination); GO:0016740(molecular_function:transferase activity); GO:0006511(biological_process:ubiquitin-dependent protein catabolic process); GO:0008270(molecular_function:zinc ion binding); GO:0016874(molecular_function:ligase activity); GO:00072…	K04506	SIAH1	map04120(Ubiquitin mediated proteolysis)	ENOG410XVP0(O:Posttranslational modification, protein turnover, chaperones)	ENOG410XVP0(e3 ubiquitin-protein ligase)	PF03145.18(Sina:Seven in absentia protein family); PF13920.8(zf-C3HC4_3:Zinc finger, C3HC4 type (RING finger))	sp|Q84JL3|SINA3_ARATH(E3 ubiquitin-protein ligase SINAT3 OS=Arabidopsis thaliana OX=3702 GN=SINAT3 PE=1 SV=1)	100170242
gene-LOC100170243	LOC100170243	uncharacterized LOC100170243, transcript variant X1	1594	27.99	21.16	8.53	25.41	34.49	33.9	14.49	16.08	7.9	11.97	27.72	15.82	XP_008674747.2(uncharacterized protein LOC100170243 isoform X1 [Zea mays])	GO:0005737(cellular_component:cytoplasm); GO:0080148(biological_process:negative regulation of response to water deprivation); GO:0061630(molecular_function:ubiquitin protein ligase activity); GO:0005634(cellular_component:nucleus); GO:0016567(biological_process:protein ubiquitination); GO:0016740(molecular_function:transferase activity); GO:0006511(biological_process:ubiquitin-dependent protein …	K04506	SIAH1	map04120(Ubiquitin mediated proteolysis)	ENOG410XVP0(O:Posttranslational modification, protein turnover, chaperones)	ENOG410XVP0(e3 ubiquitin-protein ligase)	PF03145.18(Sina:Seven in absentia protein family)	sp|Q10L91|DIS1_ORYSJ(E3 ubiquitin-protein ligase DIS1 OS=Oryza sativa subsp. japonica OX=39947 GN=DIS1 PE=1 SV=1)	100170243
gene-LOC100170244	LOC100170244	uncharacterized LOC100170244	1413	4.66	5.11	1.24	6.23	6.93	7.36	3.53	4.53	3.02	4.31	8.07	4.43	NP_001353979.1(E3 ubiquitin-protein ligase DIS1 [Zea mays])	GO:0005737(cellular_component:cytoplasm); GO:0016567(biological_process:protein ubiquitination); GO:0016740(molecular_function:transferase activity); GO:0006511(biological_process:ubiquitin-dependent protein catabolic process); GO:0008270(molecular_function:zinc ion binding); GO:0061630(molecular_function:ubiquitin protein ligase activity); GO:0007275(biological_process:multicellular organism dev…	K04506	SIAH1	map04120(Ubiquitin mediated proteolysis)	ENOG410XVP0(O:Posttranslational modification, protein turnover, chaperones)	ENOG410XVP0(e3 ubiquitin-protein ligase)	PF03145.18(Sina:Seven in absentia protein family)	sp|Q10L91|DIS1_ORYSJ(E3 ubiquitin-protein ligase DIS1 OS=Oryza sativa subsp. japonica OX=39947 GN=DIS1 PE=1 SV=1)	100170244
gene-LOC100170245	LOC100170245	uncharacterized LOC100170245	942	22.01	18.96	15.93	19.7	20.71	20.32	11.22	16.7	12.27	16	22.61	15.52	NP_001123598.1(E3 ubiquitin-protein ligase SINAT2 [Zea mays])	GO:0005737(cellular_component:cytoplasm); GO:0061630(molecular_function:ubiquitin protein ligase activity); GO:0016567(biological_process:protein ubiquitination); GO:0016740(molecular_function:transferase activity); GO:0006511(biological_process:ubiquitin-dependent protein catabolic process); GO:0008270(molecular_function:zinc ion binding); GO:0016874(molecular_function:ligase activity); GO:00072…	K04506	SIAH1	map04120(Ubiquitin mediated proteolysis)	ENOG410XVP0(O:Posttranslational modification, protein turnover, chaperones)	ENOG410XVP0(e3 ubiquitin-protein ligase)	PF03145.18(Sina:Seven in absentia protein family); PF13920.8(zf-C3HC4_3:Zinc finger, C3HC4 type (RING finger))	sp|Q84JL3|SINA3_ARATH(E3 ubiquitin-protein ligase SINAT3 OS=Arabidopsis thaliana OX=3702 GN=SINAT3 PE=1 SV=1)	100170245
gene-LOC100170246	LOC100170246	hexokinase 2	1524	8.63	7.27	3.67	7.87	12.8	15.33	6.5	8.87	3.9	4.72	10.69	9.52	PWZ17682.1(Hexokinase-6 [Zea mays])	GO:0016021(cellular_component:integral component of membrane); GO:0008865(molecular_function:fructokinase activity); GO:0005829(cellular_component:cytosol); GO:0019318(biological_process:hexose metabolic process); GO:0004340(molecular_function:glucokinase activity); GO:0019158(molecular_function:mannokinase activity); GO:0009749(biological_process:response to glucose); GO:0051156(biological_proce…	K00844	HK	map01250(Biosynthesis of nucleotide sugars); map00520(Amino sugar and nucleotide sugar metabolism); map00051(Fructose and mannose metabolism); map00524(Neomycin, kanamycin and gentamicin biosynthesis); map00052(Galactose metabolism); map00010(Glycolysis / Gluconeogenesis); map00500(Starch and sucrose metabolism)	COG5026(G:Carbohydrate transport and metabolism)	COG5026(hexokinase)	PF03727.18(Hexokinase_2:Hexokinase); PF00349.23(Hexokinase_1:Hexokinase)	sp|Q5W676|HXK5_ORYSJ(Hexokinase-5 OS=Oryza sativa subsp. japonica OX=39947 GN=HXK5 PE=2 SV=1)	100170246
gene-LOC100170248	LOC100170248	hexose transporter	2132	4.99	3.6	1.78	4.06	6.54	5.51	4	7.08	3.11	3.53	5.48	4.11	PWZ34234.1(Plastidic glucose transporter 4 [Zea mays])	GO:0016021(cellular_component:integral component of membrane); GO:0015293(molecular_function:symporter activity); GO:0008643(biological_process:carbohydrate transport)				ENOG410XNQK(G:Carbohydrate transport and metabolism)	ENOG410XNQK(Transporter)	PF00083.26(Sugar_tr:Sugar (and other) transporter); PF07690.18(MFS_1:Major Facilitator Superfamily)	sp|Q56ZZ7|PLST4_ARATH(Plastidic glucose transporter 4 OS=Arabidopsis thaliana OX=3702 GN=At5g16150 PE=1 SV=2)	100170248
gene-LOC100170249	LOC100170249	uncharacterized LOC100170249	1275	7.84	3.83	2.91	9.58	9.59	9.83	6.47	12.15	5.09	3.91	6.71	6.37	ACF84324.1(unknown [Zea mays])	GO:0016021(cellular_component:integral component of membrane); GO:0055085(biological_process:transmembrane transport)	K14684	SLC25A23S		ENOG410ZRF1(S:Function unknown)	ENOG410ZRF1(Solute carrier family 25)	PF00153.29(Mito_carr:Mitochondrial carrier protein)	sp|Q9SUV1|BRT1_ARATH(Adenine nucleotide transporter BT1, chloroplastic/mitochondrial OS=Arabidopsis thaliana OX=3702 GN=BT1 PE=1 SV=1)	100170249
gene-LOC100170250	LOC100170250	starch synthase V	2613	16.42	11.82	9.66	6.9	9	10.18	8.18	9.45	6.96	7.43	7.44	7.85	NP_001123603.1(starch synthase V [Zea mays])	GO:0009507(cellular_component:chloroplast); GO:0016757(molecular_function:transferase activity, transferring glycosyl groups); GO:0019252(biological_process:starch biosynthetic process)				COG0297(G:Carbohydrate transport and metabolism)	COG0297(starch synthase activity)	PF08323.13(Glyco_transf_5:Starch synthase catalytic domain)	sp|Q0WVX5|SSY4_ARATH(Probable starch synthase 4, chloroplastic/amyloplastic OS=Arabidopsis thaliana OX=3702 GN=SS4 PE=1 SV=1)	100170250
gene-LOC100170665	LOC100170665	uncharacterized LOC100170665	1002	10.99	6.46	5.65	8.04	4.4	5.19	3.46	0	1.37	0	10.41	3.98	NP_001123932.1(NAC domain-containing protein 2 [Zea mays])	GO:0006355(biological_process:regulation of transcription, DNA-templated); GO:0003677(molecular_function:DNA binding)				ENOG41105XF(K:Transcription)	ENOG41105XF(No apical meristem (NAM) protein)	PF02365.17(NAM:No apical meristem (NAM) protein)	sp|Q75HE5|NAC2_ORYSJ(NAC domain-containing protein 2 OS=Oryza sativa subsp. japonica OX=39947 GN=NAC002 PE=1 SV=1)	100170665
gene-LOC100174970	LOC100174970	isopentenyl transferase, transcript variant 2	2236	0.39	0.15	0.06	0.16	0.24	0.25	0.08	0.52	0.07	0.19	0.39	0.41	NP_001352426.1(isopentenyl transferase [Zea mays])	GO:0008033(biological_process:tRNA processing); GO:0016740(molecular_function:transferase activity); GO:0009691(biological_process:cytokinin biosynthetic process); GO:0006400(biological_process:tRNA modification); GO:0052381(molecular_function:tRNA dimethylallyltransferase activity); GO:0005524(molecular_function:ATP binding)	K00791	miaA, TRIT1	map00908(Zeatin biosynthesis)	COG0324(J:Translation, ribosomal structure and biogenesis)	COG0324(Catalyzes the transfer of a dimethylallyl group onto the adenine at position 37 in tRNAs that read codons beginning with uridine, leading to the formation of N6-(dimethylallyl)adenosine (i(6)A) (By similarity))	PF01715.19(IPPT:IPP transferase); PF01745.18(IPT:Isopentenyl transferase); PF13671.8(AAA_33:AAA domain)	sp|Q9C5J6|IPT9_ARATH(tRNA dimethylallyltransferase 9 OS=Arabidopsis thaliana OX=3702 GN=IPT9 PE=2 SV=1)	100174970
gene-LOC100174971	LOC100174971	uncharacterized LOC100174971	937	12.66	13.44	6.91	14.01	4.23	4.73	22.19	25.33	11.4	24.12	25.25	13.69	ACF80771.1(unknown [Zea mays])	GO:0033365(biological_process:protein localization to organelle); GO:0005794(cellular_component:Golgi apparatus); GO:0043001(biological_process:Golgi to plasma membrane protein transport); GO:0006886(biological_process:intracellular protein transport); GO:0005525(molecular_function:GTP binding)	K07952	ARFRP1		ENOG410ZMDV(S:Function unknown)	ENOG410ZMDV(ADP-ribosylation factor related protein 1)	PF00025.23(Arf:ADP-ribosylation factor family); PF00071.24(Ras:Ras family); PF08477.15(Roc:Ras of Complex, Roc, domain of DAPkinase); PF00503.22(G-alpha:G-protein alpha subunit); PF01926.25(MMR_HSR1:50S ribosome-binding GTPase); PF09439.12(SRPRB:Signal recognition particle receptor beta subunit)	sp|Q8BXL7|ARFRP_MOUSE(ADP-ribosylation factor-related protein 1 OS=Mus musculus OX=10090 GN=Arfrp1 PE=1 SV=2)	100174971
gene-LOC100174972	LOC100174972	dhurrinase-like B-glucosidase	1704	0	0	0	0	0	0	0	0	0	0	0.03	0	NP_001127755.1(dhurrinase-like B-glucosidase [Zea mays])	GO:0005975(biological_process:carbohydrate metabolic process); GO:0008422(molecular_function:beta-glucosidase activity); GO:0102483(molecular_function:scopolin beta-glucosidase activity); GO:0004553(molecular_function:hydrolase activity, hydrolyzing O-glycosyl compounds); GO:0102726(molecular_function:DIMBOA glucoside beta-D-glucosidase activity); GO:0009507(cellular_component:chloroplast)	K01188	E3.2.1.21	map00460(Cyanoamino acid metabolism); map00500(Starch and sucrose metabolism); map00999(Biosynthesis of various plant secondary metabolites)	COG2723(G:Carbohydrate transport and metabolism)	COG2723(beta-glucosidase)	PF00232.20(Glyco_hydro_1:Glycosyl hydrolase family 1)	sp|Q41761|HGGL2_MAIZE(4-hydroxy-7-methoxy-3-oxo-3,4-dihydro-2H-1,4-benzoxazin-2-yl glucoside beta-D-glucosidase 2, chloroplastic OS=Zea mays OX=4577 GN=GLU2 PE=1 SV=1)	100174972
gene-LOC100191140	LOC100191140	camouflage 1	1597	5.09	5.22	3.83	6.04	7.52	7.57	6.02	8.11	3.38	5.71	7.52	3.93	AQK68731.1(Porphobilinogen deaminase chloroplastic [Zea mays])	GO:0006783(biological_process:heme biosynthetic process); GO:0006782(biological_process:protoporphyrinogen IX biosynthetic process); GO:0018160(biological_process:peptidyl-pyrromethane cofactor linkage); GO:0004418(molecular_function:hydroxymethylbilane synthase activity); GO:0005737(cellular_component:cytoplasm)	K01749	hemC, HMBS	map00860(Porphyrin metabolism); map01240(Biosynthesis of cofactors)	COG0181(H:Coenzyme transport and metabolism)	COG0181(Tetrapolymerization of the monopyrrole PBG into the hydroxymethylbilane pre-uroporphyrinogen in several discrete steps (By similarity))	PF01379.22(Porphobil_deam:Porphobilinogen deaminase, dipyromethane cofactor binding domain); PF03900.17(Porphobil_deamC:Porphobilinogen deaminase, C-terminal domain)	sp|Q6H6D2|HEM3_ORYSJ(Porphobilinogen deaminase, chloroplastic OS=Oryza sativa subsp. japonica OX=39947 GN=HEMC PE=2 SV=1)	100191140
gene-LOC100191141	LOC100191141	jasmonate-induced protein	1234	993.74	1073.92	202.68	125.09	984.81	614.31	261.85	128.07	50.92	126.49	239.84	232.5	NP_001130049.1(jasmonate-induced protein [Zea mays])	GO:0048046(cellular_component:apoplast); GO:0030246(molecular_function:carbohydrate binding)				ENOG4111CUP(S:Function unknown); ENOG41118E8(S:Function unknown); ENOG410ZS5G(S:Function unknown)	ENOG4111CUP(Mannose glucose-specific lectin (Fragment)); ENOG41118E8(Dirigent-like protein); ENOG410ZS5G(jasmonate-induced protein)	PF01419.19(Jacalin:Jacalin-like lectin domain); PF03018.16(Dirigent:Dirigent-like protein)	sp|A2WPN7|SALT_ORYSI(Salt stress-induced protein OS=Oryza sativa subsp. indica OX=39946 GN=SALT PE=1 SV=2)	100191141
gene-LOC100191142	LOC100191142	seed specific protein Bn15D14A, transcript variant X1	1678	11.71	9.03	4.59	12.45	27.47	11.37	7.86	15.28	6.92	11.27	18.49	16.63	XP_008680938.1(uncharacterized protein LOC100191142 isoform X1 [Zea mays])	GO:0005737(cellular_component:cytoplasm); GO:0005874(cellular_component:microtubule)				ENOG4111YDY(S:Function unknown)	ENOG4111YDY(targeting protein for Xklp2)	PF06886.13(TPX2:Targeting protein for Xklp2 (TPX2) domain)	sp|Q84WL6|WDL3_ARATH(Protein WVD2-like 3 OS=Arabidopsis thaliana OX=3702 GN=WDL3 PE=1 SV=1)	100191142
gene-LOC100191143	LOC100191143	uncharacterized LOC100191143	1378	25.86	14.09	16.36	21.78	8.78	32.03	16.12	19.34	19.11	8.52	35.24	14.94	NP_001130051.1(uncharacterized protein LOC100191143 [Zea mays])	GO:0006355(biological_process:regulation of transcription, DNA-templated); GO:0003746(molecular_function:translation elongation factor activity); GO:0032783(cellular_component:ELL-EAF complex)	K15186	EAF		ENOG4111KQJ(K:Transcription)	ENOG4111KQJ(ELL associated factor)	PF09816.11(EAF:RNA polymerase II transcription elongation factor)	sp|B3NA01|EAF_DROER(Ell-associated factor Eaf OS=Drosophila erecta OX=7220 GN=Eaf PE=3 SV=2)	100191143
gene-LOC100191144	LOC100191144	Galactose mutarotase-like superfamily protein	1707	2.11	1.3	0.13	2.02	2.19	2.18	0.46	3.47	0.35	0.76	1.66	0.9	NP_001130052.1(uncharacterized protein LOC100191144 precursor [Zea mays])	GO:0005975(biological_process:carbohydrate metabolic process); GO:0016853(molecular_function:isomerase activity); GO:0004034(molecular_function:aldose 1-epimerase activity); GO:0033499(biological_process:galactose catabolic process via UDP-galactose); GO:0019318(biological_process:hexose metabolic process); GO:0030246(molecular_function:carbohydrate binding); GO:0006006(biological_process:glucose…	K01785	galM, GALM	map00010(Glycolysis / Gluconeogenesis); map00052(Galactose metabolism)	COG2017(G:Carbohydrate transport and metabolism)	COG2017(converts alpha-aldose to the beta-anomer. It is active on D-glucose, L-arabinose, D-xylose, D-galactose, maltose and lactose (By similarity))	PF01263.22(Aldose_epim:Aldose 1-epimerase)	sp|Q66HG4|GALM_RAT(Galactose mutarotase OS=Rattus norvegicus OX=10116 GN=Galm PE=1 SV=1)	100191144
gene-LOC100191145	LOC100191145	putative thioredoxin superfamily protein	1450	10.4	8.78	7.6	7.82	11.68	11.62	6.53	16.84	10.88	9	10.43	9.97	NP_001130053.1(putative thioredoxin superfamily protein [Zea mays])					COG0526(O:Posttranslational modification, protein turnover, chaperones)	COG0526(Thioredoxin)	PF00085.22(Thioredoxin:Thioredoxin)	sp|Q10M18|TRL12_ORYSJ(Thioredoxin-like 1-2, chloroplastic OS=Oryza sativa subsp. japonica OX=39947 GN=Os03g0326500 PE=2 SV=1)	100191145
gene-LOC100191146	LOC100191146	uncharacterized LOC100191146	1153	56.2	34.93	24.82	57.48	73.05	57.94	42.84	143.13	27.08	52.28	60.07	40.06	NP_001130054.1(Glycine-rich RNA-binding protein 3, mitochondrial [Zea mays])	GO:0016021(cellular_component:integral component of membrane); GO:0003723(molecular_function:RNA binding)	K12741	HNRNPA1_3	map03040(Spliceosome)	ENOG41121QZ(S:Function unknown); COG0724(S:Function unknown)	ENOG41121QZ(Glycine-rich RNA-binding protein); COG0724(Rna-binding protein)	PF00076.24(RRM_1:RNA recognition motif. (a.k.a. RRM, RBD, or RNP domain))	sp|Q9FNR1|RBG3_ARATH(Glycine-rich RNA-binding protein 3, mitochondrial OS=Arabidopsis thaliana OX=3702 GN=RBG3 PE=1 SV=1)	100191146
gene-LOC100191147	LOC100191147	Putative MAPKKK family protein kinase, transcript variant X1	2810	9.21	6.06	5.23	8.53	8.66	11.21	8.08	11.59	5.27	6.51	13.65	8.11	XP_008661292.1(uncharacterized protein LOC100191147 isoform X1 [Zea mays])	GO:0000049(molecular_function:tRNA binding); GO:0016021(cellular_component:integral component of membrane); GO:0005634(cellular_component:nucleus); GO:0033588(cellular_component:Elongator holoenzyme complex); GO:0002926(biological_process:tRNA wobble base 5-methoxycarbonylmethyl-2-thiouridine biosynthesis.); GO:0004672(molecular_function:protein kinase activity); GO:0005829(cellular_component:cyt…	K04421	MAP3K3, MEKK3		ENOG410XQGS(T:Signal transduction mechanisms)	ENOG410XQGS(mitogen-activated protein kinase kinase kinase)	PF00069.27(Pkinase:Protein kinase domain); PF07714.19(PK_Tyr_Ser-Thr:Protein tyrosine and serine/threonine kinase); PF14531.8(Kinase-like:Kinase-like); PF03109.18(ABC1:ABC1 atypical kinase-like domain)	sp|F4HRJ4|M3K3A_ARATH(Mitogen-activated protein kinase kinase kinase 3 OS=Arabidopsis thaliana OX=3702 GN=MAPKKK3 PE=1 SV=1)	100191147
gene-LOC100191148	LOC100191148	uncharacterized LOC100191148	1375	23.66	15.21	14.87	25.96	18.15	22.33	19.31	45.72	16.46	33.47	31.03	22.08	NP_001130056.1(Protein SCO1 homolog 1, mitochondrial-like [Zea mays])	GO:0009793(biological_process:embryo development ending in seed dormancy); GO:0005507(molecular_function:copper ion binding); GO:0016021(cellular_component:integral component of membrane); GO:0005739(cellular_component:mitochondrion); GO:0033617(biological_process:mitochondrial respiratory chain complex IV assembly)	K07152	SCO1		COG1999(S:Function unknown)	COG1999(Electron transport protein SCO1 SenC)	PF02630.16(SCO1-SenC:SCO1/SenC); PF00578.23(AhpC-TSA:AhpC/TSA family); PF13905.8(Thioredoxin_8:Thioredoxin-like); PF08534.12(Redoxin:Redoxin)	sp|Q8VYP0|SCO11_ARATH(Protein SCO1 homolog 1, mitochondrial OS=Arabidopsis thaliana OX=3702 GN=HCC1 PE=1 SV=1)	100191148
gene-LOC100191149	LOC100191149	uncharacterized LOC100191149	1482	14.16	6.78	3.59	12.38	8.07	14.53	12.62	30.52	8.11	21.29	22.95	15.37	AQK75148.1(Methionine aminopeptidase 1D chloroplastic/mitochondrial [Zea mays])	GO:0004177(molecular_function:aminopeptidase activity); GO:0070615(molecular_function:nucleosome-dependent ATPase activity); GO:0045003(biological_process:double-strand break repair via synthesis-dependent strand annealing); GO:0016021(cellular_component:integral component of membrane); GO:0015616(molecular_function:DNA translocase activity); GO:0007131(biological_process:reciprocal meiotic recom…				ENOG4111GYB(S:Function unknown)	ENOG4111GYB(-)	PF14295.8(PAN_4:PAN domain)		100191149
gene-LOC100191150	LOC100191150	uncharacterized LOC100191150	1188	31.13	17.26	13.78	30.48	24.77	34.04	24.08	62.59	18.32	31.15	47.69	28.41	NP_001130058.1(SelT-like protein-like precursor [Zea mays])	GO:0045454(biological_process:cell redox homeostasis); GO:0005789(cellular_component:endoplasmic reticulum membrane); GO:0004791(molecular_function:thioredoxin-disulfide reductase activity)	K22366	SELENOT		ENOG4111J49(O:Posttranslational modification, protein turnover, chaperones)	ENOG4111J49(selenoprotein T)	PF10262.11(Rdx:Rdx family)	sp|Q9STZ2|SELT_ARATH(SelT-like protein OS=Arabidopsis thaliana OX=3702 GN=At3g47300 PE=2 SV=2)	100191150
gene-LOC100191151	LOC100191151	uncharacterized LOC100191151	1751	3.76	0.92	0.96	0.79	2.7	1.12	0.39	18.58	1.67	1.43	2.4	2.08	NP_001130059.2(Probable glucuronosyltransferase Os01g0926700 precursor [Zea mays])	GO:0005794(cellular_component:Golgi apparatus); GO:0009834(biological_process:plant-type secondary cell wall biogenesis); GO:0006486(biological_process:protein glycosylation); GO:0016020(cellular_component:membrane); GO:0016757(molecular_function:transferase activity, transferring glycosyl groups); GO:0010417(biological_process:glucuronoxylan biosynthetic process)	K20870	IRX10		ENOG410XTFH(S:Function unknown)	ENOG410XTFH(Exostosin)	PF03016.17(Exostosin:Exostosin family)	sp|Q8S1X7|GT15_ORYSJ(Probable glucuronosyltransferase Os01g0926700 OS=Oryza sativa subsp. japonica OX=39947 GN=Os01g0926700 PE=3 SV=1)	100191151
gene-LOC100191152	LOC100191152	uncharacterized LOC100191152	1328	61.06	62.56	52.02	56.46	74.63	73.2	40.8	83.74	35.25	68.28	68.55	56.7	NP_001130060.1(Choline-phosphate cytidylyltransferase 1 [Zea mays])	GO:0016779(molecular_function:nucleotidyltransferase activity); GO:0031210(molecular_function:phosphatidylcholine binding); GO:0016021(cellular_component:integral component of membrane); GO:0004105(molecular_function:choline-phosphate cytidylyltransferase activity); GO:0008654(biological_process:phospholipid biosynthetic process)	K00968	PCYT1	map00564(Glycerophospholipid metabolism); map00440(Phosphonate and phosphinate metabolism)	COG0615(I:Lipid transport and metabolism); COG0615(M:Cell wall/membrane/envelope biogenesis)	COG0615(cytidylyltransferase); COG0615(cytidylyltransferase)	PF01467.28(CTP_transf_like:Cytidylyltransferase-like)	sp|Q9ZV56|CCT1_ARATH(Choline-phosphate cytidylyltransferase 1 OS=Arabidopsis thaliana OX=3702 GN=CCT1 PE=1 SV=1)	100191152
gene-LOC100191153	LOC100191153	Peroxidase 24	1357	1.28	0.85	0.22	0.63	1.15	1.77	0.77	3.1	0.54	0.49	1.62	0.91	NP_001130061.1(Peroxidase 24-like [Zea mays])	GO:0020037(molecular_function:heme binding); GO:0006979(biological_process:response to oxidative stress); GO:0005576(cellular_component:extracellular region); GO:0042744(biological_process:hydrogen peroxide catabolic process); GO:0009505(cellular_component:plant-type cell wall); GO:0046872(molecular_function:metal ion binding); GO:0004601(molecular_function:peroxidase activity); GO:0009506(cellul…	K00430	E1.11.1.7	map00940(Phenylpropanoid biosynthesis)	ENOG410Y9ME(G:Carbohydrate transport and metabolism)	ENOG410Y9ME(peroxidase)	PF00141.25(peroxidase:Peroxidase)	sp|O23044|PER3_ARATH(Peroxidase 3 OS=Arabidopsis thaliana OX=3702 GN=PER3 PE=2 SV=1)	100191153
gene-LOC100191154	LOC100191154	uncharacterized LOC100191154	1048	27.12	18.14	15.52	33.85	31.69	34.93	19.04	33.36	12.65	23.87	42.84	19.41	NP_001130062.1(Proteasome subunit alpha type-6-like [Zea mays])	GO:0005737(cellular_component:cytoplasm); GO:0032025(biological_process:response to cobalt ion); GO:0004175(molecular_function:endopeptidase activity); GO:0005839(cellular_component:proteasome core complex); GO:0043161(biological_process:proteasome-mediated ubiquitin-dependent protein catabolic process); GO:0005634(cellular_component:nucleus); GO:0010499(biological_process:proteasomal ubiquitin-i…	K02730	PSMA6	map03050(Proteasome)	ENOG410XR7X(O:Posttranslational modification, protein turnover, chaperones)	ENOG410XR7X(The proteasome is a multicatalytic proteinase complex which is characterized by its ability to cleave peptides with Arg, Phe, Tyr, Leu, and Glu adjacent to the leaving group at neutral or slightly basic pH. The proteasome has an ATP-dependent proteolytic activity (By similarity))	PF00227.28(Proteasome:Proteasome subunit); PF10584.11(Proteasome_A_N:Proteasome subunit A N-terminal signature)	sp|Q9LSU3|PSA6_ORYSJ(Proteasome subunit alpha type-6 OS=Oryza sativa subsp. japonica OX=39947 GN=PAA1 PE=2 SV=1)	100191154
gene-LOC100191155	LOC100191155	uncharacterized LOC100191155	1389	38.18	28.87	9.87	44.12	56.27	45.54	29.93	42.14	15.12	26	53.91	34.2	NP_001130063.1(uncharacterized protein LOC100191155 [Zea mays])					ENOG4111MHJ(S:Function unknown)	ENOG4111MHJ(-)			100191155
gene-LOC100191156	LOC100191156	arginine/serine-rich splicing factor SC32 transcript II	1227	29.41	26.42	25.39	21.97	44.6	35.88	14.62	34.79	17.34	25.73	31.78	24.02	NP_001130064.1(arginine/serine-rich splicing factor SC32 transcript II [Zea mays])	GO:0005737(cellular_component:cytoplasm); GO:0016607(cellular_component:nuclear speck); GO:0003723(molecular_function:RNA binding); GO:0000398(biological_process:mRNA splicing, via spliceosome)	K12891	SRSF2_8, SFRS2A_B	map03040(Spliceosome)	ENOG4111NJ8(A:RNA processing and modification)	ENOG4111NJ8(serine arginine-rich splicing factor)	PF00076.24(RRM_1:RNA recognition motif. (a.k.a. RRM, RBD, or RNP domain))	sp|Q9FMG4|SC35_ARATH(Serine/arginine-rich splicing factor SC35 OS=Arabidopsis thaliana OX=3702 GN=SC35 PE=1 SV=1)	100191156
gene-LOC100191157	LOC100191157	RING/U-box superfamily protein, transcript variant X1	1656	4.24	3.75	2.81	4.72	4.22	7.19	3.93	6.25	3.35	5.46	4.45	2.68	NP_001130065.2(E3 ubiquitin-protein ligase SIRP1 [Zea mays])	GO:0006511(biological_process:ubiquitin-dependent protein catabolic process); GO:0061630(molecular_function:ubiquitin protein ligase activity)	K11982	RNF115_126		ENOG41121N2(O:Posttranslational modification, protein turnover, chaperones)	ENOG41121N2(zinc ion binding)	PF13639.8(zf-RING_2:Ring finger domain); PF14369.8(zinc_ribbon_9:zinc-ribbon); PF13923.8(zf-C3HC4_2:Zinc finger, C3HC4 type (RING finger)); PF17123.7(zf-RING_11:RING-like zinc finger); PF12678.9(zf-rbx1:RING-H2 zinc finger domain); PF00097.27(zf-C3HC4:Zinc finger, C3HC4 type (RING finger)); PF14634.8(zf-RING_5:zinc-RING finger domain); PF13920.8(zf-C3HC4_3:Zinc finger, C3HC4 type (RING finger)); …	sp|Q6AVN2|SIRP1_ORYSJ(E3 ubiquitin-protein ligase SIRP1 OS=Oryza sativa subsp. japonica OX=39947 GN=SIRP1 PE=1 SV=1)	100191157
gene-LOC100191158	LOC100191158	uncharacterized LOC100191158	1558	23.1	13.36	14.39	18.05	26.04	25.47	22.56	52.41	19.41	22.94	43.15	21.25	NP_001130066.1(uncharacterized protein LOC100191158 [Zea mays])	GO:0009507(cellular_component:chloroplast)				ENOG410XX7Q(S:Function unknown)	ENOG410XX7Q(-)			100191158
gene-LOC100191159	LOC100191159	GBF-interacting protein 1	3004	13.94	11.84	5.82	14.64	19.71	20.41	11.82	15.42	7.82	9.04	22.3	12.12	NP_001345356.1(uncharacterized protein LOC100191159 [Zea mays])					ENOG410YCKV(S:Function unknown)	ENOG410YCKV(function DUF1296 domain containing protein, expressed)	PF06972.13(GIP1_N:GBF-interacting protein 1 N-terminal)		100191159
gene-LOC100191160	LOC100191160	uncharacterized LOC100191160	1439	2.68	2.05	0.71	2.7	3.03	2.7	3.02	7.16	0.66	1.51	3.78	1.75	AIB05272.1(mTERF transcription factor, partial [Zea mays])	GO:0032502(biological_process:developmental process); GO:0009658(biological_process:chloroplast organization); GO:0006355(biological_process:regulation of transcription, DNA-templated); GO:0006353(biological_process:DNA-templated transcription, termination); GO:0003690(molecular_function:double-stranded DNA binding); GO:0009507(cellular_component:chloroplast)	K15032	MTERFD		ENOG410XT49(S:Function unknown)	ENOG410XT49(mitochondrial transcription termination)	PF02536.16(mTERF:mTERF)	sp|Q9FK23|MTEF8_ARATH(Transcription termination factor MTERF8, chloroplastic OS=Arabidopsis thaliana OX=3702 GN=MTERF8 PE=1 SV=1)	100191160
gene-LOC100191161	LOC100191161	uncharacterized LOC100191161	1207	0.26	0.11	0.16	0.21	0.24	0.56	0.5	7.16	2.09	0.54	2.54	0.93	NP_001313633.1(uncharacterized protein LOC100191161 [Zea mays])					ENOG410YKIU(S:Function unknown)	ENOG410YKIU(Serine-rich)			100191161
gene-LOC100191162	LOC100191162	uncharacterized LOC100191162	1468	0.93	0.51	0.4	1.33	1.51	1.96	0.54	2.61	0.89	1.37	1.65	0.88	NP_001130069.1(uncharacterized protein LOC100191162 [Zea mays])	GO:0016021(cellular_component:integral component of membrane); GO:0016020(cellular_component:membrane)				ENOG410XWWT(S:Function unknown)	ENOG410XWWT(-)	PF13398.8(Peptidase_M50B:Peptidase M50B-like)		100191162
gene-LOC100191163	LOC100191163	uncharacterized LOC100191163	1402	4.87	4.35	1.7	5.2	8.16	5.66	5.24	10.12	2.26	4.51	7.77	4.49	AQK52605.1(multipolar spindle 1 [Zea mays])	GO:0042138(biological_process:meiotic DNA double-strand break formation); GO:0007059(biological_process:chromosome segregation); GO:0007140(biological_process:male meiosis); GO:0000212(biological_process:meiotic spindle organization)				ENOG410Z7Q5(S:Function unknown)	ENOG410Z7Q5(-)		sp|F4KDF5|MUPS1_ARATH(Protein MULTIPOLAR SPINDLE 1 OS=Arabidopsis thaliana OX=3702 GN=MPS1 PE=2 SV=2)	100191163
gene-LOC100191164	LOC100191164	putative inactive dual specificity protein phosphatase-like, transcript variant X2	1732	11.38	9.01	5.98	12.91	14	15.78	7.91	15.24	6.79	10.82	14.13	7.59	XP_008666995.1(uncharacterized protein LOC100191164 isoform X1 [Zea mays])	GO:0006470(biological_process:protein dephosphorylation); GO:0004725(molecular_function:protein tyrosine phosphatase activity); GO:0008138(molecular_function:protein tyrosine/serine/threonine phosphatase activity)	K14819	DUSP12, YVH1		COG2453(T:Signal transduction mechanisms)	COG2453(dual specificity phosphatase)	PF00782.22(DSPc:Dual specificity phosphatase, catalytic domain)	sp|Q9UNI6|DUS12_HUMAN(Dual specificity protein phosphatase 12 OS=Homo sapiens OX=9606 GN=DUSP12 PE=1 SV=1)	100191164
gene-LOC100191165	LOC100191165	2-dehydro-3-deoxyphosphooctonate aldolase	1373	8.98	7.35	3.13	12.3	10.96	13.24	7.76	19.11	5.05	9.54	16.33	7.67	NP_001130072.1(2-dehydro-3-deoxyphosphooctonate aldolase [Zea mays])	GO:0005737(cellular_component:cytoplasm); GO:0009058(biological_process:biosynthetic process); GO:0008676(molecular_function:3-deoxy-8-phosphooctulonate synthase activity)	K01627	kdsA	map01250(Biosynthesis of nucleotide sugars)	COG2877(M:Cell wall/membrane/envelope biogenesis)	COG2877(Phospho-2-dehydro-3-deoxyoctonate aldolase)	PF00793.22(DAHP_synth_1:DAHP synthetase I family)	sp|O50044|KDSA_PEA(2-dehydro-3-deoxyphosphooctonate aldolase OS=Pisum sativum OX=3888 GN=KDSA PE=2 SV=1)	100191165
gene-LOC100191166	LOC100191166	uncharacterized LOC100191166	1346	2.19	0.16	0.3	2.31	0.74	0.78	3.15	8	4.9	5.31	7.78	3.35	PWZ56950.1(putative tRNA (guanine(26)-N(2))-dimethyltransferase 1 [Zea mays])	GO:0000049(molecular_function:tRNA binding); GO:0004809(molecular_function:tRNA (guanine-N2-)-methyltransferase activity); GO:0009639(biological_process:response to red or far red light)				ENOG41103YD(S:Function unknown)	ENOG41103YD(-)			100191166
gene-LOC100191167	LOC100191167	uncharacterized LOC100191167	1459	11.92	8.07	3.85	10.34	15.06	11.95	10.04	19.68	3.29	11.95	8.52	9.04	NP_001130074.1(Probable protein phosphatase 2C 62 [Zea mays])	GO:0042273(biological_process:ribosomal large subunit biogenesis); GO:0005730(cellular_component:nucleolus); GO:0006470(biological_process:protein dephosphorylation); GO:0004722(molecular_function:protein serine/threonine phosphatase activity); GO:0106306(deleted:old GO); GO:0106307(deleted:old GO)	K17506	PPM1L, PP2CE		COG0631(T:Signal transduction mechanisms)	COG0631(Phosphatase)	PF00481.23(PP2C:Protein phosphatase 2C); PF07228.14(SpoIIE:Stage II sporulation protein E (SpoIIE))	sp|Q0D673|P2C62_ORYSJ(Probable protein phosphatase 2C 62 OS=Oryza sativa subsp. japonica OX=39947 GN=Os07g0507000 PE=2 SV=1)	100191167
gene-LOC100191168	LOC100191168	uncharacterized LOC100191168	1122	13.35	9.27	7.68	16.26	17.98	14.42	11.49	30.67	11.54	21.75	18.98	14.91	NP_001130075.1(Ras-related protein Rab11C [Zea mays])	GO:0005768(cellular_component:endosome); GO:0003924(molecular_function:GTPase activity); GO:0005794(cellular_component:Golgi apparatus); GO:0005525(molecular_function:GTP binding)	K07904	RAB11A	map04144(Endocytosis)	COG1100(S:Function unknown)	COG1100(GTP-binding Protein)	PF00071.24(Ras:Ras family); PF08477.15(Roc:Ras of Complex, Roc, domain of DAPkinase); PF00025.23(Arf:ADP-ribosylation factor family); PF01926.25(MMR_HSR1:50S ribosome-binding GTPase)	sp|Q40193|RB11C_LOTJA(Ras-related protein Rab11C OS=Lotus japonicus OX=34305 GN=RAB11C PE=2 SV=1)	100191168
gene-LOC100191169	LOC100191169	uncharacterized LOC100191169	1534	23.42	28	31.68	12.58	13.1	18.82	17.31	7.91	16.94	18.57	35.9	22.68	NP_001130076.1(uncharacterized protein LOC100191169 [Zea mays])	GO:0005542(molecular_function:folic acid binding); GO:0016740(molecular_function:transferase activity)				COG3643(E:Amino acid transport and metabolism)	COG3643(Glutamate formiminotransferase)	PF07837.14(FTCD_N:Formiminotransferase domain, N-terminal subdomain)	sp|Q9HI69|GLFT_THEAC(Glutamate formimidoyltransferase OS=Thermoplasma acidophilum (strain ATCC 25905 / DSM 1728 / JCM 9062 / NBRC 15155 / AMRC-C165) OX=273075 GN=Ta1476 PE=1 SV=1)	100191169
gene-LOC100191170	LOC100191170	uncharacterized LOC100191170	1427	1.99	1.6	1.25	2.48	2.14	2.01	2.61	7.11	1.77	3.52	5.04	4.56	NP_001130077.1(uncharacterized protein LOC100191170 [Zea mays])	GO:0003700(molecular_function:transcription factor activity, sequence-specific DNA binding); GO:0043565(molecular_function:sequence-specific DNA binding); GO:0005634(cellular_component:nucleus)				ENOG410YMC4(S:Function unknown)	ENOG410YMC4(WRKY)	PF03106.17(WRKY:WRKY DNA -binding domain)	sp|Q9C983|WRK57_ARATH(Probable WRKY transcription factor 57 OS=Arabidopsis thaliana OX=3702 GN=WRKY57 PE=2 SV=1)	100191170
gene-LOC100191171	LOC100191171	Pantoate--beta-alanine ligase	1424	4.47	3.15	1.47	3.36	5.11	4.71	2.1	4.82	1.24	1.59	3.95	2.89	NP_001130078.1(Pantoate--beta-alanine ligase-like [Zea mays])	GO:0005829(cellular_component:cytosol); GO:0015940(biological_process:pantothenate biosynthetic process); GO:0009793(biological_process:embryo development ending in seed dormancy); GO:0004592(molecular_function:pantoate-beta-alanine ligase activity); GO:0005524(molecular_function:ATP binding); GO:0042803(molecular_function:protein homodimerization activity)	K01918	panC	map00770(Pantothenate and CoA biosynthesis); map00410(beta-Alanine metabolism); map01240(Biosynthesis of cofactors)	COG0414(H:Coenzyme transport and metabolism)	COG0414(Catalyzes the condensation of pantoate with beta-alanine in an ATP-dependent reaction via a pantoyl-adenylate intermediate (By similarity))	PF02569.17(Pantoate_ligase:Pantoate-beta-alanine ligase)	sp|O24210|PANC_ORYSJ(Pantoate--beta-alanine ligase OS=Oryza sativa subsp. japonica OX=39947 GN=PANC PE=2 SV=2)	100191171
gene-LOC100191172	LOC100191172	uncharacterized LOC100191172	1757	14.8	10.91	5.19	15.4	17.23	15.06	11.73	21.13	9.13	12.45	17.7	10.04	NP_001130079.1(Protein Barley B recombinant [Zea mays])	GO:0043565(molecular_function:sequence-specific DNA binding); GO:0003700(molecular_function:transcription factor activity, sequence-specific DNA binding); GO:0005634(cellular_component:nucleus); GO:0009723(biological_process:response to ethylene); GO:0006355(biological_process:regulation of transcription, DNA-templated); GO:0003677(molecular_function:DNA binding)				ENOG410YBIV(K:Transcription)	ENOG410YBIV(GAGA-binding transcriptional activator)	PF06217.14(GAGA_bind:GAGA binding protein-like family)	sp|Q8GUC3|BBR_HORVU(Protein Barley B recombinant OS=Hordeum vulgare OX=4513 GN=BBR PE=1 SV=1)	100191172
gene-LOC100191173	LOC100191173	uncharacterized LOC100191173	1411	5.7	2.88	1.95	6.16	5.74	3.86	3.88	4.49	3.37	5.68	3.24	3.86	ACF85887.1(unknown [Zea mays])	GO:0016021(cellular_component:integral component of membrane); GO:0016757(molecular_function:transferase activity, transferring glycosyl groups)				ENOG411189B(S:Function unknown)	ENOG411189B(Core-2/I-Branching enzyme)	PF02485.23(Branch:Core-2/I-Branching enzyme)	sp|Q65XS5|BC10_ORYSJ(Glycosyltransferase BC10 OS=Oryza sativa subsp. japonica OX=39947 GN=BC10 PE=1 SV=1)	100191173
gene-LOC100191174	LOC100191174	uncharacterized LOC100191174	1439	12.61	9.07	3.73	14.6	16.92	16.82	10.74	18.98	7.85	7.06	15.15	11.92	ACN30669.1(unknown [Zea mays])					ENOG410Y6CZ(S:Function unknown)	ENOG410Y6CZ(Agenet domain)	PF05641.14(Agenet:Agenet domain)		100191174
gene-LOC100191175	LOC100191175	uncharacterized LOC100191175	1459	1.02	0	0.1	0.03	0.71	1.41	0.03	0	0.22	0.03	0.19	0.76	NP_001130082.1(uncharacterized protein LOC100191175 [Zea mays])	GO:0003700(molecular_function:transcription factor activity, sequence-specific DNA binding); GO:0043565(molecular_function:sequence-specific DNA binding); GO:0005634(cellular_component:nucleus); GO:2000032(biological_process:regulation of secondary shoot formation)				ENOG410Z0VC(K:Transcription)	ENOG410Z0VC(Transcription factor)	PF03634.15(TCP:TCP family transcription factor)	sp|A1YKT1|TCP18_ARATH(Transcription factor TCP18 OS=Arabidopsis thaliana OX=3702 GN=TCP18 PE=1 SV=1)	100191175
gene-LOC100191176	LOC100191176	uncharacterized LOC100191176	1333	8.43	7.5	4.96	8.81	9.06	9.9	6.41	10.01	3.37	4.47	8.27	5.01	ACF78207.1(unknown [Zea mays])	GO:0016301(molecular_function:kinase activity); GO:0004765(molecular_function:shikimate kinase activity); GO:0009507(cellular_component:chloroplast)				ENOG410XSXA(S:Function unknown)	ENOG410XSXA(Shikimate kinase)	PF01202.24(SKI:Shikimate kinase)	sp|O82290|SKL2_ARATH(Probable inactive shikimate kinase like 2, chloroplastic OS=Arabidopsis thaliana OX=3702 GN=SKL2 PE=2 SV=2)	100191176
gene-LOC100191177	LOC100191177	alpha/beta-Hydrolases superfamily protein	1342	1	0.86	1.79	1.18	1.27	1.31	0	1.41	1.57	0.14	1.61	0.59	NP_001130084.1(Caffeoylshikimate esterase-like [Zea mays])	GO:0005794(cellular_component:Golgi apparatus); GO:0016020(cellular_component:membrane); GO:0016298(molecular_function:lipase activity); GO:0005783(cellular_component:endoplasmic reticulum); GO:0047372(molecular_function:acylglycerol lipase activity)	K01054	MGLL	map00561(Glycerolipid metabolism)	COG2267(I:Lipid transport and metabolism)	COG2267(alpha beta hydrolase fold)	PF12146.10(Hydrolase_4:Serine aminopeptidase, S33); PF12697.9(Abhydrolase_6:Alpha/beta hydrolase family); PF00561.22(Abhydrolase_1:alpha/beta hydrolase fold); PF00326.23(Peptidase_S9:Prolyl oligopeptidase family); PF07859.15(Abhydrolase_3:alpha/beta hydrolase fold)	sp|Q9C942|CSE_ARATH(Caffeoylshikimate esterase OS=Arabidopsis thaliana OX=3702 GN=CSE PE=1 SV=1)	100191177
gene-LOC100191178	LOC100191178	uncharacterized LOC100191178	1487	0	0.59	0.12	0.12	0.54	0.23	0	0.23	0.06	0.03	0.18	0	NP_001130085.1(GDSL esterase/lipase precursor [Zea mays])	GO:0016788(molecular_function:hydrolase activity, acting on ester bonds)				ENOG41107YA(S:Function unknown)	ENOG41107YA(GDSL-like Lipase/Acylhydrolase)	PF00657.24(Lipase_GDSL:GDSL-like Lipase/Acylhydrolase)	sp|Q9FVV1|GDL28_ARATH(GDSL esterase/lipase At1g71250 OS=Arabidopsis thaliana OX=3702 GN=At1g71250 PE=2 SV=1)	100191178
gene-LOC100191179	LOC100191179	uncharacterized LOC100191179	1396	13.22	14.98	6.85	17.5	17.15	14.36	11.42	29.21	11.46	12.13	12.11	11.03	AQK90310.1(Synaptic glycoprotein SC2 [Zea mays])	GO:0016627(molecular_function:oxidoreductase activity, acting on the CH-CH group of donors); GO:0006629(biological_process:lipid metabolic process); GO:0042761(biological_process:very long-chain fatty acid biosynthetic process); GO:0016021(cellular_component:integral component of membrane); GO:0016491(molecular_function:oxidoreductase activity)	K10258	TER, TSC13, CER10	map01040(Biosynthesis of unsaturated fatty acids); map00062(Fatty acid elongation)	ENOG410XR2S(S:Function unknown)	ENOG410XR2S(Trans-2,3-enoyl-CoA)	PF02544.18(Steroid_dh:3-oxo-5-alpha-steroid 4-dehydrogenase)	sp|Q9M2U2|TECR_ARATH(Very-long-chain enoyl-CoA reductase OS=Arabidopsis thaliana OX=3702 GN=ECR PE=1 SV=1)	100191179
gene-LOC100191180	LOC100191180	uncharacterized LOC100191180, transcript variant X1	2119	0.53	0.48	0.03	0.27	0.3	0.66	0.61	0.92	0.15	0.24	1.9	0.37	XP_008650768.1(uncharacterized protein LOC100191180 isoform X1 [Zea mays])	GO:0046872(molecular_function:metal ion binding); GO:0016874(molecular_function:ligase activity)				COG2802(O:Posttranslational modification, protein turnover, chaperones)	COG2802(Peptidase S16, lon domain protein)	PF13923.8(zf-C3HC4_2:Zinc finger, C3HC4 type (RING finger)); PF00097.27(zf-C3HC4:Zinc finger, C3HC4 type (RING finger)); PF13920.8(zf-C3HC4_3:Zinc finger, C3HC4 type (RING finger)); PF15227.8(zf-C3HC4_4:zinc finger of C3HC4-type, RING); PF13639.8(zf-RING_2:Ring finger domain); PF13445.8(zf-RING_UBOX:RING-type zinc-finger)	sp|Q7T308|RN168_DANRE(E3 ubiquitin-protein ligase rnf168 OS=Danio rerio OX=7955 GN=rnf168 PE=2 SV=1)	100191180
gene-LOC100191181	LOC100191181	uncharacterized LOC100191181	1398	8.54	6.54	3.57	8.99	7.57	8.94	5.55	7.71	4.16	4.77	11.99	6.3	NP_001130088.1(Ankyrin repeat domain-containing protein EMB506, chloroplastic [Zea mays])					COG0666(S:Function unknown)	COG0666(Ankyrin Repeat)	PF12796.9(Ank_2:Ankyrin repeats (3 copies)); PF13637.8(Ank_4:Ankyrin repeats (many copies)); PF00023.32(Ank:Ankyrin repeat); PF13857.8(Ank_5:Ankyrin repeats (many copies)); PF13606.8(Ank_3:Ankyrin repeat)	sp|Q9SQK3|EM506_ARATH(Ankyrin repeat domain-containing protein EMB506, chloroplastic OS=Arabidopsis thaliana OX=3702 GN=EMB506 PE=1 SV=1)	100191181
gene-LOC100191182	LOC100191182	uncharacterized LOC100191182	1634	1.83	2.03	1.24	2.35	2.1	2.53	1.4	3.16	1.04	2.43	1.8	1.12	NP_001130089.1(Transcription factor RF2b [Zea mays])	GO:0003700(molecular_function:transcription factor activity, sequence-specific DNA binding); GO:0005634(cellular_component:nucleus)				ENOG410YGG3(K:Transcription)	ENOG410YGG3(Transcription factor)	PF00170.23(bZIP_1:bZIP transcription factor); PF07716.17(bZIP_2:Basic region leucine zipper); PF14662.8(KASH_CCD:Coiled-coil region of CCDC155 or KASH); PF03131.19(bZIP_Maf:bZIP Maf transcription factor)	sp|Q6S4P4|RF2B_ORYSJ(Transcription factor RF2b OS=Oryza sativa subsp. japonica OX=39947 GN=RF2b PE=1 SV=2)	100191182
gene-LOC100191183	LOC100191183	uncharacterized LOC100191183, transcript variant X1	1949	1.62	1.04	0.53	1.81	2.08	2.7	1.52	3.73	0.52	1.58	2.56	1.65	XP_020399031.1(uncharacterized protein LOC100191183 isoform X1 [Zea mays])	GO:0004309(molecular_function:exopolyphosphatase activity); GO:0005737(cellular_component:cytoplasm); GO:0006798(biological_process:polyphosphate catabolic process)				ENOG410YC7W(S:Function unknown)	ENOG410YC7W(-)			100191183
gene-LOC100191184	LOC100191184	uncharacterized LOC100191184	1218	82.4	93.15	39.27	73.18	160.62	100.31	89.37	78.81	44.77	56.79	92.07	103.08	ACG36034.1(reticulon [Zea mays])	GO:0016021(cellular_component:integral component of membrane); GO:0005789(cellular_component:endoplasmic reticulum membrane)				ENOG410XPKH(U:Intracellular trafficking, secretion, and vesicular transport)	ENOG410XPKH(Reticulon)	PF02453.19(Reticulon:Reticulon)	sp|Q9SUT9|RTNLB_ARATH(Reticulon-like protein B2 OS=Arabidopsis thaliana OX=3702 GN=RTNLB2 PE=1 SV=1)	100191184
gene-LOC100191185	LOC100191185	uncharacterized LOC100191185	1270	13.31	14.15	9.77	23.55	22.46	15.51	6.37	15.12	6.94	9.56	10.2	7.19	NP_001130092.1(Zinc finger CCCH domain-containing protein 31 [Zea mays])	GO:0005737(cellular_component:cytoplasm); GO:0005634(cellular_component:nucleus); GO:0003723(molecular_function:RNA binding); GO:0003677(molecular_function:DNA binding); GO:0046872(molecular_function:metal ion binding); GO:0010468(biological_process:regulation of gene expression); GO:0003729(molecular_function:mRNA binding)				COG5063(S:Function unknown)	COG5063(zinc finger)	PF00642.26(zf-CCCH:Zinc finger C-x8-C-x5-C-x3-H type (and similar)); PF18044.3(zf-CCCH_4:CCCH-type zinc finger); PF18345.3(zf_CCCH_4:Zinc finger domain); PF00013.31(KH_1:KH domain); PF16131.7(Torus:Torus domain); PF14608.8(zf-CCCH_2:RNA-binding, Nab2-type zinc finger)	sp|Q7XPK1|C3H31_ORYSJ(Zinc finger CCCH domain-containing protein 31 OS=Oryza sativa subsp. japonica OX=39947 GN=Os04g0665700 PE=2 SV=1)	100191185
gene-LOC100191186	LOC100191186	uncharacterized LOC100191186	731	0.95	2.81	1.22	2.78	4.07	3.51	2.5	13.11	0.17	0.17	2.37	4.35	NP_001183745.1(uncharacterized protein LOC100191186 [Zea mays])					ENOG410YWUH(S:Function unknown)	ENOG410YWUH(expressed protein)			100191186
gene-LOC100191187	LOC100191187	UBA/TS-N domain-containing protein	1217	8.41	5.65	2.34	6.69	11.89	8.57	6.74	11.37	4.3	4.12	7.53	7.87	NP_001130094.1(UBA/TS-N domain-containing protein [Zea mays])	GO:0004252(molecular_function:serine-type endopeptidase activity); GO:0016021(cellular_component:integral component of membrane); GO:0005634(cellular_component:nucleus)	K25216	UBAC2		ENOG4111CBK(S:Function unknown)	ENOG4111CBK(UBA domain containing 2)	PF00627.33(UBA:UBA/TS-N domain); PF01694.24(Rhomboid:Rhomboid family)	sp|Q9LET3|RBL20_ARATH(Rhomboid-like protein 20 OS=Arabidopsis thaliana OX=3702 GN=RBL20 PE=2 SV=1)	100191187
gene-LOC100191188	LOC100191188	uncharacterized LOC100191188	3970	3.78	3.24	1.15	2.51	5.22	3.13	3.23	4.22	0.94	1.2	5.19	2.65	NP_001345299.1(Protein NLP2 [Zea mays])					ENOG410YA7W(S:Function unknown)	ENOG410YA7W(RWP-RK domain-containing protein)	PF02042.17(RWP-RK:RWP-RK domain); PF00564.26(PB1:PB1 domain)	sp|Q0JC27|NLP2_ORYSJ(Protein NLP2 OS=Oryza sativa subsp. japonica OX=39947 GN=NLP2 PE=2 SV=2)	100191188
gene-LOC100191189	LOC100191189	uncharacterized LOC100191189	1404	15.08	10	7.92	15.15	13.61	16.8	9.09	13.7	7.54	9.89	18.45	7.67	XP_002465801.2(serine/threonine-protein phosphatase PP2A-4 catalytic subunit isoform X1 [Sorghum bicolor])	GO:0106306(deleted:old GO); GO:0106307(deleted:old GO)	K04382	PPP2C	map04136(Autophagy - other); map03015(mRNA surveillance pathway)	COG0639(T:Signal transduction mechanisms)	COG0639(serine threonine-protein phosphatase)	PF00149.30(Metallophos:Calcineurin-like phosphoesterase); PF16891.7(STPPase_N:Serine-threonine protein phosphatase N-terminal domain)	sp|A3C4N5|PP2A4_ORYSJ(Serine/threonine-protein phosphatase PP2A-4 catalytic subunit OS=Oryza sativa subsp. japonica OX=39947 GN=PP2A4 PE=2 SV=2)	100191189
gene-LOC100191190	LOC100191190	60S ribosomal protein L7a-1	1279	52.64	40.73	16.48	69.4	88.52	52.28	37.05	113.89	20.18	49.49	72.18	25.69	NP_001130097.1(60S ribosomal protein L7a-1 [Zea mays])	GO:0042254(biological_process:ribosome biogenesis); GO:0022625(cellular_component:cytosolic large ribosomal subunit); GO:0003723(molecular_function:RNA binding); GO:0000470(biological_process:maturation of LSU-rRNA)	K02936	RP-L7Ae, RPL7A	map03010(Ribosome)	COG1358(J:Translation, ribosomal structure and biogenesis)	COG1358((ribosomal) protein)	PF01248.28(Ribosomal_L7Ae:Ribosomal protein L7Ae/L30e/S12e/Gadd45 family)	sp|P35685|RL7A1_ORYSJ(60S ribosomal protein L7a-1 OS=Oryza sativa subsp. japonica OX=39947 GN=RPL7A-1 PE=2 SV=1)	100191190
gene-LOC100191191	LOC100191191	uncharacterized LOC100191191	1462	29.37	22.09	19.71	28.53	28.23	26.45	23.28	28.87	22.14	26.15	26.22	19.19	NP_001130098.1(uncharacterized protein LOC100191191 [Zea mays])					ENOG410YMJT(S:Function unknown); ENOG410Y2MB(U:Intracellular trafficking, secretion, and vesicular transport)	ENOG410YMJT(Early fruit mRNA); ENOG410Y2MB(Syntaxin 5)			100191191
gene-LOC100191192	LOC100191192	uncharacterized LOC100191192	1450	102.02	88.03	30.35	83.36	165.36	95.37	103.11	79.82	31.97	53.08	96.85	100.72	NP_001130099.2(Oleoyl-acyl carrier protein thioesterase 1, chloroplastic [Zea mays])	GO:0006633(biological_process:fatty acid biosynthetic process); GO:0000036(molecular_function:ACP phosphopantetheine attachment site binding involved in fatty acid biosynthetic process); GO:0016297(molecular_function:acyl-[acyl-carrier-protein] hydrolase activity); GO:0016790(molecular_function:thiolester hydrolase activity); GO:0009507(cellular_component:chloroplast)	K10782	FATA	map00061(Fatty acid biosynthesis)	COG3884(I:Lipid transport and metabolism)	COG3884(acyl-ACP thioesterase)	PF01643.19(Acyl-ACP_TE:Acyl-ACP thioesterase)	sp|Q42561|FATA1_ARATH(Oleoyl-acyl carrier protein thioesterase 1, chloroplastic OS=Arabidopsis thaliana OX=3702 GN=FATA PE=1 SV=1)	100191192
gene-LOC100191193	LOC100191193	uncharacterized LOC100191193	1653	3.25	2.23	1.55	2.62	4.28	2.86	2.51	2.73	1.31	1.29	3.91	1.45	NP_001130100.1(uncharacterized protein LOC100191193 [Zea mays])	GO:0004176(molecular_function:ATP-dependent peptidase activity); GO:0016021(cellular_component:integral component of membrane); GO:0004222(molecular_function:metalloendopeptidase activity); GO:0005524(molecular_function:ATP binding)				ENOG4111J5B(S:Function unknown)	ENOG4111J5B(-)			100191193
gene-LOC100191194	LOC100191194	acid phosphatase 1	1135	5.45	3.61	3.13	6.79	4.9	6.25	6.36	11.92	5.5	5.83	8.46	3.5	NP_001130101.1(acid phosphatase 1 precursor [Zea mays])	GO:0003993(molecular_function:acid phosphatase activity)				ENOG410YCRN(S:Function unknown)	ENOG410YCRN(Acid phosphatase)	PF03767.16(Acid_phosphat_B:HAD superfamily, subfamily IIIB (Acid phosphatase))	sp|P27061|PPA1_SOLLC(Acid phosphatase 1 OS=Solanum lycopersicum OX=4081 GN=APS1 PE=2 SV=1)	100191194
gene-LOC100191195	LOC100191195	uncharacterized LOC100191195	1353	9.48	6.98	7.98	7.18	9.76	10.73	8.2	8.3	6.78	11.01	13.68	9.1	NP_001130102.1(uncharacterized protein LOC100191195 [Zea mays])	GO:0003723(molecular_function:RNA binding); GO:0009507(cellular_component:chloroplast)				ENOG4111QEK(S:Function unknown)	ENOG4111QEK(chromosome 6 open reading frame 203)	PF17774.3(YlmH_RBD:Putative RNA-binding domain in YlmH); PF01479.27(S4:S4 domain)	sp|P71020|YLMH_BACSU(Putative RNA-binding protein YlmH OS=Bacillus subtilis (strain 168) OX=224308 GN=ylmH PE=4 SV=1)	100191195
gene-LOC100191196	LOC100191196	GDSL esterase/lipase pseudogene	1881	11.96	7.57	5.97	4.21	4.86	9.97	4.01	8.02	2.96	6.05	6	5.18	AQK84452.1(GDSL esterase/lipase [Zea mays])	GO:0051287(molecular_function:NAD binding); GO:0016021(cellular_component:integral component of membrane); GO:0016788(molecular_function:hydrolase activity, acting on ester bonds)				ENOG411144R(S:Function unknown)	ENOG411144R(GDSL esterase lipase)		sp|Q9FJ45|GDL83_ARATH(GDSL esterase/lipase At5g45910 OS=Arabidopsis thaliana OX=3702 GN=At5g45910 PE=2 SV=1)	100191196
gene-LOC100191197	LOC100191197	Fasciclin-like arabinogalactan protein 3	1228	0	0	0	0	0	0	0	0	0	0	0	0	NP_001130104.1(Fasciclin-like arabinogalactan protein 3-like precursor [Zea mays])	GO:0046658(cellular_component:anchored component of plasma membrane)				ENOG410YHCU(S:Function unknown)	ENOG410YHCU(Fasciclin-like arabinogalactan protein)	PF02469.24(Fasciclin:Fasciclin domain)	sp|Q9LTW9|FLA14_ARATH(Fasciclin-like arabinogalactan protein 14 OS=Arabidopsis thaliana OX=3702 GN=FLA14 PE=2 SV=1)	100191197
gene-LOC100191198	LOC100191198	uncharacterized LOC100191198	1491	22.88	13.96	10.32	23.48	22.29	19.34	18.29	30.45	12.65	13.12	27.74	12.69	ACF78232.1(unknown [Zea mays])	GO:0071011(cellular_component:precatalytic spliceosome); GO:0000398(biological_process:mRNA splicing, via spliceosome)	K12850	PRPF38B	map03040(Spliceosome)	ENOG410XS5N(A:RNA processing and modification)	ENOG410XS5N(PRP38 pre-mRNA processing factor 38 (Yeast) domain containing B)	PF03371.17(PRP38:PRP38 family); PF12871.9(PRP38_assoc:Pre-mRNA-splicing factor 38-associated hydrophilic C-term)	sp|Q8RWB1|SRL1_ARATH(Pre-mRNA splicing factor SR-like 1 OS=Arabidopsis thaliana OX=3702 GN=SRL1 PE=1 SV=1)	100191198
gene-LOC100191199	LOC100191199	putative serine/threonine protein phosphatase superfamily protein	1502	32.2	23.22	16.11	32.1	30.58	32.67	19.95	43.62	20.44	29.93	31.41	22.45	NP_001130106.1(putative serine/threonine protein phosphatase superfamily protein [Zea mays])	GO:0005737(cellular_component:cytoplasm); GO:0005634(cellular_component:nucleus); GO:0004722(molecular_function:protein serine/threonine phosphatase activity); GO:0106306(deleted:old GO); GO:0106307(deleted:old GO)	K06269	PPP1C	map03015(mRNA surveillance pathway)	ENOG410XPVF(T:Signal transduction mechanisms)	ENOG410XPVF(serine threonine-protein phosphatase)	PF00149.30(Metallophos:Calcineurin-like phosphoesterase); PF16891.7(STPPase_N:Serine-threonine protein phosphatase N-terminal domain)	sp|P48488|PP1_MEDSV(Serine/threonine-protein phosphatase PP1 OS=Medicago sativa subsp. varia OX=36902 GN=PP1 PE=2 SV=1)	100191199
gene-LOC100191200	LOC100191200	uncharacterized LOC100191200	1466	0.79	0.26	0.17	0.7	0.52	0.5	0.31	4.28	0.21	0.48	2.94	0.46	PWZ24615.1(Leucine-rich repeat extensin-like protein 6 [Zea mays])					ENOG410Y973(S:Function unknown)	ENOG410Y973(leucine-rich repeat extensin-like protein)	PF13855.8(LRR_8:Leucine rich repeat); PF12799.9(LRR_4:Leucine Rich repeats (2 copies)); PF08263.14(LRRNT_2:Leucine rich repeat N-terminal domain)	sp|Q9LUI1|LRX6_ARATH(Leucine-rich repeat extensin-like protein 6 OS=Arabidopsis thaliana OX=3702 GN=LRX6 PE=2 SV=1)	100191200
gene-LOC100191201	LOC100191201	glycerophosphodiester phosphodiesterase	1384	17.72	25.8	47.28	14.8	14.11	16.98	5.76	6.73	9.89	19.82	15.24	26.87	NP_001130108.1(glycerophosphodiester phosphodiesterase [Zea mays])	GO:0046475(biological_process:glycerophospholipid catabolic process); GO:0006071(biological_process:glycerol metabolic process); GO:0006629(biological_process:lipid metabolic process); GO:0008889(molecular_function:glycerophosphodiester phosphodiesterase activity)	K18696	GDE1	map00564(Glycerophospholipid metabolism)	COG0584(C:Energy production and conversion)	COG0584(glycerophosphoryl diester phosphodiesterase)	PF03009.19(GDPD:Glycerophosphoryl diester phosphodiesterase family)	sp|Q9SGA2|GDPD1_ARATH(Glycerophosphodiester phosphodiesterase GDPD1, chloroplastic OS=Arabidopsis thaliana OX=3702 GN=GDPD1 PE=1 SV=1)	100191201
gene-LOC100191202	LOC100191202	2-oxoglutarate (2OG) and Fe(II)-dependent oxygenase superfamily protein	1432	5.07	2.6	2.35	2.91	5.45	5.74	2.7	3.31	1.07	2.44	5.04	3.65	NP_001130109.1(uncharacterized protein LOC100191202 [Zea mays])					ENOG410YJ79(S:Function unknown)	ENOG410YJ79(-)	PF03171.22(2OG-FeII_Oxy:2OG-Fe(II) oxygenase superfamily)		100191202
gene-LOC100191203	LOC100191203	uncharacterized LOC100191203	1030	60.93	61.28	43.34	91.67	43.05	64.01	125.32	171.9	107.65	138.87	302.51	114.01	NP_001130110.1(Protein BUD31 homolog 1 [Zea mays])	GO:0005634(cellular_component:nucleus); GO:0000398(biological_process:mRNA splicing, via spliceosome); GO:0005681(cellular_component:spliceosomal complex)	K12873	BUD31, G10	map03040(Spliceosome)	COG5132(D:Cell cycle control, cell division, chromosome partitioning); COG5132(K:Transcription)	COG5132(BUD31 homolog); COG5132(BUD31 homolog)	PF01125.19(G10:G10 protein)	sp|Q94DE2|BD31A_ORYSJ(Protein BUD31 homolog 1 OS=Oryza sativa subsp. japonica OX=39947 GN=Os01g0857700 PE=2 SV=1)	100191203
gene-LOC100191204	LOC100191204	uncharacterized LOC100191204	1427	0.6	0.55	0.07	0.74	0.71	1.02	0.27	3.02	0.19	0.22	1.51	0.59	NP_001130111.1(uncharacterized protein LOC100191204 [Zea mays])	GO:0046872(molecular_function:metal ion binding); GO:0016874(molecular_function:ligase activity)				COG2802(O:Posttranslational modification, protein turnover, chaperones)	COG2802(Peptidase S16, lon domain protein)	PF13923.8(zf-C3HC4_2:Zinc finger, C3HC4 type (RING finger)); PF00097.27(zf-C3HC4:Zinc finger, C3HC4 type (RING finger)); PF15227.8(zf-C3HC4_4:zinc finger of C3HC4-type, RING); PF13639.8(zf-RING_2:Ring finger domain); PF13445.8(zf-RING_UBOX:RING-type zinc-finger); PF13920.8(zf-C3HC4_3:Zinc finger, C3HC4 type (RING finger))	sp|Q7T308|RN168_DANRE(E3 ubiquitin-protein ligase rnf168 OS=Danio rerio OX=7955 GN=rnf168 PE=2 SV=1)	100191204
gene-LOC100191205	LOC100191205	MADS box interactor-like	1171	8.81	4.52	3.63	8.23	4.69	6.4	3.31	16.43	4.09	6.66	11.62	6.73	NP_001130112.1(uncharacterized protein LOC100191205 [Zea mays])	GO:0016021(cellular_component:integral component of membrane)				ENOG411074G(S:Function unknown); ENOG410Y3AT(S:Function unknown)	ENOG411074G(-); ENOG410Y3AT(-)			100191205
gene-LOC100191206	LOC100191206	uncharacterized LOC100191206	1567	0.03	0	0.05	0.18	0.24	0	0.02	0	0	0	0.14	0.03	NP_001130113.1(uncharacterized protein LOC100191206 [Zea mays])	GO:0003700(molecular_function:transcription factor activity, sequence-specific DNA binding); GO:0043565(molecular_function:sequence-specific DNA binding); GO:0005634(cellular_component:nucleus)				ENOG410YIXG(K:Transcription)	ENOG410YIXG(WRKY transcription factor)	PF03106.17(WRKY:WRKY DNA -binding domain)	sp|Q9FHR7|WRK49_ARATH(Probable WRKY transcription factor 49 OS=Arabidopsis thaliana OX=3702 GN=WRKY49 PE=1 SV=1)	100191206
gene-LOC100191207	LOC100191207	uncharacterized LOC100191207	1304	0	0	0	0.18	0.04	0.16	0.18	0	0	0	0.48	0	NP_001130114.1(uncharacterized protein LOC100191207 [Zea mays])	GO:0016021(cellular_component:integral component of membrane)				ENOG410Z6ZD(S:Function unknown); ENOG411066Q(S:Function unknown)	ENOG410Z6ZD(-); ENOG411066Q(-)			100191207
gene-LOC100191208	LOC100191208	uncharacterized LOC100191208	1417	2.93	1.47	1.79	4.14	2.69	4.33	1.39	2.08	1.44	1.3	1.05	1.31	NP_001130115.1(uncharacterized protein LOC100191208 [Zea mays])	GO:0016021(cellular_component:integral component of membrane)				ENOG41106GR(S:Function unknown)	ENOG41106GR(-)	PF00646.35(F-box:F-box domain); PF12937.9(F-box-like:F-box-like)		100191208
gene-LOC100191209	LOC100191209	uncharacterized LOC100191209, transcript variant X1	2809	0.42	0.41	0.33	0.24	0.58	0.34	0.78	2.44	0.97	1.23	1.67	1.53	ACF78250.1(unknown [Zea mays])	GO:0016021(cellular_component:integral component of membrane); GO:0005789(cellular_component:endoplasmic reticulum membrane)				ENOG410Y687(S:Function unknown)	ENOG410Y687(Protein of unknown function (DUF3317))			100191209
gene-LOC100191210	LOC100191210	uncharacterized LOC100191210	1379	17.58	9.54	5.34	12.2	19.47	8.45	6.17	9.18	6.95	3.77	10.65	6.81	NP_001130116.1(KH domain-containing protein SPIN1 [Zea mays])	GO:0048577(biological_process:negative regulation of short-day photoperiodism, flowering); GO:0005634(cellular_component:nucleus); GO:0048579(biological_process:negative regulation of long-day photoperiodism, flowering); GO:0003723(molecular_function:RNA binding); GO:0003677(molecular_function:DNA binding); GO:0048024(biological_process:regulation of mRNA splicing, via spliceosome); GO:0003729(mo…	K14945	QKI		COG5176(A:RNA processing and modification)	COG5176(mRNA processing)	PF16544.7(STAR_dimer:Homodimerisation region of STAR domain protein); PF00013.31(KH_1:KH domain)	sp|Q75GR5|SPIN1_ORYSJ(KH domain-containing protein SPIN1 OS=Oryza sativa subsp. japonica OX=39947 GN=SPIN1 PE=1 SV=1)	100191210
gene-LOC100191211	LOC100191211	uncharacterized LOC100191211, transcript variant X1	1296	1.9	1.73	0.67	2.58	1.65	1.48	4.53	2.25	3.02	2.26	11.45	1.49	NP_001130117.1(uncharacterized protein LOC100191211 [Zea mays])	GO:0003700(molecular_function:transcription factor activity, sequence-specific DNA binding); GO:0005634(cellular_component:nucleus); GO:0009738(biological_process:abscisic acid-activated signaling pathway); GO:0045893(biological_process:positive regulation of transcription, DNA-templated)	K14432	ABF	map04075(Plant hormone signal transduction)	ENOG41108HE(S:Function unknown); ENOG410YFZJ(K:Transcription)	ENOG41108HE(Basic region leucine zipper); ENOG410YFZJ(ABSCISIC ACID-INSENSITIVE 5-like protein)	PF00170.23(bZIP_1:bZIP transcription factor); PF07716.17(bZIP_2:Basic region leucine zipper)	sp|Q9C5Q2|AI5L3_ARATH(ABSCISIC ACID-INSENSITIVE 5-like protein 3 OS=Arabidopsis thaliana OX=3702 GN=DPBF4 PE=1 SV=1)	100191211
gene-LOC100191212	LOC100191212	uncharacterized LOC100191212	1506	12.44	9.18	5.37	10.98	14.6	12.64	9.81	12.65	8.02	12.04	12.61	10.37	NP_001130118.1(uncharacterized protein LOC100191212 [Zea mays])	GO:0051085(biological_process:chaperone mediated protein folding requiring cofactor); GO:0005829(cellular_component:cytosol); GO:0051087(molecular_function:chaperone binding); GO:0006457(biological_process:protein folding); GO:0051082(molecular_function:unfolded protein binding)	K09510	DNAJB4		COG0484(O:Posttranslational modification, protein turnover, chaperones)	COG0484(ATP binding to DnaK triggers the release of the substrate protein, thus completing the reaction cycle. Several rounds of ATP-dependent interactions between DnaJ, DnaK and GrpE are required for fully efficient folding. Also involved, together with DnaK and GrpE, in the DNA replication of plasmids through activation of initiation proteins (By similarity))	PF01556.20(DnaJ_C:DnaJ C terminal domain); PF00226.33(DnaJ:DnaJ domain)	sp|Q5R8J8|DNJB4_PONAB(DnaJ homolog subfamily B member 4 OS=Pongo abelii OX=9601 GN=DNAJB4 PE=2 SV=1)	100191212
gene-LOC100191213	LOC100191213	Nucleotide/sugar transporter family protein	1569	0.5	0.32	0.18	0.68	0.32	1.21	0.19	0.34	0	0.11	1.42	0.32	NP_001345361.1(Nucleotide-sugar uncharacterized transporter 2-like [Zea mays])	GO:0005794(cellular_component:Golgi apparatus); GO:0015297(molecular_function:antiporter activity); GO:0016021(cellular_component:integral component of membrane); GO:0005338(molecular_function:nucleotide-sugar transmembrane transporter activity); GO:0008643(biological_process:carbohydrate transport); GO:0005464(molecular_function:UDP-xylose transmembrane transporter activity)	K15285	SLC35E3		ENOG410XP1S(S:Function unknown)	ENOG410XP1S(solute carrier family 35 member)	PF03151.18(TPT:Triose-phosphate Transporter family)	sp|Q9FG70|NSTU2_ARATH(Nucleotide-sugar uncharacterized transporter 2 OS=Arabidopsis thaliana OX=3702 GN=At5g55950 PE=2 SV=1)	100191213
gene-LOC100191214	LOC100191214	AUGMIN subunit 2	1151	29.77	21.2	15.44	32.76	26.76	35.24	24.51	55.78	22.16	33.89	41.14	27.14	NP_001130120.1(AUGMIN subunit 2-like [Zea mays])	GO:0051225(biological_process:spindle assembly); GO:0000911(biological_process:cytokinesis by cell plate formation); GO:0031023(biological_process:microtubule organizing center organization); GO:0000278(biological_process:mitotic cell cycle); GO:0007020(biological_process:microtubule nucleation)	K16585	HAUS2, AUG2		ENOG410XQMA(S:Function unknown)	ENOG410XQMA(-)	PF15003.8(HAUS2:HAUS augmin-like complex subunit 2)	sp|O48767|AUG2_ARATH(AUGMIN subunit 2 OS=Arabidopsis thaliana OX=3702 GN=AUG2 PE=1 SV=2)	100191214
gene-LOC100191215	LOC100191215	uncharacterized LOC100191215	1330	2.48	2.26	1.41	2.18	4.57	4.23	2.93	5.06	2.7	3.26	4.83	1.65	NP_001130121.1(uncharacterized protein LOC100191215 [Zea mays])	GO:0016021(cellular_component:integral component of membrane)				ENOG4111XCB(S:Function unknown)	ENOG4111XCB(-)			100191215
gene-LOC100191216	LOC100191216	uncharacterized LOC100191216, transcript variant X1	1699	1.15	2.07	1.29	1.59	0.56	3.62	0.44	1.3	0.65	0.26	1.36	0.88	XP_008680948.1(uncharacterized protein LOC100191216 isoform X1 [Zea mays])	GO:0006470(biological_process:protein dephosphorylation); GO:0004722(molecular_function:protein serine/threonine phosphatase activity); GO:0003677(molecular_function:DNA binding); GO:0046872(molecular_function:metal ion binding); GO:0106306(deleted:old GO); GO:0106307(deleted:old GO)	K14803	PTC2_3		COG0631(T:Signal transduction mechanisms)	COG0631(Phosphatase)	PF00481.23(PP2C:Protein phosphatase 2C)	sp|Q69QZ0|P2C27_ORYSJ(Probable protein phosphatase 2C 27 OS=Oryza sativa subsp. japonica OX=39947 GN=Os02g0799000 PE=2 SV=1)	100191216
gene-LOC100191217	LOC100191217	uncharacterized LOC100191217	1388	0.47	0.06	0	0.1	0.04	0.29	0	0	0	0	0.2	0	NP_001130123.2(Peroxidase 11-like precursor [Zea mays])	GO:0020037(molecular_function:heme binding); GO:0016021(cellular_component:integral component of membrane); GO:0006979(biological_process:response to oxidative stress); GO:0005576(cellular_component:extracellular region); GO:0042744(biological_process:hydrogen peroxide catabolic process); GO:0046872(molecular_function:metal ion binding); GO:0004601(molecular_function:peroxidase activity)	K00430	E1.11.1.7	map00940(Phenylpropanoid biosynthesis)	ENOG410YA9R(G:Carbohydrate transport and metabolism)	ENOG410YA9R(peroxidase)	PF00141.25(peroxidase:Peroxidase)	sp|Q96519|PER11_ARATH(Peroxidase 11 OS=Arabidopsis thaliana OX=3702 GN=PER11 PE=1 SV=1)	100191217
gene-LOC100191218	LOC100191218	uncharacterized LOC100191218	1683	9.18	9.03	10.54	2.65	2.48	7.46	2.03	4.16	1.78	2.18	9.51	3.08	NP_001130124.1(Berberine bridge enzyme-like 28 precursor [Zea mays])	GO:0071949(molecular_function:FAD binding); GO:0016491(molecular_function:oxidoreductase activity)				COG0277(C:Energy production and conversion)	COG0277(FAD linked oxidase domain protein)	PF01565.25(FAD_binding_4:FAD binding domain); PF08031.14(BBE:Berberine and berberine like)	sp|Q5QJ60|CYND4_CYNDA(Berberine bridge enzyme-like Cyn d 4 OS=Cynodon dactylon OX=28909 PE=1 SV=1)	100191218
gene-LOC100191220	LOC100191220	uncharacterized LOC100191220	1854	0.86	0.69	0.73	1.44	1.21	0.69	1.03	1.34	0.73	1.21	1.64	0.64	NP_001130126.1(uncharacterized protein LOC100191220 [Zea mays])	GO:0016021(cellular_component:integral component of membrane)				ENOG41105X4(S:Function unknown); ENOG410ZUPB(S:Function unknown); ENOG41104MS(S:Function unknown); ENOG41104WH(S:Function unknown)	ENOG41105X4(FBOX); ENOG410ZUPB(F-box domain); ENOG41104MS(F-box associated domain); ENOG41104WH(FBOX)	PF00646.35(F-box:F-box domain); PF12937.9(F-box-like:F-box-like)	sp|Q8GXC7|FBK50_ARATH(F-box/kelch-repeat protein At3g06240 OS=Arabidopsis thaliana OX=3702 GN=At3g06240 PE=2 SV=1)	100191220
gene-LOC100191221	LOC100191221	uncharacterized LOC100191221, transcript variant X1	1182	2.06	2.1	2.01	5.04	4.22	4.46	4.55	3.25	1.79	0.76	7.55	1.09	XP_020400432.1(uncharacterized protein LOC100191221 isoform X1 [Zea mays])	GO:0005737(cellular_component:cytoplasm); GO:0006511(biological_process:ubiquitin-dependent protein catabolic process); GO:0016579(biological_process:protein deubiquitination); GO:0004843(molecular_function:thiol-dependent ubiquitin-specific protease activity)	K05609	UCHL3, YUH1		ENOG4111HNA(O:Posttranslational modification, protein turnover, chaperones)	ENOG4111HNA(ubiquitin carboxyl-terminal)	PF01088.23(Peptidase_C12:Ubiquitin carboxyl-terminal hydrolase, family 1)	sp|Q8GWE1|UCH3_ARATH(Ubiquitin carboxyl-terminal hydrolase 3 OS=Arabidopsis thaliana OX=3702 GN=UCH3 PE=2 SV=1)	100191221
gene-LOC100191222	LOC100191222	Triosephosphate isomerase	1325	4.9	4.86	0.57	4.35	11.27	7	2.92	2.76	0.17	0.44	5.12	1.79	NP_001130128.2(Triosephosphate isomerase, chloroplastic [Zea mays])	GO:0009579(cellular_component:thylakoid); GO:0048046(cellular_component:apoplast); GO:0080022(biological_process:primary root development); GO:0006642(biological_process:triglyceride mobilization); GO:0004807(molecular_function:triose-phosphate isomerase activity); GO:0032504(biological_process:multicellular organism reproduction); GO:0009941(cellular_component:chloroplast envelope); GO:0019563(b…	K01803	TPI, tpiA	map00010(Glycolysis / Gluconeogenesis); map00051(Fructose and mannose metabolism); map00710(Carbon fixation in photosynthetic organisms); map00562(Inositol phosphate metabolism)	COG0149(G:Carbohydrate transport and metabolism)	COG0149(triosephosphate isomerase)	PF00121.20(TIM:Triosephosphate isomerase)	sp|P46225|TPIC_SECCE(Triosephosphate isomerase, chloroplastic OS=Secale cereale OX=4550 PE=1 SV=1)	100191222
gene-LOC100191223	LOC100191223	Syntaxin 23	1448	26.23	13.69	15.46	26.47	17.53	27.92	16.44	42.45	12.01	19.87	27.32	21.68	NP_001130129.1(Syntaxin 23 [Zea mays])	GO:0016020(cellular_component:membrane); GO:0016192(biological_process:vesicle-mediated transport); GO:0006886(biological_process:intracellular protein transport); GO:0006906(biological_process:vesicle fusion); GO:0031201(cellular_component:SNARE complex); GO:0048278(biological_process:vesicle docking); GO:0012505(cellular_component:endomembrane system); GO:0000149(molecular_function:SNARE bindin…				COG5325(U:Intracellular trafficking, secretion, and vesicular transport)	COG5325(SYNtaxin)	PF14523.8(Syntaxin_2:Syntaxin-like protein); PF05739.21(SNARE:SNARE domain); PF00804.27(Syntaxin:Syntaxin); PF09548.12(Spore_III_AB:Stage III sporulation protein AB (spore_III_AB))	sp|P93654|SYP22_ARATH(Syntaxin-22 OS=Arabidopsis thaliana OX=3702 GN=SYP22 PE=1 SV=1)	100191223
gene-LOC100191224	LOC100191224	proteasome subunit alpha type	1057	56.95	39.45	27.33	50.28	58.79	61.88	35.25	80.94	28.09	45.18	68.05	35.59	NP_001130130.1(proteasome subunit alpha type [Zea mays])	GO:0005737(cellular_component:cytoplasm); GO:0004175(molecular_function:endopeptidase activity); GO:0005839(cellular_component:proteasome core complex); GO:0043161(biological_process:proteasome-mediated ubiquitin-dependent protein catabolic process); GO:0005634(cellular_component:nucleus); GO:0010499(biological_process:proteasomal ubiquitin-independent protein catabolic process); GO:0006511(biolo…	K02731	PSMA7	map03050(Proteasome)	ENOG410XP21(O:Posttranslational modification, protein turnover, chaperones)	ENOG410XP21(The proteasome is a multicatalytic proteinase complex which is characterized by its ability to cleave peptides with Arg, Phe, Tyr, Leu, and Glu adjacent to the leaving group at neutral or slightly basic pH. The proteasome has an ATP-dependent proteolytic activity (By similarity))	PF00227.28(Proteasome:Proteasome subunit); PF10584.11(Proteasome_A_N:Proteasome subunit A N-terminal signature)	sp|A2YXU2|PSA7A_ORYSI(Proteasome subunit alpha type-7-A OS=Oryza sativa subsp. indica OX=39946 GN=OsI_029135 PE=2 SV=2)	100191224
gene-LOC100191225	LOC100191225	AMSH-like ubiquitin thioesterase 2, transcript variant X1	1921	31.15	22.64	18.78	22.33	19.29	27.1	16.24	24.39	9.48	20.48	27.94	20.79	XP_020397416.1(uncharacterized protein LOC100191225 isoform X1 [Zea mays])	GO:0070122(molecular_function:isopeptidase activity); GO:0016020(cellular_component:membrane); GO:0061578(molecular_function:Lys63-specific deubiquitinase activity); GO:0005768(cellular_component:endosome); GO:0004843(molecular_function:thiol-dependent ubiquitin-specific protease activity); GO:0008237(molecular_function:metallopeptidase activity); GO:0070536(biological_process:protein K63-linked …	K11866	STAMBP, AMSH	map04144(Endocytosis)	COG1310(S:Function unknown)	COG1310(Component of the eukaryotic translation initiation factor 3 (eIF-3) complex, which is involved in protein synthesis and, together with other initiation factors, stimulates binding of mRNA and methionyl-tRNAi to the 40S ribosome (By similarity))	PF01398.23(JAB:JAB1/Mov34/MPN/PAD-1 ubiquitin protease); PF14464.8(Prok-JAB:Prokaryotic homologs of the JAB domain)	sp|Q6NKP9|AMSH2_ARATH(AMSH-like ubiquitin thioesterase 2 OS=Arabidopsis thaliana OX=3702 GN=AMSH2 PE=2 SV=1)	100191225
gene-LOC100191226	LOC100191226	putative protein kinase superfamily protein, transcript variant 1	1512	0	0	0	0	0	0	0	0	0	0	0	0	NP_001130132.1(putative protein kinase superfamily protein isoform 1 [Zea mays])	GO:0004674(molecular_function:protein serine/threonine kinase activity); GO:0005524(molecular_function:ATP binding)				COG0515(T:Signal transduction mechanisms)	COG0515(Serine Threonine protein kinase)	PF07714.19(PK_Tyr_Ser-Thr:Protein tyrosine and serine/threonine kinase); PF00069.27(Pkinase:Protein kinase domain)	sp|Q8H1E3|PBL17_ARATH(Probable serine/threonine-protein kinase PBL17 OS=Arabidopsis thaliana OX=3702 GN=PBL17 PE=1 SV=1)	100191226
gene-LOC100191227	LOC100191227	phosphatase phospho 1	1223	1.4	0.72	0.03	0.56	1.79	2.54	0.85	0.51	0.35	0	6.23	1.45	NP_001130133.1(phosphatase phospho 1 [Zea mays])	GO:0046872(molecular_function:metal ion binding); GO:0016791(molecular_function:phosphatase activity)	K06124	PHOSPHO1	map00564(Glycerophospholipid metabolism)	ENOG4111NAQ(S:Function unknown)	ENOG4111NAQ(Phosphatase)	PF06888.14(Put_Phosphatase:Putative Phosphatase); PF12710.9(HAD:haloacid dehalogenase-like hydrolase)	sp|Q67YC0|PPSP1_ARATH(Inorganic pyrophosphatase 1 OS=Arabidopsis thaliana OX=3702 GN=PS2 PE=1 SV=1)	100191227
gene-LOC100191228	LOC100191228	Endonuclease/Exonuclease/phosphatase family	1528	0.6	0.57	0.12	0.99	1.08	1.74	0.35	1.08	0.06	0.23	1.08	0.12	NP_001130134.1(Endonuclease/Exonuclease/phosphatase family [Zea mays])	GO:0005737(cellular_component:cytoplasm); GO:0016605(cellular_component:PML body); GO:0070260(molecular_function:5'-tyrosyl-DNA phosphodiesterase activity); GO:0004519(molecular_function:endonuclease activity); GO:0004527(molecular_function:exonuclease activity); GO:0046872(molecular_function:metal ion binding); GO:0003697(molecular_function:single-stranded DNA binding); GO:0006302(biological_pro…	K19619	TDP2		ENOG411265R(S:Function unknown); ENOG410ZX3C(S:Function unknown); ENOG410XP85(S:Function unknown)	ENOG411265R(Endonuclease/Exonuclease/phosphatase family); ENOG410ZX3C(-); ENOG410XP85(Tyrosyl-DNA phosphodiesterase 2)	PF03372.25(Exo_endo_phos:Endonuclease/Exonuclease/phosphatase family); PF00641.20(zf-RanBP:Zn-finger in Ran binding protein and others)		100191228
gene-LOC100191229	LOC100191229	uncharacterized LOC100191229, transcript variant X1	1682	17.88	13.78	10.2	18.3	19.11	22.84	12.13	12.15	8.69	12.91	20.93	16.05	NP_001130135.1(PHD finger protein ING2 [Zea mays])	GO:0006325(biological_process:chromatin organization); GO:0005634(cellular_component:nucleus); GO:0046872(molecular_function:metal ion binding); GO:0035064(molecular_function:methylated histone binding)	K11346	ING4		COG5034(B:Chromatin structure and dynamics)	COG5034(Inhibitor of growth family member)	PF12998.9(ING:Inhibitor of growth proteins N-terminal histone-binding); PF00628.31(PHD:PHD-finger)	sp|B3H615|ING2_ARATH(PHD finger protein ING2 OS=Arabidopsis thaliana OX=3702 GN=ING2 PE=1 SV=1)	100191229
gene-LOC100191230	LOC100191230	exopolygalacturonase	1542	0	0	0	0	0	0	0	0	0	0	0	0	NP_001130136.1(exopolygalacturonase precursor [Zea mays])	GO:0005618(cellular_component:cell wall); GO:0016829(molecular_function:lyase activity); GO:0005975(biological_process:carbohydrate metabolic process); GO:0004650(molecular_function:polygalacturonase activity)	K01213	E3.2.1.67	map00040(Pentose and glucuronate interconversions)	COG5434(M:Cell wall/membrane/envelope biogenesis)	COG5434(Glycoside hydrolase family 28)	PF00295.19(Glyco_hydro_28:Glycosyl hydrolases family 28); PF12708.9(Pectate_lyase_3:Pectate lyase superfamily protein)	sp|P35339|PGLR3_MAIZE(Exopolygalacturonase OS=Zea mays OX=4577 GN=PG2C PE=2 SV=1)	100191230
gene-LOC100191231	LOC100191231	uncharacterized LOC100191231, transcript variant X5	1922	25.8	19.5	12.6	24.18	23.69	25.04	18.05	26.05	15.56	21.24	28.26	22.36	NP_001130137.1(uncharacterized protein LOC100191231 [Zea mays])	GO:0016021(cellular_component:integral component of membrane); GO:0003723(molecular_function:RNA binding); GO:0003676(molecular_function:nucleic acid binding)				ENOG410Z6N5(S:Function unknown); ENOG410YGKD(S:Function unknown)	ENOG410Z6N5(RNA-binding region (RNP1); ENOG410YGKD(RNA-binding region (RNP1)	PF00076.24(RRM_1:RNA recognition motif. (a.k.a. RRM, RBD, or RNP domain))		100191231
gene-LOC100191232	LOC100191232	uncharacterized LOC100191232	1512	0.11	0.25	0.05	0	0.32	0.16	0.27	0.23	0.03	0.03	0.33	0.06	NP_001130138.1(uncharacterized protein LOC100191232 [Zea mays])									100191232
gene-LOC100191233	LOC100191233	uncharacterized LOC100191233	1504	2.79	2.33	0.39	3.75	2.83	2.13	4	9.69	0.89	1.74	5.9	3.9	NP_001130139.1(bZIP transcription factor TRAB1 [Zea mays])	GO:0003700(molecular_function:transcription factor activity, sequence-specific DNA binding); GO:0005634(cellular_component:nucleus); GO:0009738(biological_process:abscisic acid-activated signaling pathway); GO:0045893(biological_process:positive regulation of transcription, DNA-templated)	K14432	ABF	map04075(Plant hormone signal transduction)	ENOG410ZM39(K:Transcription)	ENOG410ZM39(Abscisic acid-insensitive 5-like protein)	PF00170.23(bZIP_1:bZIP transcription factor); PF07716.17(bZIP_2:Basic region leucine zipper); PF03131.19(bZIP_Maf:bZIP Maf transcription factor)	sp|Q6ZDF3|TRAB1_ORYSJ(bZIP transcription factor TRAB1 OS=Oryza sativa subsp. japonica OX=39947 GN=TRAB1 PE=1 SV=2)	100191233
gene-LOC100191234	LOC100191234	Diaminopimelate epimerase chloroplastic	1494	15.01	10.33	9.71	17.77	16.12	15.97	10.15	20.82	9.33	13.19	17.52	10.12	NP_001130140.1(Diaminopimelate epimerase chloroplastic [Zea mays])	GO:0008837(molecular_function:diaminopimelate epimerase activity); GO:0005737(cellular_component:cytoplasm); GO:0005829(cellular_component:cytosol); GO:0009089(biological_process:lysine biosynthetic process via diaminopimelate); GO:0009570(cellular_component:chloroplast stroma)	K01778	dapF	map00470(D-Amino acid metabolism); map00300(Lysine biosynthesis)	COG0253(E:Amino acid transport and metabolism)	COG0253(Catalyzes the stereoinversion of LL-2,6- diaminoheptanedioate (L,L-DAP) to meso-diaminoheptanedioate (meso- DAP), a precursor of L-lysine and an essential component of the bacterial peptidoglycan (By similarity))	PF01678.21(DAP_epimerase:Diaminopimelate epimerase)	sp|Q2QNF7|DAPF_ORYSJ(Diaminopimelate epimerase, chloroplastic OS=Oryza sativa subsp. japonica OX=39947 GN=DAPF PE=2 SV=1)	100191234
gene-LOC100191235	LOC100191235	uncharacterized LOC100191235	1637	13.11	10.12	6.08	13.12	15.02	15.84	10.18	15.03	8.49	11.06	21.35	10.5	XP_020399417.1(uncharacterized protein LOC100191235 isoform X1 [Zea mays])	GO:0016740(molecular_function:transferase activity); GO:0044237(biological_process:cellular metabolic process); GO:0003743(molecular_function:translation initiation factor activity)	K03754	EIF2B2		COG1184(J:Translation, ribosomal structure and biogenesis)	COG1184(translation initiation factor)	PF01008.19(IF-2B:Initiation factor 2 subunit family)	sp|Q54EY2|EI2BB_DICDI(Translation initiation factor eIF-2B subunit beta OS=Dictyostelium discoideum OX=44689 GN=eif2b2 PE=3 SV=1)	100191235
gene-LOC100191236	LOC100191236	uncharacterized LOC100191236	1404	21.23	17.16	13.41	24.08	20.35	25.27	14.4	31.22	11.29	18.26	29.53	17.95	AQK73781.1(survival motor neuron protein [Zea mays])	GO:0005634(cellular_component:nucleus); GO:0016021(cellular_component:integral component of membrane)				ENOG410YNTK(S:Function unknown)	ENOG410YNTK(-)	PF06003.14(SMN:Survival motor neuron protein (SMN))		100191236
gene-LOC100191237	LOC100191237	putative glyoxalase family protein, transcript variant X1	1611	19.86	15.38	12.82	21.93	17.27	23.5	14.11	36.92	11.67	17.89	32.62	15.71	XP_008647282.1(putative glyoxalase family protein isoform X1 [Zea mays])	GO:0005737(cellular_component:cytoplasm); GO:0016021(cellular_component:integral component of membrane); GO:0046872(molecular_function:metal ion binding); GO:0019243(biological_process:methylglyoxal catabolic process to D-lactate via S-lactoyl-glutathione); GO:0004462(molecular_function:lactoylglutathione lyase activity)	K01759	GLO1, gloA	map00620(Pyruvate metabolism)	COG0346(E:Amino acid transport and metabolism)	COG0346(glyoxalase bleomycin resistance protein dioxygenase)	PF00903.27(Glyoxalase:Glyoxalase/Bleomycin resistance protein/Dioxygenase superfamily); PF13669.8(Glyoxalase_4:Glyoxalase/Bleomycin resistance protein/Dioxygenase superfamily); PF18029.3(Glyoxalase_6:Glyoxalase-like domain)	sp|Q8W593|LGUC_ARATH(Probable lactoylglutathione lyase, chloroplastic OS=Arabidopsis thaliana OX=3702 GN=At1g67280 PE=1 SV=1)	100191237
gene-LOC100191238	LOC100191238	uncharacterized LOC100191238	1255	9.5	6.33	4.12	9.6	7.28	10.07	2.95	70.72	7.07	5.6	30.41	9.14	ACF85167.1(unknown [Zea mays])	GO:0042546(biological_process:cell wall biogenesis); GO:0005618(cellular_component:cell wall); GO:0048046(cellular_component:apoplast); GO:0071555(biological_process:cell wall organization); GO:0016762(molecular_function:xyloglucan:xyloglucosyl transferase activity); GO:0004553(molecular_function:hydrolase activity, hydrolyzing O-glycosyl compounds); GO:0010411(biological_process:xyloglucan metab…	K08235	E2.4.1.207		COG2273(G:Carbohydrate transport and metabolism)	COG2273(hydrolase family 16)	PF00722.23(Glyco_hydro_16:Glycosyl hydrolases family 16); PF06955.14(XET_C:Xyloglucan endo-transglycosylase (XET) C-terminus)	sp|Q76BW5|XTH8_ORYSJ(Xyloglucan endotransglycosylase/hydrolase protein 8 OS=Oryza sativa subsp. japonica OX=39947 GN=XTH8 PE=1 SV=1)	100191238
gene-LOC100191239	LOC100191239	putative protein kinase superfamily protein	1418	0	0	0	0	0	0	0	0	0	0	0	0	NP_001130145.1(putative protein kinase superfamily protein [Zea mays])	GO:0004674(molecular_function:protein serine/threonine kinase activity); GO:0005524(molecular_function:ATP binding); GO:0004672(molecular_function:protein kinase activity)	K13430	PBS1	map04626(Plant-pathogen interaction)	COG0515(T:Signal transduction mechanisms)	COG0515(Serine Threonine protein kinase)	PF07714.19(PK_Tyr_Ser-Thr:Protein tyrosine and serine/threonine kinase); PF00069.27(Pkinase:Protein kinase domain)	sp|Q9FE20|PBS1_ARATH(Serine/threonine-protein kinase PBS1 OS=Arabidopsis thaliana OX=3702 GN=PBS1 PE=1 SV=1)	100191239
gene-LOC100191240	LOC100191240	uncharacterized LOC100191240	1291	39.53	33.3	27.67	48.43	49.01	60.24	34.1	54.75	36.09	59.19	64.51	35.7	NP_001130146.1(Probable aldo-keto reductase 1 [Zea mays])	GO:0047834(molecular_function:D-threo-aldose 1-dehydrogenase activity)				COG0667(C:Energy production and conversion)	COG0667(Aldo keto reductase)	PF00248.23(Aldo_ket_red:Aldo/keto reductase family)	sp|C6TBN2|AKR1_SOYBN(Probable aldo-keto reductase 1 OS=Glycine max OX=3847 GN=AKR1 PE=2 SV=1)	100191240
gene-LOC100191241	LOC100191241	uncharacterized LOC100191241, transcript variant X1	2845	6.05	3.11	3.03	5.81	4.57	7.72	4.03	13.6	2.49	4.38	9.09	5.44	XP_023158169.1(uncharacterized protein LOC100191241 isoform X1 [Zea mays])	GO:0042626(molecular_function:ATPase activity, coupled to transmembrane movement of substances); GO:0016020(cellular_component:membrane); GO:0005315(molecular_function:inorganic phosphate transmembrane transporter activity); GO:0035435(biological_process:phosphate ion transmembrane transport); GO:0005524(molecular_function:ATP binding)				ENOG410XQC9(S:Function unknown)	ENOG410XQC9(Protein of unknown function (DUF1336))	PF07059.14(EDR2_C:Protein ENHANCED DISEASE RESISTANCE 2, C-terminal)	sp|Q8VZF6|EDR2L_ARATH(Protein ENHANCED DISEASE RESISTANCE 2-like OS=Arabidopsis thaliana OX=3702 GN=EDR2L PE=2 SV=1)	100191241
gene-LOC100191242	LOC100191242	uncharacterized LOC100191242, transcript variant 2	1461	29.87	22.28	18.76	27.12	29.06	32.24	24.73	54.64	20.17	25.11	31.63	27.58	AQK46431.1(Nuclear protein-like [Zea mays])	GO:0005684(cellular_component:U2-type spliceosomal complex); GO:0008380(biological_process:RNA splicing); GO:0071014(cellular_component:post-mRNA release spliceosomal complex)	K13115	CCDC130		COG5134(S:Function unknown)	COG5134(Coiled-coil domain-containing protein)	PF04502.15(Saf4_Yju2:Saf4/Yju2 protein)	sp|Q5EA37|CC130_BOVIN(Coiled-coil domain-containing protein 130 OS=Bos taurus OX=9913 GN=CCDC130 PE=2 SV=1)	100191242
gene-LOC100191243	LOC100191243	uncharacterized LOC100191243, transcript variant X1	1872	2.53	1.94	0.68	1.24	2.79	2.51	2.04	2.89	0.82	1.12	2.94	1.41	XP_020405017.1(uncharacterized protein LOC100191243 isoform X1 [Zea mays])	GO:0006284(biological_process:base-excision repair); GO:0004528(molecular_function:phosphodiesterase I activity); GO:0006281(biological_process:DNA repair); GO:0004519(molecular_function:endonuclease activity); GO:0016829(molecular_function:lyase activity); GO:0003677(molecular_function:DNA binding); GO:0003906(molecular_function:DNA-(apurinic or apyrimidinic site) lyase activity); GO:0008311(mol…	K01142	E3.1.11.2, xthA	map03410(Base excision repair)	COG0708(L:Replication, recombination and repair)	COG0708(Exodeoxyribonuclease III)	PF03372.25(Exo_endo_phos:Endonuclease/Exonuclease/phosphatase family); PF14529.8(Exo_endo_phos_2:Endonuclease-reverse transcriptase)	sp|P45951|ARP_ARATH(DNA-(apurinic or apyrimidinic site) endonuclease, chloroplastic OS=Arabidopsis thaliana OX=3702 GN=ARP PE=1 SV=2)	100191243
gene-LOC100191244	LOC100191244	uncharacterized LOC100191244	1319	17.7	8.69	5.17	18.36	8.97	10.78	6.91	6.67	6.61	4.97	9.93	7.56	NP_001130150.1(Isopentenyl phosphate kinase [Zea mays])	GO:0102043(molecular_function:isopentenyl phosphate kinase activity); GO:0005829(cellular_component:cytosol); GO:0016301(molecular_function:kinase activity); GO:0008299(biological_process:isoprenoid biosynthetic process); GO:0016114(biological_process:terpenoid biosynthetic process); GO:0005524(molecular_function:ATP binding)	K06981	ipk	map00900(Terpenoid backbone biosynthesis)	COG1608(S:Function unknown)	COG1608(Aspartate glutamate uridylate kinase)	PF00696.30(AA_kinase:Amino acid kinase family)	sp|Q8H1F7|IPK_ARATH(Isopentenyl phosphate kinase OS=Arabidopsis thaliana OX=3702 GN=IPK PE=1 SV=1)	100191244
gene-LOC100191245	LOC100191245	uncharacterized LOC100191245	1361	41.37	33.92	27.99	38.05	37.32	34.09	93.11	138.46	65.82	117.02	67.45	48.59	NP_001130151.1(uncharacterized protein LOC100191245 precursor [Zea mays])	GO:0016021(cellular_component:integral component of membrane)				ENOG4111GZ5(S:Function unknown)	ENOG4111GZ5(-)			100191245
gene-LOC100191246	LOC100191246	putative 2-oxoglutarate-dependent dioxygenase DIN11	1286	24.11	17.27	11.14	23.49	26.8	26.57	14.69	27.84	12.86	13.53	29.27	18.42	NP_001130152.1(Probable 2-oxoglutarate-dependent dioxygenase At3g50210-like [Zea mays])	GO:0046872(molecular_function:metal ion binding); GO:0051213(molecular_function:dioxygenase activity); GO:0016491(molecular_function:oxidoreductase activity)				COG3491(S:Function unknown)	COG3491(2OGFe(II) oxygenase)	PF14226.8(DIOX_N:non-haem dioxygenase in morphine synthesis N-terminal); PF03171.22(2OG-FeII_Oxy:2OG-Fe(II) oxygenase superfamily)	sp|Q6K332|ODD33_ORYSJ(2-oxoglutarate-dependent dioxygenase 33 OS=Oryza sativa subsp. japonica OX=39947 GN=2ODD33 PE=1 SV=1)	100191246
gene-LOC100191247	LOC100191247	Reticulon-like protein B17	1712	1.66	1.94	0.1	1.59	2.31	3.13	0.98	4.23	0.4	0.71	3.09	0.38	NP_001130153.1(Reticulon-like protein B17-like [Zea mays])	GO:0016021(cellular_component:integral component of membrane); GO:0005789(cellular_component:endoplasmic reticulum membrane)				ENOG410YFH2(S:Function unknown)	ENOG410YFH2(Reticulon-like protein)	PF02453.19(Reticulon:Reticulon)	sp|Q6DR04|RTNLQ_ARATH(Reticulon-like protein B17 OS=Arabidopsis thaliana OX=3702 GN=RTNLB17 PE=2 SV=1)	100191247
gene-LOC100191248	LOC100191248	uncharacterized LOC100191248, transcript variant X2	1632	85.29	43.94	63.46	118.02	86.29	125.27	65.73	143.58	72.79	92.43	99.58	36.99	NP_001130154.2(20 kDa chaperonin, chloroplastic [Zea mays])	GO:0009536(cellular_component:plastid); GO:0006457(biological_process:protein folding); GO:0046914(molecular_function:transition metal ion binding); GO:0051085(biological_process:chaperone mediated protein folding requiring cofactor); GO:0051087(molecular_function:chaperone binding); GO:0051082(molecular_function:unfolded protein binding); GO:0016887(molecular_function:ATPase activity); GO:190167…	K04078	groES, HSPE1		COG0234(O:Posttranslational modification, protein turnover, chaperones)	COG0234(Binds to cpn60 in the presence of Mg-ATP and suppresses the ATPase activity of the latter (By similarity))	PF00166.23(Cpn10:Chaperonin 10 Kd subunit)	sp|O65282|CH20_ARATH(20 kDa chaperonin, chloroplastic OS=Arabidopsis thaliana OX=3702 GN=CPN20 PE=1 SV=2)	100191248
gene-LOC100191249	LOC100191249	uncharacterized LOC100191249	1593	5.49	4.86	3.18	6.35	6.43	6.73	4.44	9	3.14	4.59	9.39	3.99	NP_001130155.1(uncharacterized protein LOC100191249 [Zea mays])	GO:0005634(cellular_component:nucleus); GO:0031262(cellular_component:Ndc80 complex); GO:0007049(biological_process:cell cycle); GO:0007059(biological_process:chromosome segregation); GO:0051301(biological_process:cell division); GO:0000777(cellular_component:condensed chromosome kinetochore)	K11550	SPBC25, SPC25		ENOG4111Y5R(S:Function unknown)	ENOG4111Y5R(nuclear division)	PF08234.14(Spindle_Spc25:Chromosome segregation protein Spc25)	sp|Q93VK9|SPC25_ARATH(Kinetochore protein SPC25 homolog OS=Arabidopsis thaliana OX=3702 GN=SPC25 PE=1 SV=1)	100191249
gene-LOC100191250	LOC100191250	phosphoglycerate mutase-like protein, transcript variant X1	1738	4.2	3.62	1.2	5.24	5.73	5.75	2.95	4.83	1.61	2.1	6.9	3.3	XP_008661303.1(phosphoglycerate mutase-like protein isoform X1 [Zea mays])	GO:0005737(cellular_component:cytoplasm); GO:0016868(molecular_function:intramolecular transferase activity, phosphotransferases)				ENOG4111QJY(S:Function unknown)	ENOG4111QJY(Phosphoglycerate mutase)	PF00300.24(His_Phos_1:Histidine phosphatase superfamily (branch 1))	sp|Q9FGF0|PGML1_ARATH(Phosphoglycerate mutase-like protein 1 OS=Arabidopsis thaliana OX=3702 GN=At5g64460 PE=2 SV=1)	100191250
gene-LOC100191251	LOC100191251	uncharacterized LOC100191251, transcript variant 2	935	3.89	2.29	2.01	2.4	3.66	2.5	4	5.32	1.79	2.09	2.73	1.8	PWZ14140.1(hypothetical protein Zm00014a_001797 [Zea mays])	GO:0016021(cellular_component:integral component of membrane)				ENOG410YM35(S:Function unknown)	ENOG410YM35(cadmium-induced protein)		sp|P42735|CDI8_ARATH(Cadmium-induced protein AS8 OS=Arabidopsis thaliana OX=3702 GN=At4g19070 PE=2 SV=1)	100191251
gene-LOC100191252	LOC100191252	uncharacterized LOC100191252	1363	19.84	13.13	8.25	17.33	19.8	20.08	13.99	19.75	13.62	15.86	23.44	15.67	OEL35844.1(EID1-like F-box protein 2 [Dichanthelium oligosanthes])	GO:0008168(molecular_function:methyltransferase activity); GO:0030488(biological_process:tRNA methylation); GO:0032259(biological_process:methylation); GO:0000049(molecular_function:tRNA binding); GO:0008173(molecular_function:RNA methyltransferase activity)				ENOG4111HQB(S:Function unknown)	ENOG4111HQB(EID1-like F-box protein)		sp|Q9FLZ8|EDL2_ARATH(EID1-like F-box protein 2 OS=Arabidopsis thaliana OX=3702 GN=EDL2 PE=1 SV=1)	100191252
gene-LOC100191253	LOC100191253	uncharacterized LOC100191253	1685	5.15	3.3	2.82	5	3.49	6.34	5.15	12.25	3.59	4.5	11.31	4.72	NP_001130159.1(Two-component response regulator ORR4 [Zea mays])	GO:0016787(molecular_function:hydrolase activity); GO:0005634(cellular_component:nucleus); GO:0009736(biological_process:cytokinin-activated signaling pathway); GO:0009735(biological_process:response to cytokinin); GO:0000160(biological_process:phosphorelay signal transduction system)	K14492	ARR-A	map04075(Plant hormone signal transduction)	COG0784(T:Signal transduction mechanisms); COG5641(K:Transcription); COG3706(T:Signal transduction mechanisms)	COG0784(response regulator); COG5641(Transcription factor); COG3706(response regulator)	PF00072.26(Response_reg:Response regulator receiver domain)	sp|Q4GZK7|ORR4_ORYSI(Two-component response regulator ORR4 OS=Oryza sativa subsp. indica OX=39946 GN=RR4 PE=2 SV=1)	100191253
gene-LOC100191254	LOC100191254	uncharacterized LOC100191254	1280	6.28	3.64	1.45	4.02	5	4.89	1.79	3.27	0.97	1.86	5.05	2.21	NP_001130160.1(Tyrosine-protein phosphatase RLPH2 [Zea mays])	GO:0016787(molecular_function:hydrolase activity)				ENOG410YFQK(S:Function unknown); COG0639(T:Signal transduction mechanisms)	ENOG410YFQK(Calcineurin-like phosphoesterase); COG0639(serine threonine-protein phosphatase)	PF00149.30(Metallophos:Calcineurin-like phosphoesterase)	sp|Q9SR62|RLPH2_ARATH(Tyrosine-protein phosphatase RLPH2 OS=Arabidopsis thaliana OX=3702 GN=RLPH2 PE=1 SV=1)	100191254
gene-LOC100191255	LOC100191255	uncharacterized LOC100191255, transcript variant X1	1644	8.85	8	8.18	10.67	11.88	9.99	8.15	13.16	7.39	7.8	14.2	6.29	XP_020400385.1(uncharacterized protein LOC100191255 isoform X1 [Zea mays])	GO:0006631(biological_process:fatty acid metabolic process); GO:0005783(cellular_component:endoplasmic reticulum); GO:0016021(cellular_component:integral component of membrane); GO:0080132(molecular_function:fatty acid alpha-hydroxylase activity); GO:0005789(cellular_component:endoplasmic reticulum membrane); GO:0009924(molecular_function:octadecanal decarbonylase activity); GO:0005506(molecular_…	K19706	FAH		COG3000(I:Lipid transport and metabolism)	COG3000(fatty acid hydroxylase)	PF04116.15(FA_hydroxylase:Fatty acid hydroxylase superfamily)	sp|O48916|FAH1_ARATH(Dihydroceramide fatty acyl 2-hydroxylase FAH1 OS=Arabidopsis thaliana OX=3702 GN=FAH1 PE=1 SV=1)	100191255
gene-LOC100191256	LOC100191256	DCD (Development and Cell Death) domain protein	1567	12	4.28	2	4.01	3.64	16.68	6.61	25.83	5.1	4.77	25.76	9.89	NP_001130162.1(uncharacterized protein LOC100191256 [Zea mays])					ENOG410Y94P(S:Function unknown)	ENOG410Y94P(DCD)	PF10539.11(Dev_Cell_Death:Development and cell death domain)	sp|C6TAQ0|NRPB_SOYBN(DCD domain-containing protein NRP-B OS=Glycine max OX=3847 GN=NRP-B PE=2 SV=1)	100191256
gene-LOC100191257	LOC100191257	uncharacterized LOC100191257	1427	0.21	0.09	1.2	0.07	0	0.07	0	0.03	0.32	0.13	3.36	0.17	NP_001130163.1(Protein TIFY 10B [Zea mays])	GO:2000022(biological_process:regulation of jasmonic acid mediated signaling pathway); GO:0005634(cellular_component:nucleus); GO:0009611(biological_process:response to wounding); GO:0031347(biological_process:regulation of defense response)	K13464	JAZ	map04075(Plant hormone signal transduction)	ENOG41105YK(S:Function unknown)	ENOG41105YK(Divergent CCT motif)	PF09425.12(Jas_motif:Jas motif); PF06200.16(tify:tify domain)	sp|A2Z1N3|TI10C_ORYSI(Protein TIFY 10c OS=Oryza sativa subsp. indica OX=39946 GN=TIFY10C PE=3 SV=1)	100191257
gene-LOC100191258	LOC100191258	Polynucleotide 5'-hydroxyl-kinase NOL9	1379	16.3	14.23	7.61	22.31	16.23	19.36	16.35	12.82	9.9	14.85	24	11.4	ONM29255.1(Polynucleotide 5'-hydroxyl-kinase NOL9 [Zea mays])	GO:0051731(molecular_function:polynucleotide 5'-hydroxyl-kinase activity); GO:0005634(cellular_component:nucleus); GO:0016301(molecular_function:kinase activity); GO:0005524(molecular_function:ATP binding); GO:0000448(biological_process:cleavage in ITS2 between 5.8S rRNA and LSU-rRNA of tricistronic rRNA transcript (SSU-rRNA, 5.8S rRNA, LSU-rRNA)); GO:0006396(biological_process:RNA processing)	K06947	GRC3, NOL9		COG1341(S:Function unknown)	COG1341(Nucleolar protein 9)	PF16575.7(CLP1_P:mRNA cleavage and polyadenylation factor CLP1 P-loop)	sp|Q8VYP6|NOL9_ARATH(Polynucleotide 5'-hydroxyl-kinase NOL9 OS=Arabidopsis thaliana OX=3702 GN=At5g11010 PE=1 SV=1)	100191258
gene-LOC100191259	LOC100191259	uncharacterized LOC100191259	1491	1.25	1.23	0.83	2.08	1.09	1.53	1.55	4.52	1.53	1.69	3.24	1.09	NP_001130165.1(GDSL esterase/lipase At4g26790 precursor [Zea mays])	GO:0016788(molecular_function:hydrolase activity, acting on ester bonds)				COG3240(S:Function unknown)	COG3240(GDSL esterase lipase)	PF00657.24(Lipase_GDSL:GDSL-like Lipase/Acylhydrolase)	sp|Q8VY93|GDL66_ARATH(GDSL esterase/lipase At4g26790 OS=Arabidopsis thaliana OX=3702 GN=At4g26790 PE=2 SV=1)	100191259
gene-LOC100191260	LOC100191260	uncharacterized LOC100191260	1345	19.21	14.79	15.02	18.92	17.05	21.4	13.86	20.95	16.79	18.78	16.98	16.65	ACG33715.1(repressor protein [Zea mays])	GO:0046982(molecular_function:protein heterodimerization activity)	K21751	DR1, NC2-beta		COG5150(K:Transcription)	COG5150(Down-regulator of transcription 1, TBP-binding (Negative cofactor 2))	PF00808.25(CBFD_NFYB_HMF:Histone-like transcription factor (CBF/NF-Y) and archaeal histone)	sp|P49592|NC2B_ARATH(Protein Dr1 homolog OS=Arabidopsis thaliana OX=3702 GN=DR1 PE=1 SV=1)	100191260
gene-LOC100191261	LOC100191261	uncharacterized LOC100191261	1349	0.03	0.2	0	0.39	0.12	0.15	0.23	0	0	0	0.17	0	ONM32550.1(hypothetical protein ZEAMMB73_Zm00001d041152 [Zea mays])									100191261
gene-LOC100191262	LOC100191262	uncharacterized LOC100191262	1343	34.69	23.53	23.77	39.11	33.27	44.59	21.5	46.68	18.9	13.31	40.76	19.85	NP_001130168.2(SWR1 complex subunit 2 [Zea mays])	GO:0043486(biological_process:histone exchange); GO:0005634(cellular_component:nucleus); GO:0006355(biological_process:regulation of transcription, DNA-templated)	K11664	VPS72, TCFL1, YL1		ENOG41119RU(S:Function unknown)	ENOG41119RU(vacuolar protein sorting 72 homolog (S. cerevisiae))	PF05764.15(YL1:YL1 nuclear protein); PF08265.13(YL1_C:YL1 nuclear protein C-terminal domain)	sp|F4IP06|SWC2_ARATH(SWR1 complex subunit 2 OS=Arabidopsis thaliana OX=3702 GN=SWC2 PE=1 SV=1)	100191262
gene-LOC100191263	LOC100191263	uncharacterized LOC100191263, transcript variant X1	1621	15.85	25.48	6.9	24.4	29.57	18.36	14.83	12.23	4.02	0.24	10.71	1.24	XP_008680951.1(uncharacterized protein LOC100191263 isoform X1 [Zea mays])	GO:0003824(molecular_function:catalytic activity); GO:0016616(molecular_function:oxidoreductase activity, acting on the CH-OH group of donors, NAD or NADP as acceptor)				COG0451(M:Cell wall/membrane/envelope biogenesis)	COG0451(Nad-dependent epimerase dehydratase)	PF01370.23(Epimerase:NAD dependent epimerase/dehydratase family); PF16363.7(GDP_Man_Dehyd:GDP-mannose 4,6 dehydratase); PF01073.21(3Beta_HSD:3-beta hydroxysteroid dehydrogenase/isomerase family); PF13460.8(NAD_binding_10:NAD(P)H-binding); PF07993.14(NAD_binding_4:Male sterility protein); PF02719.17(Polysacc_synt_2:Polysaccharide biosynthesis protein); PF05368.15(NmrA:NmrA-like family); PF08659.12…	sp|A0A0B6VQ48|PAR1_ROSHC(Phenylacetaldehyde reductase OS=Rosa hybrid cultivar OX=128735 GN=PAR PE=1 SV=1)	100191263
gene-LOC100191264	LOC100191264	uncharacterized LOC100191264	1285	0	0	0	0	0	0	0	0	0	0	0	0	NP_001130170.1(uncharacterized protein LOC100191264 [Zea mays])									100191264
gene-LOC100191265	LOC100191265	putative trehalose phosphatase/synthase family protein	3345	8.58	6.28	4.77	7.01	8.13	9.19	5.43	5.97	4.53	4.16	9.47	4.96	NP_001241723.2(putative trehalose phosphatase/synthase family protein [Zea mays])	GO:0005829(cellular_component:cytosol); GO:0005992(biological_process:trehalose biosynthetic process); GO:0004805(molecular_function:trehalose-phosphatase activity)	K16055	TPS	map00500(Starch and sucrose metabolism)	COG1877(G:Carbohydrate transport and metabolism)	COG1877(trehalose biosynthetic process)	PF00982.23(Glyco_transf_20:Glycosyltransferase family 20); PF02358.18(Trehalose_PPase:Trehalose-phosphatase); PF08282.14(Hydrolase_3:haloacid dehalogenase-like hydrolase)	sp|Q9LRA7|TPS9_ARATH(Probable alpha,alpha-trehalose-phosphate synthase [UDP-forming] 9 OS=Arabidopsis thaliana OX=3702 GN=TPS9 PE=2 SV=1)	100191265
gene-LOC100191266	LOC100191266	uncharacterized LOC100191266	1314	5.28	7.76	3.79	10.56	5.7	9.88	7.35	14.09	4.72	7.64	15.11	6.5	NP_001130172.2(uncharacterized protein LOC100191266 [Zea mays])	GO:0070181(molecular_function:small ribosomal subunit rRNA binding); GO:0005840(cellular_component:ribosome); GO:0003735(molecular_function:structural constituent of ribosome); GO:0003723(molecular_function:RNA binding); GO:0005763(cellular_component:mitochondrial small ribosomal subunit); GO:0006412(biological_process:translation)				COG0238(J:Translation, ribosomal structure and biogenesis)	COG0238(Binds as a heterodimer with protein S6 to the central domain of the 16S rRNA, where it helps stabilize the platform of the 30S subunit (By similarity))	PF01084.22(Ribosomal_S18:Ribosomal protein S18)	sp|P62659|RS18_THET2(30S ribosomal protein S18 OS=Thermus thermophilus (strain ATCC BAA-163 / DSM 7039 / HB27) OX=262724 GN=rpsR PE=1 SV=2)	100191266
gene-LOC100191267	LOC100191267	uncharacterized LOC100191267	1253	4.24	2.52	2.35	5.5	4.45	4.36	4.69	4.57	2.72	1.14	11.83	2.88	NP_001130173.1(uncharacterized protein LOC100191267 [Zea mays])	GO:0016021(cellular_component:integral component of membrane)				ENOG4111I0S(S:Function unknown)	ENOG4111I0S(Protein of unknown function (DUF2854))	PF11016.10(DUF2854:Protein of unknown function (DUF2854))	sp|Q55403|Y575_SYNY3(Thylakoid membrane protein slr0575 OS=Synechocystis sp. (strain PCC 6803 / Kazusa) OX=1111708 GN=slr0575 PE=4 SV=1)	100191267
gene-LOC100191268	LOC100191268	P-loop containing nucleoside triphosphate hydrolase superfamily protein	1401	19.22	16.07	12.97	17.91	20.23	20.6	12.22	23.99	15.45	14.56	16.97	14.98	NP_001130174.1(ATPase ARSA2-like [Zea mays])	GO:0045048(biological_process:protein insertion into ER membrane); GO:0005783(cellular_component:endoplasmic reticulum); GO:0016787(molecular_function:hydrolase activity); GO:0006620(biological_process:posttranslational protein targeting to membrane); GO:0016887(molecular_function:ATPase activity); GO:0043529(cellular_component:GET complex); GO:0005524(molecular_function:ATP binding)	K01551	arsA, ASNA1, GET3		COG0003(P:Inorganic ion transport and metabolism)	COG0003(ATPase required for the post-translational delivery of tail-anchored (TA) proteins to the endoplasmic reticulum. Recognizes and selectively binds the transmembrane domain of TA proteins in the cytosol. This complex then targets to the endoplasmic reticulum by membrane-bound receptors, where the tail- anchored protein is released for insertion. This process is regulated by ATP binding and …	PF02374.17(ArsA_ATPase:Anion-transporting ATPase); PF13614.8(AAA_31:AAA domain); PF01656.25(CbiA:CobQ/CobB/MinD/ParA nucleotide binding domain); PF00142.20(Fer4_NifH:4Fe-4S iron sulfur cluster binding proteins, NifH/frxC family)	sp|Q949M9|GET3A_ARATH(ATPase GET3A OS=Arabidopsis thaliana OX=3702 GN=GET3A PE=1 SV=1)	100191268
gene-LOC100191269	LOC100191269	clathrin binding protein, transcript variant X1	1623	18.29	11.14	9.35	18.29	20.21	22.01	13	26.44	12.38	17.29	24.22	17.49	XP_008652384.1(clathrin binding protein isoform X1 [Zea mays])					ENOG4110148(S:Function unknown)	ENOG4110148(src homology-3 domain protein 3)	PF14604.8(SH3_9:Variant SH3 domain); PF07653.19(SH3_2:Variant SH3 domain); PF00018.30(SH3_1:SH3 domain); PF03114.20(BAR:BAR domain)	sp|Q8VWF1|SH3P2_ARATH(SH3 domain-containing protein 2 OS=Arabidopsis thaliana OX=3702 GN=SH3P2 PE=1 SV=1)	100191269
gene-LOC100191270	LOC100191270	uncharacterized LOC100191270	1356	2.12	4.75	1.62	3.41	2.25	1.48	1.12	11.07	2.88	3.61	13.47	7.58	NP_001130176.1(uncharacterized protein LOC100191270 [Zea mays])					ENOG410Z7Z7(S:Function unknown)	ENOG410Z7Z7(Pentatricopeptide repeat-containing protein)	PF07939.13(DUF1685:Protein of unknown function (DUF1685))		100191270
gene-LOC100191271	LOC100191271	uncharacterized LOC100191271	1627	62.02	47.59	45.54	55.72	63.59	77.36	46.13	81.77	46.72	75.55	59.7	66.08	NP_001130177.1(Glycerophosphocholine acyltransferase 1-like [Zea mays])	GO:0016021(cellular_component:integral component of membrane); GO:0006656(biological_process:phosphatidylcholine biosynthetic process); GO:0016746(molecular_function:transferase activity, transferring acyl groups); GO:0008654(biological_process:phospholipid biosynthetic process)				ENOG410ZJFK(S:Function unknown)	ENOG410ZJFK(Conserved hypothetical, protein)	PF10998.10(DUF2838:Protein of unknown function (DUF2838))	sp|B9RK42|GPC1_RICCO(Glycerophosphocholine acyltransferase 1 OS=Ricinus communis OX=3988 GN=GPC1 PE=1 SV=1)	100191271
gene-LOC100191272	LOC100191272	4-nitrophenylphosphatase	1320	6.82	3.93	2.3	5.46	6.96	5.85	4.69	7.79	7.64	4.95	10.28	7.17	NP_001130178.1(4-nitrophenylphosphatase [Zea mays])	GO:0016311(biological_process:dephosphorylation); GO:0016791(molecular_function:phosphatase activity); GO:0008967(molecular_function:phosphoglycolate phosphatase activity); GO:0009507(cellular_component:chloroplast)	K19269	PGP, PGLP	map00630(Glyoxylate and dicarboxylate metabolism)	COG0647(G:Carbohydrate transport and metabolism)	COG0647(Hydrolase)	PF13344.8(Hydrolase_6:Haloacid dehalogenase-like hydrolase); PF13242.8(Hydrolase_like:HAD-hyrolase-like); PF00702.28(Hydrolase:haloacid dehalogenase-like hydrolase); PF13419.8(HAD_2:Haloacid dehalogenase-like hydrolase)	sp|Q8GWU0|PGP2_ARATH(Phosphoglycolate phosphatase 2 OS=Arabidopsis thaliana OX=3702 GN=PGLP2 PE=1 SV=1)	100191272
gene-LOC100191273	LOC100191273	uncharacterized LOC100191273	1094	27.71	24.29	18.92	31.32	29.4	34.48	22.29	57.86	32.75	30.84	45.39	31.97	PWZ13162.1(hypothetical protein Zm00014a_018172 [Zea mays])	GO:0005794(cellular_component:Golgi apparatus); GO:0007030(biological_process:Golgi organization); GO:0006888(biological_process:ER to Golgi vesicle-mediated transport); GO:0005783(cellular_component:endoplasmic reticulum); GO:0005793(cellular_component:endoplasmic reticulum-Golgi intermediate compartment); GO:0016021(cellular_component:integral component of membrane); GO:0006886(biological_proce…	K20352	TMED10, ERV25		ENOG410XTBQ(U:Intracellular trafficking, secretion, and vesicular transport)	ENOG410XTBQ(vesicle-mediated transport)	PF01105.26(EMP24_GP25L:emp24/gp25L/p24 family/GOLD)	sp|Q9LQY3|P24D9_ARATH(Transmembrane emp24 domain-containing protein p24delta9 OS=Arabidopsis thaliana OX=3702 GN=At1g26690 PE=2 SV=1)	100191273
gene-LOC100191274	LOC100191274	Mitochondrial succinate-fumarate transporter 1	1433	10.69	8.05	5.96	13.01	11.43	10.79	9.18	24.92	7.5	12.85	14.65	8.74	NP_001130180.1(Mitochondrial succinate-fumarate transporter 1-like [Zea mays])	GO:0055085(biological_process:transmembrane transport); GO:0016021(cellular_component:integral component of membrane); GO:0031966(cellular_component:mitochondrial membrane); GO:0015141(molecular_function:succinate transmembrane transporter activity); GO:0015746(biological_process:citrate transport); GO:0015744(biological_process:succinate transport); GO:0015743(biological_process:malate transport…	K15100	SLC25A1, CTP		ENOG410YAYP(S:Function unknown)	ENOG410YAYP(mitochondrial)	PF00153.29(Mito_carr:Mitochondrial carrier protein)	sp|Q9M038|SFC1_ARATH(Mitochondrial succinate-fumarate transporter 1 OS=Arabidopsis thaliana OX=3702 GN=SFC1 PE=2 SV=1)	100191274
gene-LOC100191275	LOC100191275	uncharacterized LOC100191275	1233	16.38	10.25	9.04	12.36	15.12	14.29	10.43	25.69	5.98	9.42	14.3	9.21	NP_001130181.1(Probable phytol kinase 2, chloroplastic [Zea mays])	GO:0052669(molecular_function:CTP:2-trans,-6-trans-farnesol kinase activity); GO:0031969(cellular_component:chloroplast membrane); GO:0048440(biological_process:carpel development); GO:0016301(molecular_function:kinase activity); GO:0009737(biological_process:response to abscisic acid); GO:0052670(molecular_function:geraniol kinase activity); GO:0052671(molecular_function:geranylgeraniol kinase a…	K15892	FOLK	map00900(Terpenoid backbone biosynthesis)	COG0170(I:Lipid transport and metabolism)	COG0170(phosphatidate Cytidylyltransferase)	PF01148.22(CTP_transf_1:Cytidylyltransferase family)	sp|Q5N9J9|PHYK2_ORYSJ(Probable phytol kinase 2, chloroplastic OS=Oryza sativa subsp. japonica OX=39947 GN=Os01g0832000 PE=2 SV=3)	100191275
gene-LOC100191276	LOC100191276	uncharacterized LOC100191276, transcript variant X1	1659	3.62	3.2	1.85	8.02	4.28	5.72	5.73	9.23	3.87	6.28	9.14	4.25	XP_035816226.1(uncharacterized protein LOC100191276 isoform X1 [Zea mays])	GO:0016430(molecular_function:tRNA (adenine-N6-)-methyltransferase activity); GO:0016021(cellular_component:integral component of membrane)	K22900	TRMO, trmO		COG1720(S:Function unknown)	COG1720(family UPF0066)	PF01980.18(TrmO:tRNA-methyltransferase O)	sp|Q9BU70|TRMO_HUMAN(tRNA (adenine(37)-N6)-methyltransferase OS=Homo sapiens OX=9606 GN=TRMO PE=1 SV=2)	100191276
gene-LOC100191277	LOC100191277	clathrin assembly protein	1299	0.17	0.03	0	0.04	0.48	0.12	0.06	0	0.11	0.41	0.09	0.04	NP_001130183.1(clathrin assembly protein [Zea mays])	GO:0005794(cellular_component:Golgi apparatus); GO:0015211(molecular_function:purine nucleoside transmembrane transporter activity); GO:0000149(molecular_function:SNARE binding); GO:0032050(molecular_function:clathrin heavy chain binding); GO:0006900(biological_process:membrane budding); GO:0005546(molecular_function:phosphatidylinositol-4,5-bisphosphate binding); GO:0005545(molecular_function:1-…				ENOG410XQ90(U:Intracellular trafficking, secretion, and vesicular transport)	ENOG410XQ90(Clathrin assembly protein)		sp|Q8L936|CAP16_ARATH(Putative clathrin assembly protein At4g40080 OS=Arabidopsis thaliana OX=3702 GN=At4g40080 PE=2 SV=2)	100191277
gene-LOC100191278	LOC100191278	cupin, RmlC-type	1369	126.17	97.69	133.71	105.87	120.34	145.48	114.69	161.69	109.69	151.6	177.58	147.37	NP_001130184.1(cupin, RmlC-type [Zea mays])	GO:0005634(cellular_component:nucleus); GO:0046872(molecular_function:metal ion binding); GO:0017172(molecular_function:cysteine dioxygenase activity); GO:0003676(molecular_function:nucleic acid binding)	K10712	ADO	map00430(Taurine and hypotaurine metabolism)	ENOG4111Y3H(S:Function unknown)	ENOG4111Y3H(2-aminoethanethiol)	PF07847.14(PCO_ADO:PCO_ADO)	sp|Q8LGJ5|PCO2_ARATH(Plant cysteine oxidase 2 OS=Arabidopsis thaliana OX=3702 GN=PCO2 PE=1 SV=1)	100191278
gene-LOC100191279	LOC100191279	uncharacterized LOC100191279	1354	2.93	1.82	0.55	3.51	4.73	4.66	8.65	12.64	2.01	6.64	4.36	5.91	NP_001130185.1(S-adenosylmethionine carrier 1, chloroplastic/mitochondrial [Zea mays])	GO:0000095(molecular_function:S-adenosyl-L-methionine transmembrane transporter activity); GO:0009941(cellular_component:chloroplast envelope); GO:0016021(cellular_component:integral component of membrane); GO:0055085(biological_process:transmembrane transport); GO:0005743(cellular_component:mitochondrial inner membrane)	K15111	SLC25A26		ENOG4110BII(S:Function unknown)	ENOG4110BII(mitochondrial carrier protein)	PF00153.29(Mito_carr:Mitochondrial carrier protein)	sp|Q94AG6|SAMC1_ARATH(S-adenosylmethionine carrier 1, chloroplastic/mitochondrial OS=Arabidopsis thaliana OX=3702 GN=SAMC1 PE=1 SV=1)	100191279
gene-LOC100191280	LOC100191280	putative snRK/SAPK family protein kinase	1908	3.48	2.79	0.95	4.51	4.04	4.24	2.01	13.35	1.4	3.14	6.26	1.56	NP_001130186.1(putative snRK/SAPK family protein kinase [Zea mays])	GO:0005737(cellular_component:cytoplasm); GO:0006468(biological_process:protein phosphorylation); GO:0005634(cellular_component:nucleus); GO:0009738(biological_process:abscisic acid-activated signaling pathway); GO:0004674(molecular_function:protein serine/threonine kinase activity); GO:0106311(deleted:old GO); GO:0004672(molecular_function:protein kinase activity); GO:0035556(biological_process:…	K14498	SNRK2	map04016(MAPK signaling pathway - plant); map04075(Plant hormone signal transduction)	COG0515(T:Signal transduction mechanisms)	COG0515(Serine Threonine protein kinase)	PF00069.27(Pkinase:Protein kinase domain); PF07714.19(PK_Tyr_Ser-Thr:Protein tyrosine and serine/threonine kinase)	sp|Q75H77|SAPKA_ORYSJ(Serine/threonine-protein kinase SAPK10 OS=Oryza sativa subsp. japonica OX=39947 GN=SAPK10 PE=1 SV=1)	100191280
gene-LOC100191281	LOC100191281	uncharacterized LOC100191281	1347	12.35	8.6	3.45	11.15	16.69	8.73	14.11	23.87	6.3	17.56	10.94	12.86	NP_001130187.1(uncharacterized protein LOC100191281 [Zea mays])					ENOG410YKRU(S:Function unknown)	ENOG410YKRU(-)			100191281
gene-LOC100191282	LOC100191282	3-hydroxybutyryl-CoA dehydrogenase	1308	33.78	25.48	21.76	32.09	39.85	38.57	28.52	38.89	33.16	36.37	41.42	37.71	NP_001130188.1(3-hydroxybutyryl-CoA dehydrogenase [Zea mays])	GO:0004300(molecular_function:enoyl-CoA hydratase activity); GO:0006631(biological_process:fatty acid metabolic process); GO:0005777(cellular_component:peroxisome); GO:0016616(molecular_function:oxidoreductase activity, acting on the CH-OH group of donors, NAD or NADP as acceptor); GO:0070403(molecular_function:NAD+ binding)	K00074	paaH, hbd, fadB, mmgB	map00360(Phenylalanine metabolism); map00650(Butanoate metabolism)	COG1250(I:Lipid transport and metabolism)	COG1250(Dehydrogenase)	PF02737.20(3HCDH_N:3-hydroxyacyl-CoA dehydrogenase, NAD binding domain); PF00725.24(3HCDH:3-hydroxyacyl-CoA dehydrogenase, C-terminal domain); PF03446.17(NAD_binding_2:NAD binding domain of 6-phosphogluconate dehydrogenase)	sp|Q45223|HBD_BRADU(3-hydroxybutyryl-CoA dehydrogenase OS=Bradyrhizobium diazoefficiens (strain JCM 10833 / BCRC 13528 / IAM 13628 / NBRC 14792 / USDA 110) OX=224911 GN=hbdA PE=3 SV=1)	100191282
gene-LOC100191283	LOC100191283	uncharacterized LOC100191283	1571	15.88	20.96	17.63	12.03	9.31	10.54	11.87	15.45	8.97	6.98	18.42	9.98	NP_001130189.1(Nicotianamine aminotransferase 1-like [Zea mays])	GO:0008483(molecular_function:transaminase activity); GO:0009058(biological_process:biosynthetic process); GO:0006520(biological_process:cellular amino acid metabolic process); GO:0030170(molecular_function:pyridoxal phosphate binding)	K14271	NAAT	map00999(Biosynthesis of various plant secondary metabolites)	COG0436(E:Amino acid transport and metabolism)	COG0436(aminotransferase)	PF00155.23(Aminotran_1_2:Aminotransferase class I and II); PF01212.23(Beta_elim_lyase:Beta-eliminating lyase); PF00266.21(Aminotran_5:Aminotransferase class-V); PF01053.22(Cys_Met_Meta_PP:Cys/Met metabolism PLP-dependent enzyme)	sp|A0A0P0VI36|NAAT1_ORYSJ(Nicotianamine aminotransferase 1 OS=Oryza sativa subsp. japonica OX=39947 GN=NAAT1 PE=1 SV=1)	100191283
gene-LOC100191284	LOC100191284	Short-chain dehydrogenase/reductase SDR	1458	2.19	2.81	0.28	2.83	3.05	4.92	1.02	1.77	0	0	6.75	5.21	NP_001130190.1(Short-chain dehydrogenase/reductase SDR [Zea mays])	GO:0016491(molecular_function:oxidoreductase activity)				COG0300(S:Function unknown)	COG0300(Dehydrogenase)	PF00106.27(adh_short:short chain dehydrogenase); PF13561.8(adh_short_C2:Enoyl-(Acyl carrier protein) reductase); PF08659.12(KR:KR domain)	sp|P14802|YOXD_BACSU(Uncharacterized oxidoreductase YoxD OS=Bacillus subtilis (strain 168) OX=224308 GN=yoxD PE=3 SV=2)	100191284
gene-LOC100191285	LOC100191285	uncharacterized LOC100191285, transcript variant X1	1716	5.1	3.5	2.79	6.06	4.61	6.24	3.8	22.97	2.81	3.08	13.71	4.04	XP_008661308.2(uncharacterized protein LOC100191285 isoform X1 [Zea mays])	GO:0016021(cellular_component:integral component of membrane)				ENOG411087S(S:Function unknown)	ENOG411087S(-)			100191285
gene-LOC100191286	LOC100191286	uncharacterized LOC100191286, transcript variant X3	1727	1.69	0.91	0.67	2.34	1.92	2.24	1.62	1.42	0.74	1.25	1.2	1.69	PWZ41580.1(hypothetical protein Zm00014a_008836 [Zea mays])	GO:0016021(cellular_component:integral component of membrane)				ENOG41105X5(S:Function unknown); ENOG41103XT(S:Function unknown)	ENOG41105X5(Protein of unknown function (DUF295)); ENOG41103XT(Protein of unknown function (DUF295))			100191286
gene-LOC100191287	LOC100191287	uncharacterized LOC100191287	1520	16.29	11.54	9.78	15.34	17.75	16.39	9.3	31.53	9.26	13.06	14.14	13.3	NP_001130193.1(Probable sugar phosphate/phosphate translocator At3g11320-like [Zea mays])	GO:0005794(cellular_component:Golgi apparatus); GO:0015297(molecular_function:antiporter activity); GO:0016021(cellular_component:integral component of membrane)				ENOG410XP1S(S:Function unknown)	ENOG410XP1S(solute carrier family 35 member)	PF03151.18(TPT:Triose-phosphate Transporter family); PF08449.13(UAA:UAA transporter family); PF00892.22(EamA:EamA-like transporter family)	sp|Q5XF09|PT311_ARATH(Probable sugar phosphate/phosphate translocator At3g11320 OS=Arabidopsis thaliana OX=3702 GN=At3g11320 PE=2 SV=1)	100191287
gene-LOC100191288	LOC100191288	uncharacterized LOC100191288	1493	0	0	0	0	0	0	0	0	0	0	0	0	AQK79661.1(Jasmonate O-methyltransferase [Zea mays])	GO:0008757(molecular_function:S-adenosylmethionine-dependent methyltransferase activity); GO:0032259(biological_process:methylation); GO:0008168(molecular_function:methyltransferase activity)	K08241	E2.1.1.141	map00592(alpha-Linolenic acid metabolism)	ENOG41104HA(S:Function unknown)	ENOG41104HA(SAM dependent carboxyl methyltransferase)	PF03492.17(Methyltransf_7:SAM dependent carboxyl methyltransferase)	sp|Q9AR07|JMT_ARATH(Jasmonate O-methyltransferase OS=Arabidopsis thaliana OX=3702 GN=JMT PE=1 SV=3)	100191288
gene-LOC100191289	LOC100191289	uncharacterized LOC100191289	1531	33.01	21.26	14.76	26.5	28.43	30.18	21.64	35.8	14.39	18.29	29.17	18.59	NP_001130195.2(Glycine-rich RNA-binding protein RZ1C-like [Zea mays])	GO:0003723(molecular_function:RNA binding); GO:0008270(molecular_function:zinc ion binding)	K12885	RBMX, HNRNPG	map03040(Spliceosome)	COG0724(S:Function unknown)	COG0724(Rna-binding protein)	PF00076.24(RRM_1:RNA recognition motif. (a.k.a. RRM, RBD, or RNP domain)); PF00098.25(zf-CCHC:Zinc knuckle); PF16367.7(RRM_7:RNA recognition motif); PF13696.8(zf-CCHC_2:Zinc knuckle)	sp|Q8RWN5|RZ1C_ARATH(Glycine-rich RNA-binding protein RZ1C OS=Arabidopsis thaliana OX=3702 GN=RZ1C PE=1 SV=1)	100191289
gene-LOC100191290	LOC100191290	10-deacetylbaccatin III 10-O-acetyltransferase	1378	0	0	0	0	0	0	0	0	0	0	0	0	NP_001130196.1(10-deacetylbaccatin III 10-O-acetyltransferase [Zea mays])	GO:0016747(molecular_function:transferase activity, transferring acyl groups other than amino-acyl groups); GO:0016410(molecular_function:N-acyltransferase activity)				ENOG41108W2(S:Function unknown)	ENOG41108W2(Transferase family)	PF02458.17(Transferase:Transferase family)	sp|Q7XHC4|AT15_ORYSJ(Acyl transferase 15 OS=Oryza sativa subsp. japonica OX=39947 GN=AT15 PE=2 SV=1)	100191290
gene-LOC100191291	LOC100191291	putative aurora-related protein kinase family protein	1399	12.23	10.12	6.85	12.65	5.9	12.9	11.06	10.64	10.33	9.82	13.12	7.24	NP_001130197.1(putative aurora-related protein kinase family protein [Zea mays])	GO:0051233(cellular_component:spindle midzone); GO:0035174(molecular_function:histone serine kinase activity); GO:0005876(cellular_component:spindle microtubule); GO:0007052(biological_process:mitotic spindle organization); GO:0106311(deleted:old GO); GO:0032465(biological_process:regulation of cytokinesis); GO:0032133(cellular_component:chromosome passenger complex); GO:0005524(molecular_functio…	K08850	AURKX		ENOG410XNRB(T:Signal transduction mechanisms)	ENOG410XNRB(serine threonine-protein kinase)	PF00069.27(Pkinase:Protein kinase domain); PF07714.19(PK_Tyr_Ser-Thr:Protein tyrosine and serine/threonine kinase); PF14531.8(Kinase-like:Kinase-like); PF03109.18(ABC1:ABC1 atypical kinase-like domain)	sp|Q9M077|AUR1_ARATH(Serine/threonine-protein kinase Aurora-1 OS=Arabidopsis thaliana OX=3702 GN=AUR1 PE=1 SV=1)	100191291
gene-LOC100191292	LOC100191292	uncharacterized LOC100191292	1495	20.19	16.41	12.53	23.73	20.89	21.76	19.28	42	15.7	21.86	26.24	20.63	NP_001130198.1(E3 ubiquitin-protein ligase At1g12760 [Zea mays])	GO:0005802(cellular_component:trans-Golgi network); GO:0006896(biological_process:Golgi to vacuole transport); GO:0016874(molecular_function:ligase activity); GO:0016021(cellular_component:integral component of membrane); GO:0016020(cellular_component:membrane); GO:0006623(biological_process:protein targeting to vacuole); GO:0006511(biological_process:ubiquitin-dependent protein catabolic process…				ENOG41121N2(O:Posttranslational modification, protein turnover, chaperones)	ENOG41121N2(zinc ion binding)	PF13639.8(zf-RING_2:Ring finger domain); PF17123.7(zf-RING_11:RING-like zinc finger); PF12678.9(zf-rbx1:RING-H2 zinc finger domain); PF13923.8(zf-C3HC4_2:Zinc finger, C3HC4 type (RING finger)); PF00097.27(zf-C3HC4:Zinc finger, C3HC4 type (RING finger)); PF13920.8(zf-C3HC4_3:Zinc finger, C3HC4 type (RING finger))	sp|Q8LDB8|RING2_ARATH(E3 ubiquitin-protein ligase At1g63170 OS=Arabidopsis thaliana OX=3702 GN=At1g63170 PE=2 SV=2)	100191292
gene-LOC100191293	LOC100191293	Pentatricopeptide repeat-containing protein	1523	0.94	0.76	0.62	1.48	1.62	0.67	0.49	2.62	0.15	0.7	1.86	0.34	NP_001130199.1(Pentatricopeptide repeat-containing protein At1g01970-like [Zea mays])					ENOG410Z7Z7(S:Function unknown)	ENOG410Z7Z7(Pentatricopeptide repeat-containing protein)	PF01535.22(PPR:PPR repeat); PF13041.8(PPR_2:PPR repeat family); PF13812.8(PPR_3:Pentatricopeptide repeat domain); PF17177.6(PPR_long:Pentacotripeptide-repeat region of PRORP)	sp|Q9LPC4|PPR1_ARATH(Pentatricopeptide repeat-containing protein At1g01970 OS=Arabidopsis thaliana OX=3702 GN=At1g01970 PE=2 SV=1)	100191293
gene-LOC100191294	LOC100191294	putative peptidase M48 family protein, transcript variant X3	4419	6.05	3.9	1.85	5.57	4.65	5.87	3.1	9.03	2.3	4.17	5.61	4.67	ONM30879.1(Putative pentatricopeptide repeat-containing protein [Zea mays])	GO:0043231(cellular_component:intracellular membrane-bounded organelle); GO:0009451(biological_process:RNA modification); GO:0004222(molecular_function:metalloendopeptidase activity); GO:0003723(molecular_function:RNA binding); GO:0008270(molecular_function:zinc ion binding)				ENOG410Z7Z7(S:Function unknown)	ENOG410Z7Z7(Pentatricopeptide repeat-containing protein)	PF01435.20(Peptidase_M48:Peptidase family M48); PF05569.13(Peptidase_M56:BlaR1 peptidase M56)	sp|Q9S7F4|PP206_ARATH(Putative pentatricopeptide repeat-containing protein At2g01510 OS=Arabidopsis thaliana OX=3702 GN=PCMP-H36 PE=3 SV=1)	100191294
gene-LOC100191295	LOC100191295	Glycine-rich RNA-binding protein 3 mitochondrial	1328	9.53	7.34	3.83	8.35	11.61	9.03	6.99	9.51	3.25	6.34	12.36	6.26	NP_001130201.1(Glycine-rich RNA-binding protein 3, mitochondrial-like [Zea mays])	GO:0003723(molecular_function:RNA binding)	K12741	HNRNPA1_3	map03040(Spliceosome)	COG0724(S:Function unknown); ENOG41121QZ(S:Function unknown)	COG0724(Rna-binding protein); ENOG41121QZ(Glycine-rich RNA-binding protein)	PF00076.24(RRM_1:RNA recognition motif. (a.k.a. RRM, RBD, or RNP domain))	sp|Q9C909|RBG5_ARATH(Glycine-rich RNA-binding protein 5, mitochondrial OS=Arabidopsis thaliana OX=3702 GN=RBG5 PE=1 SV=1)	100191295
gene-LOC100191296	LOC100191296	uncharacterized LOC100191296	1689	4.8	4.06	2.94	5.47	5.42	7.47	2.29	8.01	1.94	1.66	9.14	1.98	NP_001130202.1(uncharacterized protein LOC100191296 [Zea mays])	GO:0015031(biological_process:protein transport); GO:0008104(biological_process:protein localization); GO:0005739(cellular_component:mitochondrion)	K19476	IST1	map04144(Endocytosis)	ENOG410YG52(S:Function unknown)	ENOG410YG52(positive regulation of collateral sprouting)	PF03398.16(Ist1:Regulator of Vps4 activity in the MVB pathway)	sp|Q54I39|IST1L_DICDI(IST1-like protein OS=Dictyostelium discoideum OX=44689 GN=DDB_G0289029 PE=3 SV=1)	100191296
gene-LOC100191297	LOC100191297	uncharacterized LOC100191297, transcript variant X1	1421	12.67	8.98	5.23	11.04	15.43	14.34	9.65	19.47	6.09	8.02	13.01	7.13	XP_020402188.1(uncharacterized protein LOC100191297 isoform X1 [Zea mays])	GO:0004525(molecular_function:ribonuclease III activity); GO:0030422(biological_process:production of siRNA involved in RNA interference); GO:0005634(cellular_component:nucleus); GO:0031053(biological_process:primary miRNA processing); GO:0003725(molecular_function:double-stranded RNA binding); GO:0003723(molecular_function:RNA binding); GO:0006396(biological_process:RNA processing); GO:0031054(b…				ENOG410YKXP(S:Function unknown); COG0842(V:Defense mechanisms)	ENOG410YKXP(double-stranded RNA-binding protein 4-like); COG0842((ABC) transporter)	PF00035.28(dsrm:Double-stranded RNA binding motif)	sp|Q6YW64|DRB4_ORYSJ(Double-stranded RNA-binding protein 4 OS=Oryza sativa subsp. japonica OX=39947 GN=DRB4 PE=2 SV=1)	100191297
gene-LOC100191298	LOC100191298	uncharacterized LOC100191298	1013	86.14	69.43	45.55	96.89	79.88	79.64	62.11	133.05	69.71	89.79	111.88	65.7	NP_001130204.1(ADP-ribosylation factor 3 [Zea mays])	GO:0005795(cellular_component:Golgi stack); GO:0005794(cellular_component:Golgi apparatus); GO:0016192(biological_process:vesicle-mediated transport); GO:0006886(biological_process:intracellular protein transport); GO:0005886(cellular_component:plasma membrane); GO:0046686(biological_process:response to cadmium ion); GO:0005525(molecular_function:GTP binding)	K07942	ARL1		COG1100(S:Function unknown)	COG1100(GTP-binding Protein)	PF00025.23(Arf:ADP-ribosylation factor family); PF08477.15(Roc:Ras of Complex, Roc, domain of DAPkinase); PF09439.12(SRPRB:Signal recognition particle receptor beta subunit); PF00503.22(G-alpha:G-protein alpha subunit); PF00071.24(Ras:Ras family); PF04670.14(Gtr1_RagA:Gtr1/RagA G protein conserved region); PF01926.25(MMR_HSR1:50S ribosome-binding GTPase)	sp|P40940|ARF3_ARATH(ADP-ribosylation factor 3 OS=Arabidopsis thaliana OX=3702 GN=ARF3 PE=1 SV=2)	100191298
gene-LOC100191299	LOC100191299	Peroxisome biogenesis protein 7	1181	5.4	5.13	3.85	6.34	5.58	7.42	5.17	11.92	3.13	3.7	6.54	3.66	TKW37032.1(hypothetical protein SEVIR_1G021000v2 [Setaria viridis])	GO:0005782(cellular_component:peroxisomal matrix); GO:0005829(cellular_component:cytosol); GO:0005777(cellular_component:peroxisome); GO:0005053(molecular_function:peroxisome matrix targeting signal-2 binding); GO:0016558(biological_process:protein import into peroxisome matrix)	K13341	PEX7, PTS2R	map04146(Peroxisome)	ENOG410XNVU(S:Function unknown)	ENOG410XNVU(Peroxisomal targeting signal)	PF00400.34(WD40:WD domain, G-beta repeat)	sp|Q9XF57|PEX7_ARATH(Peroxisome biogenesis protein 7 OS=Arabidopsis thaliana OX=3702 GN=PEX7 PE=1 SV=2)	100191299
gene-LOC100191300	LOC100191300	uncharacterized LOC100191300	1386	28.41	22.63	17.27	33.82	29.99	33.62	15.13	61.39	20.59	40.1	41.16	25.54	NP_001130206.1(uncharacterized protein LOC100191300 [Zea mays])	GO:0036134(molecular_function:12-hydroxyheptadecatrienoic acid synthase activity); GO:0016021(cellular_component:integral component of membrane); GO:0005739(cellular_component:mitochondrion); GO:0001516(biological_process:prostaglandin biosynthetic process); GO:0016740(molecular_function:transferase activity); GO:0006749(biological_process:glutathione metabolic process); GO:0050220(molecular_func…	K05309	PTGES2	map00590(Arachidonic acid metabolism)	ENOG410XS2X(I:Lipid transport and metabolism)	ENOG410XS2X(prostaglandin E synthase)	PF13417.8(GST_N_3:Glutathione S-transferase, N-terminal domain); PF00462.26(Glutaredoxin:Glutaredoxin); PF17172.6(GST_N_4:Glutathione S-transferase N-terminal domain); PF13409.8(GST_N_2:Glutathione S-transferase, N-terminal domain); PF02798.22(GST_N:Glutathione S-transferase, N-terminal domain); PF13410.8(GST_C_2:Glutathione S-transferase, C-terminal domain)	sp|Q7ZUC7|PGES2_DANRE(Prostaglandin E synthase 2 OS=Danio rerio OX=7955 GN=ptges2 PE=2 SV=1)	100191300
gene-LOC100191301	LOC100191301	uncharacterized LOC100191301	1567	7.54	4.96	2.4	9.18	4.36	6.22	4.43	10.54	4.22	5.51	7.99	5.65	NP_001130207.1(uncharacterized protein LOC100191301 [Zea mays])	GO:0046686(biological_process:response to cadmium ion); GO:0018580(molecular_function:nitronate monooxygenase activity); GO:0009610(biological_process:response to symbiotic fungus); GO:0005829(cellular_component:cytosol)				COG2070(S:Function unknown)	COG2070(2-Nitropropane dioxygenase)	PF03060.17(NMO:Nitronate monooxygenase); PF01070.20(FMN_dh:FMN-dependent dehydrogenase); PF00478.27(IMPDH:IMP dehydrogenase / GMP reductase domain)	sp|Q9HWH9|NMO_PSEAE(Nitronate monooxygenase OS=Pseudomonas aeruginosa (strain ATCC 15692 / DSM 22644 / CIP 104116 / JCM 14847 / LMG 12228 / 1C / PRS 101 / PAO1) OX=208964 GN=nmoA PE=1 SV=1)	100191301
gene-LOC100191302	LOC100191302	uncharacterized LOC100191302	1523	35.07	22.42	15.74	41.78	36	38.41	17.09	58.95	17.8	21.57	47.89	26.34	NP_001130208.1(Mitochondrial adenine nucleotide transporter ADNT1-like [Zea mays])	GO:0016021(cellular_component:integral component of membrane); GO:0055085(biological_process:transmembrane transport)	K14684	SLC25A23S		ENOG410ZRF1(S:Function unknown)	ENOG410ZRF1(Solute carrier family 25)	PF00153.29(Mito_carr:Mitochondrial carrier protein)	sp|O04619|ADNT1_ARATH(Mitochondrial adenine nucleotide transporter ADNT1 OS=Arabidopsis thaliana OX=3702 GN=ADNT1 PE=1 SV=1)	100191302
gene-LOC100191303	LOC100191303	Expansin-A13	1206	7.61	4.62	1.06	6.94	6.62	8.29	5.02	16.06	2.29	3.8	6.99	4.66	NP_001130209.1(Expansin-A10-like precursor [Zea mays])	GO:0005618(cellular_component:cell wall); GO:0009664(biological_process:plant-type cell wall organization); GO:0016020(cellular_component:membrane); GO:0005576(cellular_component:extracellular region)				ENOG410YCCE(G:Carbohydrate transport and metabolism)	ENOG410YCCE(plant-type cell wall organization)	PF01357.23(Expansin_C:Expansin C-terminal domain); PF03330.20(DPBB_1:Lytic transglycolase)	sp|Q7XUD0|EXP10_ORYSJ(Expansin-A10 OS=Oryza sativa subsp. japonica OX=39947 GN=EXPA10 PE=2 SV=2)	100191303
gene-LOC100191304	LOC100191304	Peroxidase 55	1369	0.54	0.57	0.06	0.3	0.05	0.6	0.51	0.65	0.28	0.56	0.51	0.12	NP_001130210.1(Peroxidase 73-like precursor [Zea mays])	GO:0020037(molecular_function:heme binding); GO:0004601(molecular_function:peroxidase activity); GO:0005576(cellular_component:extracellular region); GO:0042744(biological_process:hydrogen peroxide catabolic process); GO:0046872(molecular_function:metal ion binding); GO:0006979(biological_process:response to oxidative stress)	K00430	E1.11.1.7	map00940(Phenylpropanoid biosynthesis)	ENOG410YDU7(G:Carbohydrate transport and metabolism)	ENOG410YDU7(peroxidase)	PF00141.25(peroxidase:Peroxidase)	sp|Q43873|PER73_ARATH(Peroxidase 73 OS=Arabidopsis thaliana OX=3702 GN=PER73 PE=1 SV=1)	100191304
gene-LOC100191305	LOC100191305	uncharacterized LOC100191305	1427	0.3	0.06	0	0	0.42	0.03	0.38	0.17	0.1	0.13	0.39	0.14	NP_001130211.1(BTB/POZ and TAZ domain-containing protein 1 [Zea mays])	GO:0005634(cellular_component:nucleus); GO:0046872(molecular_function:metal ion binding)				COG5076(B:Chromatin structure and dynamics); COG5076(K:Transcription)	COG5076(bromodomain); COG5076(bromodomain)	PF02135.18(zf-TAZ:TAZ zinc finger); PF00651.33(BTB:BTB/POZ domain)	sp|Q94BN0|BT2_ARATH(BTB/POZ and TAZ domain-containing protein 2 OS=Arabidopsis thaliana OX=3702 GN=BT2 PE=1 SV=1)	100191305
gene-LOC100191306	LOC100191306	uncharacterized LOC100191306	1422	11.31	8.25	6.11	13.12	11.13	12.94	11.51	21.32	10.27	14.8	17.13	11.23	NP_001130212.1(uncharacterized protein LOC100191306 [Zea mays])	GO:0008270(molecular_function:zinc ion binding); GO:0003676(molecular_function:nucleic acid binding)				ENOG410YNN2(S:Function unknown)	ENOG410YNN2(ZnF_U1)	PF12171.10(zf-C2H2_jaz:Zinc-finger double-stranded RNA-binding); PF12874.9(zf-met:Zinc-finger of C2H2 type); PF15803.7(zf-SCNM1:Zinc-finger of sodium channel modifier 1)		100191306
gene-LOC100191307	LOC100191307	GDSL esterase/lipase	1379	0.22	0.37	0.94	1.1	0.32	0.98	0.14	6.4	0.2	0.28	1.3	0.32	NP_001130213.1(GDSL esterase/lipase At2g42990-like precursor [Zea mays])	GO:0016788(molecular_function:hydrolase activity, acting on ester bonds)				COG3240(S:Function unknown)	COG3240(GDSL esterase lipase)	PF00657.24(Lipase_GDSL:GDSL-like Lipase/Acylhydrolase)	sp|Q67ZI9|GDL48_ARATH(GDSL esterase/lipase At2g42990 OS=Arabidopsis thaliana OX=3702 GN=At2g42990 PE=2 SV=1)	100191307
gene-LOC100191308	LOC100191308	uncharacterized LOC100191308	1892	6.42	5.16	3.18	7.94	5.76	9.49	4.09	5.85	3.06	3.92	5.78	3.75	NP_001130214.1(BTB/POZ domain-containing protein At3g05675 [Zea mays])	GO:0016567(biological_process:protein ubiquitination); GO:0006109(biological_process:regulation of carbohydrate metabolic process)				ENOG410XSQ4(S:Function unknown)	ENOG410XSQ4(BTB POZ domain-containing protein At3g05675-like)	PF00651.33(BTB:BTB/POZ domain)	sp|Q8RX01|Y3567_ARATH(BTB/POZ domain-containing protein At3g05675 OS=Arabidopsis thaliana OX=3702 GN=At3g05675 PE=2 SV=1)	100191308
gene-LOC100191309	LOC100191309	FHY1	1060	32.39	19.04	13.44	23.22	34.04	24.43	18.61	39.43	14.47	16.23	25.47	21.13	NP_001130215.1(FHY1 [Zea mays])	GO:0005773(cellular_component:vacuole); GO:0043161(biological_process:proteasome-mediated ubiquitin-dependent protein catabolic process); GO:0007039(biological_process:protein catabolic process in the vacuole); GO:0006623(biological_process:protein targeting to vacuole); GO:0019898(cellular_component:extrinsic component of membrane); GO:0034657(cellular_component:GID complex); GO:0045721(biologic…	K23335	GID4		COG5073(U:Intracellular trafficking, secretion, and vesicular transport)	COG5073(GID complex subunit 4, VID24 homolog (S. cerevisiae))	PF09783.11(Vac_ImportDeg:Vacuolar import and degradation protein)	sp|Q9CPY6|GID4_MOUSE(Glucose-induced degradation protein 4 homolog OS=Mus musculus OX=10090 GN=Gid4 PE=1 SV=1)	100191309
gene-LOC100191310	LOC100191310	uncharacterized LOC100191310	1382	3.39	2.29	1.95	2.43	2.52	1.76	2.12	2.99	1.91	2.59	3.17	2.83	NP_001130216.1(uncharacterized protein LOC100191310 [Zea mays])					ENOG410YMVF(S:Function unknown)	ENOG410YMVF(expressed protein)			100191310
gene-LOC100191311	LOC100191311	Syntaxin-41	1605	5.7	3.78	3.2	5.61	5.31	5.69	5.47	7.2	3.85	5.24	7.04	4.88	NP_001130217.1(Syntaxin-43-like [Zea mays])	GO:0016021(cellular_component:integral component of membrane); GO:0016192(biological_process:vesicle-mediated transport); GO:0000149(molecular_function:SNARE binding); GO:0006906(biological_process:vesicle fusion); GO:0031201(cellular_component:SNARE complex); GO:0048278(biological_process:vesicle docking); GO:0012505(cellular_component:endomembrane system); GO:0005484(molecular_function:SNAP rec…	K08489	STX16	map04130(SNARE interactions in vesicular transport)	COG5325(U:Intracellular trafficking, secretion, and vesicular transport)	COG5325(SYNtaxin)	PF05739.21(SNARE:SNARE domain); PF04130.15(GCP_C_terminal:Gamma tubulin complex component C-terminal)	sp|Q9SUJ1|SYP43_ARATH(Syntaxin-43 OS=Arabidopsis thaliana OX=3702 GN=SYP43 PE=2 SV=2)	100191311
gene-LOC100191312	LOC100191312	Deoxyhypusine hydroxylase, transcript variant X1	1359	16.42	10.25	5.75	15.37	14.55	16.07	12.3	22.59	10.41	13.89	18.36	12.17	XP_035823536.1(uncharacterized protein LOC100191312 isoform X1 [Zea mays])	GO:0019135(molecular_function:deoxyhypusine monooxygenase activity); GO:0005829(cellular_component:cytosol); GO:0046872(molecular_function:metal ion binding); GO:0008612(biological_process:peptidyl-lysine modification to peptidyl-hypusine); GO:0016491(molecular_function:oxidoreductase activity)	K06072	DOHH		COG1413(C:Energy production and conversion)	COG1413(Catalyzes the hydroxylation of the N(6)-(4-aminobutyl)- L-lysine intermediate to form hypusine, an essential post- translational modification only found in mature eIF-5A factor (By similarity))	PF13646.8(HEAT_2:HEAT repeats); PF03130.18(HEAT_PBS:PBS lyase HEAT-like repeat)	sp|Q2QLW3|DOHH2_ORYSJ(Deoxyhypusine hydroxylase-B OS=Oryza sativa subsp. japonica OX=39947 GN=Os12g0626100 PE=2 SV=1)	100191312
gene-LOC100191313	LOC100191313	uncharacterized LOC100191313	1571	18.67	15.35	7.79	22.01	22.65	23.11	12.31	19.21	9.38	12.93	21.1	14.18	NP_001345371.1(Probable ubiquitin receptor RAD23 [Zea mays])	GO:0043161(biological_process:proteasome-mediated ubiquitin-dependent protein catabolic process); GO:0005829(cellular_component:cytosol); GO:0006289(biological_process:nucleotide-excision repair); GO:0005654(cellular_component:nucleoplasm); GO:0043130(molecular_function:ubiquitin binding); GO:0031593(molecular_function:polyubiquitin binding); GO:0003684(molecular_function:damaged DNA binding)	K10839	RAD23, HR23	map03420(Nucleotide excision repair); map04141(Protein processing in endoplasmic reticulum)	COG5272(O:Posttranslational modification, protein turnover, chaperones)	COG5272(ubiquitin)	PF00627.33(UBA:UBA/TS-N domain); PF09280.13(XPC-binding:XPC-binding domain); PF00240.25(ubiquitin:Ubiquitin family); PF11976.10(Rad60-SLD:Ubiquitin-2 like Rad60 SUMO-like)	sp|Q40742|RAD23_ORYSJ(Probable ubiquitin receptor RAD23 OS=Oryza sativa subsp. japonica OX=39947 GN=RAD23 PE=1 SV=2)	100191313
gene-LOC100191314	LOC100191314	60S ribosomal protein L4-like	1459	14.66	13.44	8.99	24.8	24.19	18.32	13.41	30.9	9.53	14.85	19.9	8.29	NP_001130220.1(60S ribosomal protein L4-like [Zea mays])	GO:0003735(molecular_function:structural constituent of ribosome); GO:0005840(cellular_component:ribosome); GO:0022625(cellular_component:cytosolic large ribosomal subunit); GO:0003723(molecular_function:RNA binding); GO:0006412(biological_process:translation)	K02930	RP-L4e, RPL4	map03010(Ribosome)	COG0088(J:Translation, ribosomal structure and biogenesis)	COG0088(One of the primary rRNA binding proteins, this protein initially binds near the 5'-end of the 23S rRNA. It is important during the early stages of 50S assembly. It makes multiple contacts with different domains of the 23S rRNA in the assembled 50S subunit and ribosome (By similarity))	PF00573.24(Ribosomal_L4:Ribosomal protein L4/L1 family); PF14374.8(Ribos_L4_asso_C:60S ribosomal protein L4 C-terminal domain)	sp|Q9XF97|RL4_PRUAR(60S ribosomal protein L4 OS=Prunus armeniaca OX=36596 GN=RPL4 PE=2 SV=1)	100191314
gene-LOC100191315	LOC100191315	uncharacterized LOC100191315, transcript variant X1	1416	0.38	0.47	0.11	0.46	0.27	0.87	0.22	0.37	0.18	0	0.47	0.17	XP_023155987.1(uncharacterized protein LOC100191315 isoform X1 [Zea mays])	GO:0016021(cellular_component:integral component of membrane)				ENOG4111H32(S:Function unknown)	ENOG4111H32(Family of unknown function (DUF716))	PF04819.14(DUF716:Family of unknown function (DUF716))	sp|Q60774|TM45A_MOUSE(Transmembrane protein 45A OS=Mus musculus OX=10090 GN=Tmem45a PE=2 SV=1)	100191315
gene-LOC100191316	LOC100191316	Mitochondrial arginine transporter BAC1, transcript variant 1	1287	4.21	3.68	2.43	4.69	5.19	4.98	4.13	4.83	2.49	3.92	4.78	3.49	CAD6205595.1(unnamed protein product [Miscanthus lutarioriparius])	GO:0000064(molecular_function:L-ornithine transmembrane transporter activity); GO:1990575(biological_process:mitochondrial L-ornithine transmembrane transport); GO:0016021(cellular_component:integral component of membrane)	K15109	SLC25A20_29, CACT, CACL, CRC1		ENOG410XS86(S:Function unknown)	ENOG410XS86(Solute carrier family 25)	PF00153.29(Mito_carr:Mitochondrial carrier protein)	sp|Q84UC7|BAC1_ARATH(Mitochondrial arginine transporter BAC1 OS=Arabidopsis thaliana OX=3702 GN=BAC1 PE=1 SV=1)	100191316
gene-LOC100191317	LOC100191317	TGF-beta-inducible nuclear protein 1	1181	80.38	75.95	62.92	80.78	106.13	101.95	53.53	84.37	49.74	61.92	64.97	36.93	XP_002463371.2(ribosome biogenesis protein NSA2 homolog [Sorghum bicolor])	GO:0005840(cellular_component:ribosome); GO:0005730(cellular_component:nucleolus); GO:0030687(cellular_component:preribosome, large subunit precursor); GO:0000166(molecular_function:nucleotide binding); GO:0000460(biological_process:maturation of 5.8S rRNA); GO:0006364(biological_process:rRNA processing); GO:0000470(biological_process:maturation of LSU-rRNA)	K14842	NSA2		COG2007(J:Translation, ribosomal structure and biogenesis)	COG2007(40S ribosomal protein S8)	PF01201.24(Ribosomal_S8e:Ribosomal protein S8e)	sp|Q54GN8|NSA2_DICDI(Ribosome biogenesis protein NSA2 homolog OS=Dictyostelium discoideum OX=44689 GN=nsa2 PE=3 SV=1)	100191317
gene-LOC100191319	LOC100191319	uncharacterized LOC100191319, transcript variant X1	1624	19.14	16.27	11.92	26.49	23.58	30.26	20.91	15.3	16.35	11.99	26.07	11.26	XP_020402522.1(uncharacterized protein LOC100191319 isoform X1 [Zea mays])	GO:0005737(cellular_component:cytoplasm); GO:0016021(cellular_component:integral component of membrane); GO:0006511(biological_process:ubiquitin-dependent protein catabolic process); GO:0016579(biological_process:protein deubiquitination); GO:0004843(molecular_function:thiol-dependent ubiquitin-specific protease activity)	K05610	UCHL5, UCH37		ENOG410XP0P(O:Posttranslational modification, protein turnover, chaperones)	ENOG410XP0P(ubiquitin carboxyl-terminal hydrolase)	PF01088.23(Peptidase_C12:Ubiquitin carboxyl-terminal hydrolase, family 1); PF18031.3(UCH_C:Ubiquitin carboxyl-terminal hydrolases)	sp|O04482|UCH2_ARATH(Ubiquitin carboxyl-terminal hydrolase 2 OS=Arabidopsis thaliana OX=3702 GN=UCH2 PE=1 SV=1)	100191319
gene-LOC100191320	LOC100191320	uncharacterized LOC100191320	2004	67.68	61.69	38.75	89.59	95.03	94.22	57.02	100.07	36.05	49.46	118.11	48.12	NP_001336570.1(T-complex protein 1 subunit beta-like [Zea mays])	GO:0005832(cellular_component:chaperonin-containing T-complex); GO:0051082(molecular_function:unfolded protein binding); GO:0006457(biological_process:protein folding); GO:0016887(molecular_function:ATPase activity); GO:0005524(molecular_function:ATP binding)	K09494	CCT2		COG0459(O:Posttranslational modification, protein turnover, chaperones)	COG0459(Prevents misfolding and promotes the refolding and proper assembly of unfolded polypeptides generated under stress conditions (By similarity))	PF00118.26(Cpn60_TCP1:TCP-1/cpn60 chaperonin family)	sp|Q940P8|TCPB_ARATH(T-complex protein 1 subunit beta OS=Arabidopsis thaliana OX=3702 GN=CCT2 PE=1 SV=1)	100191320
gene-LOC100191321	LOC100191321	1-aminocyclopropane-1-carboxylate oxidase 1Acc oxidase	1329	4.32	0.26	0	1.98	1.56	3.72	4.24	2.92	0.56	0.65	8.69	1.82	NP_001130227.1(1-aminocyclopropane-1-carboxylate oxidase 1Acc oxidase [Zea mays])	GO:0046872(molecular_function:metal ion binding); GO:0051213(molecular_function:dioxygenase activity); GO:0016491(molecular_function:oxidoreductase activity)	K05933	E1.14.17.4	map00270(Cysteine and methionine metabolism)	COG3491(S:Function unknown)	COG3491(2OGFe(II) oxygenase)	PF03171.22(2OG-FeII_Oxy:2OG-Fe(II) oxygenase superfamily); PF14226.8(DIOX_N:non-haem dioxygenase in morphine synthesis N-terminal)	sp|A2Z1W9|ACCO1_ORYSI(1-aminocyclopropane-1-carboxylate oxidase 1 OS=Oryza sativa subsp. indica OX=39946 GN=ACO1 PE=2 SV=1)	100191321
gene-LOC100191322	LOC100191322	Electron transfer flavoprotein subunit alpha mitochondrial, transcript variant X1	1667	33.26	29.62	26.65	26.54	21.97	30.31	25.26	54.11	27.91	36.13	33.11	22.43	XP_008661609.1(uncharacterized protein LOC100191322 isoform X1 [Zea mays])	GO:0050660(molecular_function:flavin adenine dinucleotide binding); GO:0033539(biological_process:fatty acid beta-oxidation using acyl-CoA dehydrogenase); GO:0005739(cellular_component:mitochondrion); GO:0005759(cellular_component:mitochondrial matrix); GO:0005507(molecular_function:copper ion binding); GO:0009055(molecular_function:electron carrier activity)	K03522	fixB, etfA		COG2025(C:Energy production and conversion)	COG2025(Electron transfer flavoprotein)	PF01012.23(ETF:Electron transfer flavoprotein domain); PF00766.21(ETF_alpha:Electron transfer flavoprotein FAD-binding domain)	sp|A2XNR6|ETFA_ORYSI(Electron transfer flavoprotein subunit alpha, mitochondrial OS=Oryza sativa subsp. indica OX=39946 GN=ETFA PE=3 SV=1)	100191322
gene-LOC100191323	LOC100191323	uncharacterized LOC100191323	1367	6.04	2.72	0.46	4.41	3.57	4.93	3.6	24.29	1.24	1.09	9.94	2.48	NP_001130229.1(uncharacterized protein LOC100191323 [Zea mays])	GO:0048833(biological_process:specification of floral organ number); GO:0004857(molecular_function:enzyme inhibitor activity)				COG4886(S:Function unknown)	COG4886(leucine Rich Repeat)		sp|Q8GT95|PGIP1_ORYSJ(Polygalacturonase inhibitor 1 OS=Oryza sativa subsp. japonica OX=39947 GN=FOR1 PE=2 SV=1)	100191323
gene-LOC100191324	LOC100191324	uncharacterized LOC100191324	1305	8.74	12.24	3.88	9.87	9.42	5.99	4.65	12.42	7.66	10.48	12.1	8.54	NP_001130230.1(uncharacterized protein LOC100191324 [Zea mays])					ENOG410Y4GI(S:Function unknown)	ENOG410Y4GI(-)			100191324
gene-LOC100191325	LOC100191325	uncharacterized LOC100191325	1544	27.42	15.4	8.68	19.32	23.98	20.18	18.51	47.31	14.6	20.04	28.72	19.51	NP_001130231.2(Rhomboid-like protein 20 [Zea mays])	GO:0004252(molecular_function:serine-type endopeptidase activity); GO:0016021(cellular_component:integral component of membrane)	K25216	UBAC2		ENOG4111CBK(S:Function unknown)	ENOG4111CBK(UBA domain containing 2)	PF00627.33(UBA:UBA/TS-N domain); PF01694.24(Rhomboid:Rhomboid family)	sp|Q9LET3|RBL20_ARATH(Rhomboid-like protein 20 OS=Arabidopsis thaliana OX=3702 GN=RBL20 PE=2 SV=1)	100191325
gene-LOC100191326	LOC100191326	Shikimate kinase 1 chloroplastic	1322	153.27	120.63	118.79	119.62	117.14	153.4	113.61	69.68	80.98	137.19	151.68	126.48	NP_001130232.1(Shikimate kinase 3, chloroplastic [Zea mays])	GO:0009423(biological_process:chorismate biosynthetic process); GO:0008652(biological_process:cellular amino acid biosynthetic process); GO:0004765(molecular_function:shikimate kinase activity); GO:0005524(molecular_function:ATP binding); GO:0009507(cellular_component:chloroplast)	K00891	aroK, aroL	map00400(Phenylalanine, tyrosine and tryptophan biosynthesis)	COG0703(E:Amino acid transport and metabolism)	COG0703(Catalyzes the specific phosphorylation of the 3-hydroxyl group of shikimic acid using ATP as a cosubstrate (By similarity))	PF01202.24(SKI:Shikimate kinase); PF13238.8(AAA_18:AAA domain); PF13189.8(Cytidylate_kin2:Cytidylate kinase-like family); PF13671.8(AAA_33:AAA domain)	sp|Q7X7H9|SK3_ORYSJ(Shikimate kinase 3, chloroplastic OS=Oryza sativa subsp. japonica OX=39947 GN=SK3 PE=1 SV=2)	100191326
gene-LOC100191327	LOC100191327	uncharacterized LOC100191327	1191	13.64	14.76	5.79	17.17	21.17	16.65	8.85	11.92	5.27	10.5	16.45	17.75	NP_001130233.1(uncharacterized protein LOC100191327 [Zea mays])	GO:0016021(cellular_component:integral component of membrane)				ENOG41105XG(S:Function unknown)	ENOG41105XG(-)	PF16927.7(HisKA_7TM:N-terminal 7TM region of histidine kinase)	sp|Q0DDI1|TPP8_ORYSJ(Probable trehalose-phosphate phosphatase 8 OS=Oryza sativa subsp. japonica OX=39947 GN=TPP8 PE=2 SV=3)	100191327
gene-LOC100191328	LOC100191328	delta-12 fatty acid desaturaseFAD2, transcript variant X1	2030	84.88	66.97	35.77	78.1	102.23	90.64	83.61	163.78	56.16	79.06	129.04	65.86	NP_001130234.1(delta-12 fatty acid desaturaseFAD2 [Zea mays])	GO:0016717(molecular_function:oxidoreductase activity, acting on paired donors, with oxidation of a pair of donors resulting in the reduction of molecular oxygen to two molecules of water); GO:0016021(cellular_component:integral component of membrane); GO:0006629(biological_process:lipid metabolic process)	K10256	FAD2	map01040(Biosynthesis of unsaturated fatty acids)	COG3239(I:Lipid transport and metabolism)	COG3239(linoleoyl-CoA desaturase activity)	PF00487.26(FA_desaturase:Fatty acid desaturase); PF11960.10(DUF3474:Domain of unknown function (DUF3474))	sp|A3F5L3|DES2_SORBI(Fatty acid desaturase DES2 OS=Sorghum bicolor OX=4558 GN=DES2 PE=2 SV=1)	100191328
gene-LOC100191329	LOC100191329	uncharacterized LOC100191329, transcript variant X1	1393	45.32	33.98	35.99	66.23	51.94	53.69	39.96	88.38	45.79	60.55	74.38	50.69	XP_020408586.1(uncharacterized protein LOC100191329 isoform X1 [Zea mays])	GO:0000462(biological_process:maturation of SSU-rRNA from tricistronic rRNA transcript (SSU-rRNA, 5.8S rRNA, LSU-rRNA)); GO:0030688(cellular_component:preribosome, small subunit precursor); GO:0006364(biological_process:rRNA processing); GO:0005730(cellular_component:nucleolus)				ENOG4112ABV(S:Function unknown)	ENOG4112ABV(involved in rRNA processing (By similarity))	PF10153.11(Efg1:rRNA-processing protein Efg1)	sp|Q5AK42|EFG1P_CANAL(rRNA-processing protein EFG1 OS=Candida albicans (strain SC5314 / ATCC MYA-2876) OX=237561 GN=CAALFM_C504910WA PE=3 SV=1)	100191329
gene-LOC100191330	LOC100191330	uncharacterized LOC100191330, transcript variant X2	1246	70.49	53.5	40.39	77.88	73.01	77.25	61.07	105.15	55.98	86.32	76.27	60.72	NP_001130236.1(DNA-directed RNA polymerases IV and V subunit 4 [Zea mays])	GO:0030880(cellular_component:RNA polymerase complex); GO:0005634(cellular_component:nucleus); GO:0044237(biological_process:cellular metabolic process); GO:0000166(molecular_function:nucleotide binding); GO:0006352(biological_process:DNA-templated transcription, initiation); GO:0003899(molecular_function:DNA-directed RNA polymerase activity)	K03012	RPB4, POLR2D	map03020(RNA polymerase)	COG5250(K:Transcription)	COG5250(polymerase (RNA) II (DNA directed) polypeptide D)	PF03874.18(RNA_pol_Rpb4:RNA polymerase Rpb4)	sp|Q6DBA5|NRPD4_ARATH(DNA-directed RNA polymerases IV and V subunit 4 OS=Arabidopsis thaliana OX=3702 GN=NRPD4 PE=1 SV=2)	100191330
gene-LOC100191331	LOC100191331	uncharacterized LOC100191331	1344	1.2	1.28	0.08	1.95	1.91	2.35	1.25	2.95	0	0	2.7	0.07	NP_001130237.1(uncharacterized protein LOC100191331 [Zea mays])	GO:0080115(molecular_function:myosin XI tail binding)				ENOG410YABV(S:Function unknown)	ENOG410YABV(-)			100191331
gene-LOC100191332	LOC100191332	uncharacterized LOC100191332, transcript variant X1	1177	48.06	32.76	24.22	50.6	50.56	46.61	38.67	67.55	34.62	51.78	50.81	38.23	XP_020394357.1(uncharacterized protein LOC100191332 isoform X1 [Zea mays])	GO:0008168(molecular_function:methyltransferase activity); GO:0032259(biological_process:methylation); GO:0003676(molecular_function:nucleic acid binding)	K24418	METTL5		COG2263(J:Translation, ribosomal structure and biogenesis)	COG2263(Methyltransferase)	PF05175.16(MTS:Methyltransferase small domain); PF06325.15(PrmA:Ribosomal protein L11 methyltransferase (PrmA)); PF13649.8(Methyltransf_25:Methyltransferase domain); PF13847.8(Methyltransf_31:Methyltransferase domain); PF01170.20(UPF0020:Putative RNA methylase family UPF0020); PF08241.14(Methyltransf_11:Methyltransferase domain); PF02475.18(Met_10:Met-10+ like-protein); PF09445.12(Methyltransf_15…	sp|F1QVR8|METL5_DANRE(rRNA N6-adenosine-methyltransferase METTL5 OS=Danio rerio OX=7955 GN=mettl5 PE=2 SV=1)	100191332
gene-LOC100191333	LOC100191333	Acyl transferase/acyl hydrolase/lysophospholipase superfamily protein	1594	10.45	8.42	4.64	9.14	11.44	9.56	9.8	16.63	6.88	11.62	12.41	9.95	NP_001130239.1(uncharacterized protein LOC100191333 [Zea mays])	GO:0005737(cellular_component:cytoplasm); GO:0016787(molecular_function:hydrolase activity); GO:0016020(cellular_component:membrane); GO:0004806(molecular_function:triglyceride lipase activity); GO:0005811(cellular_component:lipid particle); GO:0019433(biological_process:triglyceride catabolic process); GO:0016042(biological_process:lipid catabolic process); GO:0055088(biological_process:lipid ho…				ENOG410XSQS(S:Function unknown)	ENOG410XSQS(Patatin-like phospholipase domain containing)	PF01734.24(Patatin:Patatin-like phospholipase)	sp|Q9NST1|PLPL3_HUMAN(1-acylglycerol-3-phosphate O-acyltransferase PNPLA3 OS=Homo sapiens OX=9606 GN=PNPLA3 PE=1 SV=2)	100191333
gene-LOC100191334	LOC100191334	aspartate-semialdehyde dehydrogenase	1732	12.29	8.32	7.38	20.77	15.29	14.99	10.03	39.76	10.08	13.66	23.45	12.08	AQK62702.1(Retrovirus-related Pol polyprotein LINE-1 [Zea mays])	GO:0050661(molecular_function:NADP binding); GO:0051287(molecular_function:NAD binding); GO:0005739(cellular_component:mitochondrion); GO:0009089(biological_process:lysine biosynthetic process via diaminopimelate); GO:0009088(biological_process:threonine biosynthetic process); GO:0009570(cellular_component:chloroplast stroma); GO:0009097(biological_process:isoleucine biosynthetic process); GO:004…	K00133	asd	map00270(Cysteine and methionine metabolism); map00300(Lysine biosynthesis); map00260(Glycine, serine and threonine metabolism); map00261(Monobactam biosynthesis)	COG0136(E:Amino acid transport and metabolism)	COG0136(Catalyzes the NADPH-dependent formation of L-aspartate- semialdehyde (L-ASA) by the reductive dephosphorylation of L- aspartyl-4-phosphate (By similarity))	PF02774.20(Semialdhyde_dhC:Semialdehyde dehydrogenase, dimerisation domain); PF01118.26(Semialdhyde_dh:Semialdehyde dehydrogenase, NAD binding domain)	sp|Q55512|DHAS_SYNY3(Aspartate-semialdehyde dehydrogenase OS=Synechocystis sp. (strain PCC 6803 / Kazusa) OX=1111708 GN=asd PE=3 SV=2)	100191334
gene-LOC100191335	LOC100191335	ferric-chelate reductase (NADH)1	1218	71.43	50.1	43.65	98.35	87.74	77.89	60.21	158.24	61.79	92.53	106.8	71.07	AAD17694.1(cytochrome b5 reductase [Zea mays])	GO:0004128(molecular_function:cytochrome-b5 reductase activity, acting on NAD(P)H); GO:0016021(cellular_component:integral component of membrane); GO:0022900(biological_process:electron transport chain)	K00326	CYB5R	map00520(Amino sugar and nucleotide sugar metabolism)	COG0543(C:Energy production and conversion)	COG0543(cytochrome-b5 reductase activity, acting on NAD(P)H)	PF00970.26(FAD_binding_6:Oxidoreductase FAD-binding domain); PF00175.23(NAD_binding_1:Oxidoreductase NAD-binding domain); PF08030.14(NAD_binding_6:Ferric reductase NAD binding domain)	sp|Q9ZNT1|NB5R1_ARATH(NADH--cytochrome b5 reductase 1 OS=Arabidopsis thaliana OX=3702 GN=CBR1 PE=1 SV=1)	100191335
gene-LOC100191336	LOC100191336	CF9	1618	2.39	1.42	0.7	1.93	1.7	2.33	1.53	4	1.92	1.61	3.82	1.71	NP_001130242.1(CF9 [Zea mays])	GO:0016021(cellular_component:integral component of membrane)				ENOG4111YI2(S:Function unknown)	ENOG4111YI2(Protein PHLOEM PROTEIN 2-LIKE)		sp|Q9SY57|P2A10_ARATH(Protein PHLOEM PROTEIN 2-LIKE A10 OS=Arabidopsis thaliana OX=3702 GN=PP2A10 PE=2 SV=1)	100191336
gene-LOC100191337	LOC100191337	uncharacterized LOC100191337	1322	11.51	9.9	5.32	11.47	13.44	12.89	8.92	22.64	6.76	6.45	14.74	9.59	PWZ06111.1(ABC transporter I family member 20 [Zea mays])	GO:0080167(biological_process:response to karrikin); GO:0005524(molecular_function:ATP binding)	K12608	CAF16	map03018(RNA degradation)	COG4586(S:Function unknown)	COG4586((ABC) transporter)	PF00005.29(ABC_tran:ABC transporter); PF13304.8(AAA_21:AAA domain, putative AbiEii toxin, Type IV TA system)	sp|Q9LZ98|AB20I_ARATH(ABC transporter I family member 20 OS=Arabidopsis thaliana OX=3702 GN=ABCI20 PE=2 SV=1)	100191337
gene-LOC100191338	LOC100191338	Anthocyanidin reductase, transcript variant 2	1291	0.14	0.1	0	0	0	0	0	0	0	0	0.04	0.04	NP_001338757.1(Anthocyanidin reductase ((2S)-flavan-3-ol-forming)-like isoform 2 [Zea mays])	GO:0003824(molecular_function:catalytic activity); GO:0016616(molecular_function:oxidoreductase activity, acting on the CH-OH group of donors, NAD or NADP as acceptor)	K08695	ANR	map00941(Flavonoid biosynthesis)	COG0451(M:Cell wall/membrane/envelope biogenesis)	COG0451(Nad-dependent epimerase dehydratase)	PF01370.23(Epimerase:NAD dependent epimerase/dehydratase family); PF01073.21(3Beta_HSD:3-beta hydroxysteroid dehydrogenase/isomerase family); PF13460.8(NAD_binding_10:NAD(P)H-binding); PF07993.14(NAD_binding_4:Male sterility protein); PF16363.7(GDP_Man_Dehyd:GDP-mannose 4,6 dehydratase); PF05368.15(NmrA:NmrA-like family); PF08659.12(KR:KR domain)	sp|D7U6G6|ANRPN_VITVI(Anthocyanidin reductase ((2S)-flavan-3-ol-forming) OS=Vitis vinifera OX=29760 GN=ANR PE=3 SV=1)	100191338
gene-LOC100191339	LOC100191339	uncharacterized LOC100191339	1382	1.76	7.35	5.08	17.28	3.6	11.51	4.11	58.22	9.57	17.25	35.12	15.69	ONM33568.1(Protein DOWNY MILDEW RESISTANCE 6 [Zea mays])	GO:0005737(cellular_component:cytoplasm); GO:0031418(molecular_function:L-ascorbic acid binding); GO:0051213(molecular_function:dioxygenase activity); GO:0033760(molecular_function:2'-deoxymugineic-acid 2'-dioxygenase activity); GO:0010041(biological_process:response to iron(III) ion); GO:0046872(molecular_function:metal ion binding); GO:0016491(molecular_function:oxidoreductase activity)	K18054	IDS3_2	map00999(Biosynthesis of various plant secondary metabolites)	COG3491(S:Function unknown)	COG3491(2OGFe(II) oxygenase)	PF03171.22(2OG-FeII_Oxy:2OG-Fe(II) oxygenase superfamily); PF14226.8(DIOX_N:non-haem dioxygenase in morphine synthesis N-terminal)	sp|Q40062|IDS3_HORVU(2'-deoxymugineic-acid 2'-dioxygenase OS=Hordeum vulgare OX=4513 GN=IDS3 PE=1 SV=3)	100191339
gene-LOC100191340	LOC100191340	uncharacterized LOC100191340	1397	5.16	2.95	2.02	4.63	3.99	6.29	3.14	3.04	1.41	2.57	4.39	3.3	NP_001130246.1(uncharacterized protein LOC100191340 [Zea mays])	GO:0016021(cellular_component:integral component of membrane)				COG3496(S:Function unknown)	COG3496(plasmid partition ParA protein)	PF07103.13(DUF1365:Protein of unknown function (DUF1365))		100191340
gene-LOC100191341	LOC100191341	Hydrolase, hydrolyzing O-glycosyl compound	1566	5.38	2.81	1.16	3.47	4.87	4.52	3.59	6.05	2	2.78	6.86	2.91	NP_001130247.1(uncharacterized protein LOC100191341 [Zea mays])	GO:0016787(molecular_function:hydrolase activity); GO:0005975(biological_process:carbohydrate metabolic process); GO:0016021(cellular_component:integral component of membrane); GO:0005576(cellular_component:extracellular region); GO:0008061(molecular_function:chitin binding); GO:0070492(molecular_function:oligosaccharide binding)	K17525	CHID1		ENOG410XQB6(G:Carbohydrate transport and metabolism)	ENOG410XQB6(Chitinase domain containing 1)	PF00704.30(Glyco_hydro_18:Glycosyl hydrolases family 18)	sp|Q68EX9|CHID1_XENLA(Chitinase domain-containing protein 1 OS=Xenopus laevis OX=8355 GN=chid1 PE=2 SV=1)	100191341
gene-LOC100191342	LOC100191342	uncharacterized LOC100191342	1545	0.35	0.27	0.07	0.56	0.42	0.84	0.07	0.22	0	0.03	0.39	0.09	NP_001130248.1(Protein SHI RELATED SEQUENCE 1 [Zea mays])	GO:0005634(cellular_component:nucleus); GO:0045893(biological_process:positive regulation of transcription, DNA-templated); GO:0003677(molecular_function:DNA binding)				ENOG410YDRX(S:Function unknown)	ENOG410YDRX(Domain of unknown function (DUF702))	PF05142.14(DUF702:Domain of unknown function (DUF702))	sp|Q9SD40|SRS1_ARATH(Protein SHI RELATED SEQUENCE 1 OS=Arabidopsis thaliana OX=3702 GN=SRS1 PE=1 SV=2)	100191342
gene-LOC100191343	LOC100191343	Heptahelical transmembrane protein 2	1592	1.37	0.84	0.49	2.31	1.77	1.26	0.86	2.71	0.83	0.77	2.74	0.56	NP_001130249.1(uncharacterized protein LOC100191343 [Zea mays])	GO:0009725(biological_process:response to hormone); GO:0016021(cellular_component:integral component of membrane); GO:0038023(molecular_function:signaling receptor activity)	K07297	ADIPOR		COG1272(S:Function unknown)	COG1272(Channel protein (Hemolysin III family)	PF03006.22(HlyIII:Haemolysin-III related)	sp|Q6ETK9|ADPO2_ORYSJ(Heptahelical transmembrane protein ADIPOR2 OS=Oryza sativa subsp. japonica OX=39947 GN=ADIPOR2 PE=2 SV=1)	100191343
gene-LOC100191344	LOC100191344	uncharacterized LOC100191344	1391	4.23	3.28	3.29	4.49	4.08	5.61	2.94	7.79	2.88	3.73	3.67	2.81	NP_001130250.1(uncharacterized protein LOC100191344 [Zea mays])	GO:0016787(molecular_function:hydrolase activity); GO:0016021(cellular_component:integral component of membrane)				ENOG4111184(S:Function unknown)	ENOG4111184(transmembrane protein 53)	PF05705.16(DUF829:Eukaryotic protein of unknown function (DUF829))	sp|Q6DHN0|TMM53_DANRE(Transmembrane protein 53 OS=Danio rerio OX=7955 GN=tmem53 PE=2 SV=1)	100191344
gene-LOC100191345	LOC100191345	uncharacterized LOC100191345	1232	16.24	13.06	10.95	18.95	18.99	20.15	12.2	22.97	10.42	11.56	21.46	8.17	NP_001130251.1(uncharacterized protein LOC100191345 [Zea mays])	GO:0004252(molecular_function:serine-type endopeptidase activity); GO:0008233(molecular_function:peptidase activity); GO:0006465(biological_process:signal peptide processing); GO:0016021(cellular_component:integral component of membrane); GO:0005787(cellular_component:signal peptidase complex)	K13280	SEC11, sipW	map03060(Protein export)	COG0681(U:Intracellular trafficking, secretion, and vesicular transport)	COG0681(Signal peptidase i)	PF00717.25(Peptidase_S24:Peptidase S24-like); PF10502.11(Peptidase_S26:Signal peptidase, peptidase S26)	sp|Q9R0P6|SC11A_MOUSE(Signal peptidase complex catalytic subunit SEC11A OS=Mus musculus OX=10090 GN=Sec11a PE=1 SV=1)	100191345
gene-LOC100191347	LOC100191347	carboxy-lyase	1377	0.32	0.03	0.05	0.21	0.24	0.22	0	0.18	0.17	0.17	0.29	0.28	NP_001130253.1(carboxy-lyase [Zea mays])	GO:0005634(cellular_component:nucleus); GO:0016829(molecular_function:lyase activity); GO:0016799(molecular_function:hydrolase activity, hydrolyzing N-glycosyl compounds); GO:0102682(molecular_function:N6-(Delta2-isopentenyl)-adenosine 5'-monophosphate phosphoribohydrolase activity); GO:0009691(biological_process:cytokinin biosynthetic process); GO:0005829(cellular_component:cytosol); GO:0048509(…	K06966	ppnN	map00240(Pyrimidine metabolism); map01232(Nucleotide metabolism); map00230(Purine metabolism)	COG1611(S:Function unknown)	COG1611(decarboxylase)	PF03641.16(Lysine_decarbox:Possible lysine decarboxylase); PF18306.3(LDcluster4:SLOG cluster4 family)	sp|Q5ZC82|LOG_ORYSJ(Cytokinin riboside 5'-monophosphate phosphoribohydrolase LOG OS=Oryza sativa subsp. japonica OX=39947 GN=LOG PE=1 SV=1)	100191347
gene-LOC100191348	LOC100191348	uncharacterized LOC100191348, transcript variant X1	1446	27.18	9.71	7.89	23.48	33.16	20.42	20.13	49.13	23.35	23.03	44.5	23.01	XP_035823538.1(uncharacterized protein LOC100191348 isoform X1 [Zea mays])	GO:0003824(molecular_function:catalytic activity); GO:0019148(molecular_function:D-cysteine desulfhydrase activity)	K05396	dcyD	map00270(Cysteine and methionine metabolism); map00470(D-Amino acid metabolism)	COG2515(E:Amino acid transport and metabolism)	COG2515(1-aminocyclopropane-1-carboxylate deaminase)	PF00291.27(PALP:Pyridoxal-phosphate dependent enzyme)	sp|Q6ZHE5|DCYD1_ORYSJ(Putative D-cysteine desulfhydrase 1, mitochondrial OS=Oryza sativa subsp. japonica OX=39947 GN=Os02g0773300 PE=2 SV=2)	100191348
gene-LOC100191349	LOC100191349	uncharacterized LOC100191349, transcript variant X4	1839	2	0.68	0.57	1.31	1.19	1.73	0.29	3.12	0.41	1.12	3.94	0.75	ONM54176.1(GDP-mannose transporter GONST4 [Zea mays])	GO:0005794(cellular_component:Golgi apparatus); GO:0015297(molecular_function:antiporter activity); GO:0016021(cellular_component:integral component of membrane); GO:0005457(molecular_function:GDP-fucose transmembrane transporter activity)				COG5070(U:Intracellular trafficking, secretion, and vesicular transport); ENOG410XP3X(S:Function unknown)	COG5070(Solute carrier family 35); ENOG410XP3X(-)	PF03151.18(TPT:Triose-phosphate Transporter family)	sp|Q84L08|GFT1_ARATH(GDP-fucose transporter 1 OS=Arabidopsis thaliana OX=3702 GN=GFT1 PE=1 SV=1)	100191349
gene-LOC100191350	LOC100191350	fruit protein PKIWI502	1436	3.55	2.94	1.4	3.72	8.44	4.25	3.56	13.39	2.51	3.39	4.68	4.44	NP_001130256.1(fruit protein PKIWI502 [Zea mays])	GO:0016491(molecular_function:oxidoreductase activity)				ENOG4111TH3(S:Function unknown); COG0543(C:Energy production and conversion)	ENOG4111TH3(Oxidoreductase NAD-binding domain); COG0543(cytochrome-b5 reductase activity, acting on NAD(P)H)	PF00175.23(NAD_binding_1:Oxidoreductase NAD-binding domain); PF08030.14(NAD_binding_6:Ferric reductase NAD binding domain)	sp|P43394|K502_ACTDE(Fruit protein pKIWI502 OS=Actinidia deliciosa OX=3627 GN=pKIWI502 PE=2 SV=1)	100191350
gene-LOC100191351	LOC100191351	uncharacterized LOC100191351	1418	18.29	15.56	5.85	13.21	17.28	13.89	10.9	12.25	12.57	13.97	16.26	11.41	NP_001130257.1(uncharacterized protein LOC100191351 precursor [Zea mays])					ENOG4111H91(S:Function unknown)	ENOG4111H91(-)			100191351
gene-LOC100191352	LOC100191352	uncharacterized LOC100191352, transcript variant X1	1402	11.05	7.86	4.33	9.16	10.12	11.98	7.01	11.95	5.27	10.4	14.19	8.87	XP_020395855.1(uncharacterized protein LOC100191352 isoform X1 [Zea mays])	GO:0005730(cellular_component:nucleolus)				ENOG410ZU02(S:Function unknown)	ENOG410ZU02(NC domain-containing protein)	PF04970.15(LRAT:Lecithin retinol acyltransferase)	sp|Q93V51|PSE1_ARATH(Protein LEAD-SENSITIVE 1 OS=Arabidopsis thaliana OX=3702 GN=PSE1 PE=2 SV=1)	100191352
gene-LOC100191353	LOC100191353	uncharacterized LOC100191353	1430	0	0	0	0	0	0.07	0	0	0	0	0	0.03	NP_001130259.1(uncharacterized protein LOC100191353 [Zea mays])									100191353
gene-LOC100191354	LOC100191354	uncharacterized LOC100191354	1508	12.68	12.39	10.62	12.95	12.63	9.11	8.32	14.21	10.5	13.23	11.93	14.34	NP_001130260.1(mitochondrial carrier protein CoAc2 [Zea mays])	GO:0015228(molecular_function:coenzyme A transmembrane transporter activity); GO:0005743(cellular_component:mitochondrial inner membrane); GO:0016021(cellular_component:integral component of membrane); GO:0055085(biological_process:transmembrane transport); GO:1990559(biological_process:mitochondrial coenzyme A transmembrane transport)				ENOG410ZRF1(S:Function unknown)	ENOG410ZRF1(Solute carrier family 25)	PF00153.29(Mito_carr:Mitochondrial carrier protein)	sp|B4F8I5|COAC2_MAIZE(Mitochondrial carrier protein CoAc2 OS=Zea mays OX=4577 GN=COAC2 PE=2 SV=1)	100191354
gene-LOC100191355	LOC100191355	TMV-MP30 binding protein 2C, transcript variant X1	1395	19.7	12.75	8.18	19.09	20.32	20.7	16.42	44.14	15.02	19.79	26.11	20.93	XP_020394358.1(TMV-MP30 binding protein 2C isoform X1 [Zea mays])	GO:0008017(molecular_function:microtubule binding); GO:0010497(biological_process:plasmodesmata-mediated intercellular transport)				ENOG410XZR4(S:Function unknown)	ENOG410XZR4(-)	PF19220.2(Crescentin:Crescentin protein); PF06785.13(UPF0242:Uncharacterised protein family (UPF0242) N-terminus)	sp|A0A1S3X835|MBP2C_TOBAC(Protein MICROTUBULE BINDING PROTEIN 2C OS=Nicotiana tabacum OX=4097 GN=MBP2C PE=1 SV=1)	100191355
gene-LOC100191356	LOC100191356	peroxisomal carrier protein	1496	8.09	6.73	4.31	7.07	9.34	8	10.93	15.53	7.93	10.55	12.39	12.66	NP_001130262.1(peroxisomal carrier protein [Zea mays])	GO:0005347(molecular_function:ATP transmembrane transporter activity); GO:0005779(cellular_component:integral component of peroxisomal membrane); GO:0007031(biological_process:peroxisome organization); GO:0006635(biological_process:fatty acid beta-oxidation); GO:0015866(biological_process:ADP transport); GO:0015867(biological_process:ATP transport); GO:0015217(molecular_function:ADP transmembrane…				ENOG410ZNC0(S:Function unknown)	ENOG410ZNC0(peroxisomal membrane protein)	PF00153.29(Mito_carr:Mitochondrial carrier protein)	sp|B6ZJZ9|PNC1_SOYBN(Peroxisomal adenine nucleotide carrier 1 OS=Glycine max OX=3847 GN=PNC1 PE=2 SV=1)	100191356
gene-LOC100191357	LOC100191357	ATP binding protein	1510	65.55	44.13	52.01	60.77	52.96	78.17	58.27	87.25	43.31	66.72	84.14	51.83	NP_001130263.1(ATP binding protein [Zea mays])	GO:0016787(molecular_function:hydrolase activity); GO:0003924(molecular_function:GTPase activity); GO:0005525(molecular_function:GTP binding)	K06883	K06883		ENOG410XPBZ(S:Function unknown)	ENOG410XPBZ(GPN-loop GTPase 3)	PF03029.19(ATP_bind_1:Conserved hypothetical ATP binding protein); PF16575.7(CLP1_P:mRNA cleavage and polyadenylation factor CLP1 P-loop)	sp|Q4PF70|GPN3_USTMA(GPN-loop GTPase 3 OS=Ustilago maydis (strain 521 / FGSC 9021) OX=237631 GN=UMAG_01243 PE=3 SV=1)	100191357
gene-LOC100191358	LOC100191358	uncharacterized LOC100191358	1439	38.04	29.64	25.93	42.38	40.99	42.4	32.46	75.06	28.88	44.17	50.43	34.89	NP_001241771.1(Vacuolar protein sorting-associated protein 32 homolog 2 [Zea mays])	GO:0032511(biological_process:late endosome to vacuole transport via multivesicular body sorting pathway); GO:0007034(biological_process:vacuolar transport); GO:0000815(cellular_component:ESCRT III complex); GO:0005771(cellular_component:multivesicular body); GO:0006900(biological_process:membrane budding); GO:0009898(cellular_component:cytoplasmic side of plasma membrane); GO:0005768(cellular_co…	K12194	CHMP4A_B, SNF7, VPS32A_B	map03250(Viral life cycle - HIV-1); map04144(Endocytosis)	ENOG410YE9I(U:Intracellular trafficking, secretion, and vesicular transport)	ENOG410YE9I(Charged multivesicular body protein)	PF03357.23(Snf7:Snf7)	sp|O82197|VP321_ARATH(Vacuolar protein sorting-associated protein 32 homolog 1 OS=Arabidopsis thaliana OX=3702 GN=VPS32.1 PE=1 SV=1)	100191358
gene-LOC100191359	LOC100191359	uncharacterized LOC100191359, transcript variant X1	8725	6.66	4.23	3.08	5.67	6.55	7.14	4.3	7.58	2.88	3.39	9.65	5.21	CAB3466363.1(unnamed protein product [Digitaria exilis])	GO:0015074(biological_process:DNA integration); GO:0003676(molecular_function:nucleic acid binding)	K01517	ADPRM	map00564(Glycerophospholipid metabolism); map00230(Purine metabolism)	COG2801(L:Replication, recombination and repair)	COG2801(Retrotransposon protein)	PF07727.16(RVT_2:Reverse transcriptase (RNA-dependent DNA polymerase))	sp|Q8H5F8|ADPRM_ORYSJ(Manganese-dependent ADP-ribose/CDP-alcohol diphosphatase OS=Oryza sativa subsp. japonica OX=39947 GN=Os07g0688000 PE=2 SV=1)	100191359
gene-LOC100191360	LOC100191360	uncharacterized LOC100191360	1365	4.8	3.45	4.52	4.04	5.92	6.25	4.85	3.93	1.19	3.27	5.01	2.98	NP_001130266.1(uncharacterized protein LOC100191360 [Zea mays])					ENOG4111G8S(S:Function unknown)	ENOG4111G8S(-)			100191360
gene-LOC100191361	LOC100191361	uncharacterized LOC100191361	1392	45.61	36.82	34.16	41.37	43.58	47.35	31.1	51.05	33.68	41.36	45.39	42.81	NP_001130267.1(uncharacterized protein LOC100191361 [Zea mays])	GO:0045048(biological_process:protein insertion into ER membrane); GO:0048767(biological_process:root hair elongation); GO:0071818(cellular_component:BAT3 complex)	K23387	GET4		ENOG410XRWE(U:Intracellular trafficking, secretion, and vesicular transport)	ENOG410XRWE(golgi to ER traffic protein 4 homolog)	PF04190.15(GET4:Golgi to ER traffic protein 4)	sp|Q6GKV1|GET4_ARATH(Protein GET4 OS=Arabidopsis thaliana OX=3702 GN=MDC12.19 PE=1 SV=1)	100191361
gene-LOC100191362	LOC100191362	uncharacterized LOC100191362	1192	21.21	15.83	10.79	23.75	23.15	32.48	16.85	30.68	10.4	14.38	27.58	16.61	NP_001130268.1(Reticulon-like protein B1 [Zea mays])	GO:0016021(cellular_component:integral component of membrane); GO:0005789(cellular_component:endoplasmic reticulum membrane)				ENOG410XPKH(U:Intracellular trafficking, secretion, and vesicular transport)	ENOG410XPKH(Reticulon)	PF02453.19(Reticulon:Reticulon)	sp|Q9SUR3|RTNLA_ARATH(Reticulon-like protein B1 OS=Arabidopsis thaliana OX=3702 GN=RTNLB1 PE=1 SV=1)	100191362
gene-LOC100191363	LOC100191363	Sec14p-like phosphatidylinositol transfer family protein	1426	12.91	8.33	4.34	10.16	14.56	13.06	8.55	16.88	4.02	7.17	17.15	10.04	NP_001130269.1(Sec14p-like phosphatidylinositol transfer family protein [Zea mays])					ENOG410XRSQ(S:Function unknown)	ENOG410XRSQ(Transfer protein)	PF00650.22(CRAL_TRIO:CRAL/TRIO domain); PF03765.17(CRAL_TRIO_N:CRAL/TRIO, N-terminal domain)	sp|F4JVA9|SFH2_ARATH(Phosphatidylinositol/phosphatidylcholine transfer protein SFH2 OS=Arabidopsis thaliana OX=3702 GN=SFH2 PE=3 SV=1)	100191363
gene-LOC100191364	LOC100191364	Nudix hydrolase 16 mitochondrial	1092	13.48	8.09	6.55	18.39	13.98	12.03	10.13	20.99	7.01	13.62	13.44	8.02	TKV90617.1(hypothetical protein SEVIR_9G041500v2 [Setaria viridis])	GO:0005737(cellular_component:cytoplasm); GO:0016787(molecular_function:hydrolase activity); GO:0005634(cellular_component:nucleus)	K07766	E3.6.1.52		COG0494(L:Replication, recombination and repair)	COG0494(Nudix hydrolase)	PF00293.30(NUDIX:NUDIX domain)	sp|Q9LHK1|NUD16_ARATH(Nudix hydrolase 16, mitochondrial OS=Arabidopsis thaliana OX=3702 GN=NUDT16 PE=2 SV=1)	100191364
gene-LOC100191365	LOC100191365	uncharacterized LOC100191365	1911	23.84	12.63	11.17	19.19	18.09	25.21	11.47	21.07	9.75	11.81	25.25	11.95	NP_001130271.1(Pyruvate kinase 1, cytosolic [Zea mays])	GO:0005737(cellular_component:cytoplasm); GO:0030955(molecular_function:potassium ion binding); GO:0016301(molecular_function:kinase activity); GO:0000287(molecular_function:magnesium ion binding); GO:0006096(biological_process:glycolytic process); GO:0004743(molecular_function:pyruvate kinase activity); GO:0015979(biological_process:photosynthesis); GO:0005524(molecular_function:ATP binding)	K00873	PK, pyk	map00010(Glycolysis / Gluconeogenesis); map00620(Pyruvate metabolism)	COG0469(G:Carbohydrate transport and metabolism)	COG0469(Pyruvate kinase)	PF00224.23(PK:Pyruvate kinase, barrel domain); PF02887.18(PK_C:Pyruvate kinase, alpha/beta domain)	sp|B8BJ39|KPYC1_ORYSI(Pyruvate kinase 1, cytosolic OS=Oryza sativa subsp. indica OX=39946 GN=OsI_35105 PE=3 SV=1)	100191365
gene-LOC100191366	LOC100191366	uncharacterized LOC100191366, transcript variant X1	1509	0.06	0	0	0	0	0.06	0	0	0	0	0	0	NP_001130272.1(uncharacterized protein LOC100191366 [Zea mays])	GO:0005737(cellular_component:cytoplasm); GO:0007015(biological_process:actin filament organization); GO:0015629(cellular_component:actin cytoskeleton); GO:0031982(cellular_component:vesicle); GO:0030898(molecular_function:actin-dependent ATPase activity); GO:0051015(molecular_function:actin filament binding); GO:0030050(biological_process:vesicle transport along actin filament); GO:0000146(molec…				COG5022(Z:Cytoskeleton)	COG5022(myosin heavy chain)	PF08614.13(ATG16:Autophagy protein 16 (ATG16)); PF12718.9(Tropomyosin_1:Tropomyosin like)		100191366
gene-LOC100191367	LOC100191367	uncharacterized LOC100191367	1764	2.27	3.4	1.5	4.21	4.43	4.5	3.31	6.3	2.58	4.56	6.44	1.41	NP_001130273.1(DNA repair protein recA homolog 3, mitochondrial [Zea mays])	GO:0006310(biological_process:DNA recombination); GO:0008094(molecular_function:DNA-dependent ATPase activity); GO:0003697(molecular_function:single-stranded DNA binding); GO:0005524(molecular_function:ATP binding); GO:0006281(biological_process:DNA repair)	K03553	recA	map03440(Homologous recombination)	COG0468(L:Replication, recombination and repair)	COG0468(Can catalyze the hydrolysis of ATP in the presence of single-stranded DNA, the ATP-dependent uptake of single-stranded DNA by duplex DNA, and the ATP-dependent hybridization of homologous single-stranded DNAs. It interacts with LexA causing its activation and leading to its autocatalytic cleavage (By similarity))	PF00154.23(RecA:recA bacterial DNA recombination protein); PF08423.13(Rad51:Rad51); PF06745.15(ATPase:KaiC); PF01637.20(ATPase_2:ATPase domain predominantly from Archaea); PF13481.8(AAA_25:AAA domain)	sp|Q9ZUP2|RECA3_ARATH(DNA repair protein recA homolog 3, mitochondrial OS=Arabidopsis thaliana OX=3702 GN=At2g19490 PE=2 SV=2)	100191367
gene-LOC100191368	LOC100191368	60S ribosomal protein L7-2	1206	80.23	60.1	45.11	101.56	100.53	87.88	82.84	194.46	66.14	98.45	154.63	55.75	NP_001130274.1(60S ribosomal protein L7-2-like [Zea mays])	GO:0003735(molecular_function:structural constituent of ribosome); GO:0000463(biological_process:maturation of LSU-rRNA from tricistronic rRNA transcript (SSU-rRNA, 5.8S rRNA, LSU-rRNA)); GO:0003723(molecular_function:RNA binding); GO:0022625(cellular_component:cytosolic large ribosomal subunit)	K02937	RP-L7e, RPL7	map03010(Ribosome)	COG1841(J:Translation, ribosomal structure and biogenesis)	COG1841(ribosomal large subunit biogenesis)	PF08079.14(Ribosomal_L30_N:Ribosomal L30 N-terminal domain); PF00327.22(Ribosomal_L30:Ribosomal protein L30p/L7e)	sp|P60040|RL72_ARATH(60S ribosomal protein L7-2 OS=Arabidopsis thaliana OX=3702 GN=RPL7B PE=1 SV=1)	100191368
gene-LOC100191370	LOC100191370	uncharacterized LOC100191370	2660	2.57	2.19	0.53	2.47	4.13	3.77	1.9	5.72	1.07	1.24	2.93	2.12	NP_001354385.1(Probable inactive receptor kinase At5g67200 precursor [Zea mays])	GO:0016021(cellular_component:integral component of membrane); GO:0005524(molecular_function:ATP binding); GO:0004672(molecular_function:protein kinase activity)				COG0515(T:Signal transduction mechanisms)	COG0515(Serine Threonine protein kinase)	PF00069.27(Pkinase:Protein kinase domain); PF07714.19(PK_Tyr_Ser-Thr:Protein tyrosine and serine/threonine kinase); PF13855.8(LRR_8:Leucine rich repeat)	sp|Q93Y06|Y5720_ARATH(Probable inactive receptor kinase At5g67200 OS=Arabidopsis thaliana OX=3702 GN=At5g67200 PE=1 SV=1)	100191370
gene-LOC100191372	LOC100191372	uncharacterized LOC100191372	1524	37.4	27.05	28.62	43.73	29.13	35.22	24.75	122.04	39.28	40.15	48.66	32.24	NP_001130278.2(uncharacterized protein LOC100191372 [Zea mays])					ENOG41106HQ(S:Function unknown)	ENOG41106HQ(-)			100191372
gene-LOC100191373	LOC100191373	Protein LIKE COV 2, transcript variant X1	1559	7.43	3.52	1.6	5.86	7.05	6.88	5.27	9.36	3.46	3.66	8.53	6.61	NP_001130279.1(Protein LIKE COV 2 [Zea mays])	GO:0005794(cellular_component:Golgi apparatus); GO:0016021(cellular_component:integral component of membrane)				COG2928(S:Function unknown)	COG2928(conserved protein)	PF04367.15(DUF502:Protein of unknown function (DUF502))	sp|Q9C8C1|LCV2_ARATH(Protein LIKE COV 2 OS=Arabidopsis thaliana OX=3702 GN=LCV2 PE=2 SV=1)	100191373
gene-LOC100191374	LOC100191374	uncharacterized LOC100191374	1543	13.24	12.33	4.24	13.69	20.27	19.16	11.46	16.21	4.96	16.42	17.9	14.23	NP_001130280.2(Probable magnesium transporter NIPA7-like [Zea mays])	GO:0016021(cellular_component:integral component of membrane); GO:0016020(cellular_component:membrane); GO:0015693(biological_process:magnesium ion transport); GO:0005886(cellular_component:plasma membrane); GO:0005769(cellular_component:early endosome); GO:0015095(molecular_function:magnesium ion transmembrane transporter activity)	K22733	NIPA, SLC57A2S		ENOG410XNR8(S:Function unknown)	ENOG410XNR8(NIPA-like domain containing)	PF05653.16(Mg_trans_NIPA:Magnesium transporter NIPA); PF00892.22(EamA:EamA-like transporter family)	sp|Q8GYS1|NIPA7_ARATH(Probable magnesium transporter NIPA7 OS=Arabidopsis thaliana OX=3702 GN=At4g38730 PE=2 SV=1)	100191374
gene-LOC100191375	LOC100191375	IM30 protein-like protein	1343	12.51	14.63	11.92	19.36	10.36	25.06	11.96	24.99	11.91	18.16	17.9	13.57	NP_001130281.1(IM30 protein-like protein [Zea mays])	GO:0009535(cellular_component:chloroplast thylakoid membrane); GO:0009941(cellular_component:chloroplast envelope); GO:0009706(cellular_component:chloroplast inner membrane); GO:0016050(biological_process:vesicle organization); GO:0009508(cellular_component:plastid chromosome); GO:0016032(biological_process:viral process); GO:0010027(biological_process:thylakoid membrane organization); GO:0042644…	K03969	pspA		COG1842(K:Transcription); COG1842(T:Signal transduction mechanisms)	COG1842(Phage shock protein A); COG1842(Phage shock protein A)	PF04012.14(PspA_IM30:PspA/IM30 family)	sp|Q8S0J7|IM30_ORYSJ(Probable membrane-associated 30 kDa protein, chloroplastic OS=Oryza sativa subsp. japonica OX=39947 GN=Os01g0895100 PE=1 SV=1)	100191375
gene-LOC100191376	LOC100191376	COP9 signalosome complex subunit 7	1261	46.95	34.53	32.44	59.14	49.86	61.05	34.81	69.32	36.25	58.64	50.55	38.5	NP_001130282.1(COP9 signalosome complex subunit 7 [Zea mays])	GO:0008180(cellular_component:COP9 signalosome)	K12180	COPS7, CSN7		ENOG410XP7W(O:Posttranslational modification, protein turnover, chaperones)	ENOG410XP7W(COP9 (constitutive photomorphogenic) homolog, subunit)	PF01399.29(PCI:PCI domain)	sp|Q94JU3|CSN7_ARATH(COP9 signalosome complex subunit 7 OS=Arabidopsis thaliana OX=3702 GN=CSN7 PE=1 SV=1)	100191376
gene-LOC100191377	LOC100191377	uncharacterized LOC100191377	1290	8.26	4.39	4.13	11.97	9.54	10.41	7	20.65	5.27	9.03	12.48	5.88	NP_001130283.1(Probable diphthine methyl ester synthase [Zea mays])	GO:0017183(biological_process:peptidyl-diphthamide biosynthetic process from peptidyl-histidine); GO:0004164(molecular_function:diphthine synthase activity); GO:0032259(biological_process:methylation)	K00586	DPH5		COG1798(J:Translation, ribosomal structure and biogenesis)	COG1798(S-adenosyl-L-methionine-dependent methyltransferase that catalyzes the trimethylation of the amino group of the modified target histidine residue in translation elongation factor 2 (EF- 2), to form an intermediate called diphthine. The three successive methylation reactions represent the second step of diphthamide biosynthesis (By similarity))	PF00590.22(TP_methylase:Tetrapyrrole (Corrin/Porphyrin) Methylases)	sp|O81769|DPH5_ARATH(Probable diphthine methyl ester synthase OS=Arabidopsis thaliana OX=3702 GN=At4g31790 PE=2 SV=1)	100191377
gene-LOC100191378	LOC100191378	uncharacterized LOC100191378	1290	14.15	6.78	4.45	13.08	12.84	14.53	7.89	25.22	7.6	12.07	12.1	11.88	NP_001130284.1(uncharacterized protein LOC100191378 [Zea mays])					ENOG410YXUS(S:Function unknown)	ENOG410YXUS(-)			100191378
gene-LOC100191379	LOC100191379	uncharacterized LOC100191379, transcript variant X1	1193	12.28	8.53	5.25	15.05	12.11	12.35	8.19	28.12	7.28	8.09	13.28	11.18	PWZ40333.1(Usher syndrome type-1G protein [Zea mays])					ENOG410Y2DP(S:Function unknown); ENOG41122EE(S:Function unknown)	ENOG410Y2DP(SAM domain (Sterile alpha motif)); ENOG41122EE(Sterile alpha motif (SAM) domain-containing protein)	PF00536.32(SAM_1:SAM domain (Sterile alpha motif)); PF07647.19(SAM_2:SAM domain (Sterile alpha motif))	sp|Q495M9|USH1G_HUMAN(Usher syndrome type-1G protein OS=Homo sapiens OX=9606 GN=USH1G PE=1 SV=1)	100191379
gene-LOC100191380	LOC100191380	uncharacterized LOC100191380	1780	2.9	1.95	1.87	3.21	3.28	3.2	3.22	6.28	2.55	2.19	5.16	1.43	NP_001130286.2(Glucan endo-1,3-beta-glucosidase 9 precursor [Zea mays])	GO:0046658(cellular_component:anchored component of plasma membrane); GO:0016021(cellular_component:integral component of membrane); GO:0005886(cellular_component:plasma membrane); GO:0005975(biological_process:carbohydrate metabolic process); GO:0042973(molecular_function:glucan endo-1,3-beta-D-glucosidase activity)				ENOG410YE41(G:Carbohydrate transport and metabolism)	ENOG410YE41(glucan endo-1-3-beta-glucosidase)	PF00332.20(Glyco_hydro_17:Glycosyl hydrolases family 17); PF07983.15(X8:X8 domain)	sp|Q9FGH4|E139_ARATH(Glucan endo-1,3-beta-glucosidase 9 OS=Arabidopsis thaliana OX=3702 GN=At5g58480 PE=2 SV=1)	100191380
gene-LOC100191381	LOC100191381	uncharacterized LOC100191381	1259	2.27	2.2	1.3	4.53	2.85	3.67	1.8	7.92	0.63	2.07	5.94	1.68	NP_001130287.1(31 kDa ribonucleoprotein, chloroplastic [Zea mays])	GO:0009535(cellular_component:chloroplast thylakoid membrane); GO:1901259(biological_process:chloroplast rRNA processing); GO:0003723(molecular_function:RNA binding); GO:0003729(molecular_function:mRNA binding)				ENOG410XZHK(S:Function unknown); ENOG4111MZ2(S:Function unknown)	ENOG410XZHK(RNA recognition motif. (a.k.a. RRM, RBD, or RNP domain)); ENOG4111MZ2(Ribonucleoprotein)	PF00076.24(RRM_1:RNA recognition motif. (a.k.a. RRM, RBD, or RNP domain)); PF16367.7(RRM_7:RNA recognition motif)	sp|P19683|ROC4_NICSY(31 kDa ribonucleoprotein, chloroplastic OS=Nicotiana sylvestris OX=4096 PE=1 SV=1)	100191381
gene-LOC100191382	LOC100191382	Vacuolar protein sorting-associated protein 32 homolog 1, transcript variant X1	1357	12.12	10.07	13.13	12.15	13.86	20.63	15.73	32.1	13.01	18.61	22.29	19.57	NP_001130288.1(Vacuolar protein sorting-associated protein 32 homolog 1 [Zea mays])	GO:0032511(biological_process:late endosome to vacuole transport via multivesicular body sorting pathway); GO:0007034(biological_process:vacuolar transport); GO:0000815(cellular_component:ESCRT III complex); GO:0005771(cellular_component:multivesicular body); GO:0006900(biological_process:membrane budding); GO:0009898(cellular_component:cytoplasmic side of plasma membrane); GO:0005768(cellular_co…	K12194	CHMP4A_B, SNF7, VPS32A_B	map03250(Viral life cycle - HIV-1); map04144(Endocytosis)	ENOG410YE9I(U:Intracellular trafficking, secretion, and vesicular transport)	ENOG410YE9I(Charged multivesicular body protein)	PF03357.23(Snf7:Snf7)	sp|O82197|VP321_ARATH(Vacuolar protein sorting-associated protein 32 homolog 1 OS=Arabidopsis thaliana OX=3702 GN=VPS32.1 PE=1 SV=1)	100191382
gene-LOC100191383	LOC100191383	uncharacterized LOC100191383	1359	11.4	7.58	5.58	12.32	10.79	9.73	7.89	13.67	5.64	10.48	12.51	8.49	NP_001130289.1(Probable protein phosphatase 2C 67 [Zea mays])	GO:0006470(biological_process:protein dephosphorylation); GO:0005829(cellular_component:cytosol); GO:0004722(molecular_function:protein serine/threonine phosphatase activity); GO:0005634(cellular_component:nucleus); GO:0106306(deleted:old GO); GO:0106307(deleted:old GO)	K17500	ILKAP		COG0631(T:Signal transduction mechanisms)	COG0631(Phosphatase)	PF00481.23(PP2C:Protein phosphatase 2C)	sp|Q0J2R1|P2C67_ORYSJ(Probable protein phosphatase 2C 67 OS=Oryza sativa subsp. japonica OX=39947 GN=Os09g0314400 PE=2 SV=1)	100191383
gene-LOC100191384	LOC100191384	uncharacterized LOC100191384	1456	4.42	3.53	3.41	2.99	3.39	4.64	0.53	2.73	1.94	3.2	3.23	2.58	NP_001130290.1(uncharacterized protein LOC100191384 [Zea mays])	GO:0035196(biological_process:production of miRNAs involved in gene silencing by miRNA); GO:1903730(biological_process:regulation of phosphatidate phosphatase activity); GO:0000398(biological_process:mRNA splicing, via spliceosome)				ENOG410ZA8A(S:Function unknown)	ENOG410ZA8A(Hydroxyproline-rich glycoprotein family protein)	PF15502.8(MPLKIP:M-phase-specific PLK1-interacting protein)		100191384
gene-LOC100191385	LOC100191385	salt-inducible protein	2567	1.29	1.57	1.25	1.04	1.09	1.22	0.83	1.09	0.5	0.75	1.41	0.77	NP_001130291.1(salt-inducible protein [Zea mays])	GO:0009507(cellular_component:chloroplast)				ENOG410Z7Z7(S:Function unknown)	ENOG410Z7Z7(Pentatricopeptide repeat-containing protein)	PF13041.8(PPR_2:PPR repeat family); PF01535.22(PPR:PPR repeat); PF13812.8(PPR_3:Pentatricopeptide repeat domain); PF12854.9(PPR_1:PPR repeat); PF17177.6(PPR_long:Pentacotripeptide-repeat region of PRORP)	sp|Q9LS25|PP420_ARATH(Pentatricopeptide repeat-containing protein At5g46580, chloroplastic OS=Arabidopsis thaliana OX=3702 GN=At5g46580 PE=2 SV=1)	100191385
gene-LOC100191386	LOC100191386	uncharacterized LOC100191386	2270	0	0	0	0	0	0	0	0	0	0	0	0	PWZ33093.1(Pentatricopeptide repeat-containing protein [Zea mays])	GO:0005524(molecular_function:ATP binding); GO:0004672(molecular_function:protein kinase activity)				ENOG410Z7Z7(S:Function unknown)	ENOG410Z7Z7(Pentatricopeptide repeat-containing protein)	PF01535.22(PPR:PPR repeat); PF13041.8(PPR_2:PPR repeat family); PF12854.9(PPR_1:PPR repeat); PF13812.8(PPR_3:Pentatricopeptide repeat domain); PF17177.6(PPR_long:Pentacotripeptide-repeat region of PRORP); PF11838.10(ERAP1_C:ERAP1-like C-terminal domain); PF00637.22(Clathrin:Region in Clathrin and VPS)	sp|Q9FLD8|PP408_ARATH(Pentatricopeptide repeat-containing protein At5g39980, chloroplastic OS=Arabidopsis thaliana OX=3702 GN=At5g39980 PE=2 SV=1)	100191386
gene-LOC100191387	LOC100191387	Serine/threonine protein phosphatase 2A 55 kDa regulatory subunit B beta isoform, transcript variant X1	2407	21.61	13.33	9.37	21.97	18.98	24.39	13.37	30.55	12.85	19.09	25.4	16.41	XP_008654223.1(uncharacterized protein LOC100191387 isoform X1 [Zea mays])	GO:0019888(molecular_function:protein phosphatase regulator activity); GO:0005829(cellular_component:cytosol); GO:0000159(cellular_component:protein phosphatase type 2A complex); GO:0070262(biological_process:peptidyl-serine dephosphorylation)	K04354	PPP2R2	map03015(mRNA surveillance pathway)	COG5170(T:Signal transduction mechanisms)	COG5170(protein phosphatase type 2A regulator activity)		sp|A2X2K3|2ABB_ORYSI(Serine/threonine protein phosphatase 2A 55 kDa regulatory subunit B beta isoform OS=Oryza sativa subsp. indica OX=39946 GN=OsI_006296 PE=2 SV=2)	100191387
gene-LOC100191388	LOC100191388	uncharacterized LOC100191388	2796	6.24	5.63	4.74	7.4	4.2	6.85	5.51	14.53	5.4	5.89	10.41	5.88	NP_001130294.2(Protein CLMP1 [Zea mays])	GO:0009579(cellular_component:thylakoid); GO:0005829(cellular_component:cytosol); GO:0009536(cellular_component:plastid); GO:0003729(molecular_function:mRNA binding)				ENOG410XQNT(O:Posttranslational modification, protein turnover, chaperones); ENOG410YFGS(S:Function unknown)	ENOG410XQNT(Unc-45 homolog); ENOG410YFGS(PB1 domain)	PF00564.26(PB1:PB1 domain); PF07719.19(TPR_2:Tetratricopeptide repeat)	sp|O48802|PHOX2_ARATH(Protein CLMP1 OS=Arabidopsis thaliana OX=3702 GN=CLMP1 PE=1 SV=1)	100191388
gene-LOC100191389	LOC100191389	Aminotransferase-like plant mobile domain family protein, transcript variant X3	2936	9.09	6.58	4.37	8.31	9.19	9.34	5.73	9.32	5.34	6.49	10.57	6.64	NP_001130295.2(uncharacterized protein LOC100191389 [Zea mays])	GO:0008483(molecular_function:transaminase activity); GO:0004435(molecular_function:phosphatidylinositol phospholipase C activity); GO:0035556(biological_process:intracellular signal transduction); GO:0006629(biological_process:lipid metabolic process)				ENOG410YHBV(S:Function unknown)	ENOG410YHBV(Serine threonine-protein phosphatase 7 long form homolog)	PF10536.11(PMD:Plant mobile domain)	sp|Q9LNG5|PPP7L_ARATH(Serine/threonine-protein phosphatase 7 long form homolog OS=Arabidopsis thaliana OX=3702 GN=MAIL3 PE=2 SV=1)	100191389
gene-LOC100191390	LOC100191390	uncharacterized LOC100191390, transcript variant X1	3526	36.94	28.03	21.28	26.59	36.39	39.58	27.88	84.61	22.36	29.64	65.65	27.58	XP_008664722.1(uncharacterized protein LOC100191390 isoform X1 [Zea mays])	GO:0005576(cellular_component:extracellular region); GO:0005975(biological_process:carbohydrate metabolic process); GO:0009251(biological_process:glucan catabolic process); GO:0008422(molecular_function:beta-glucosidase activity); GO:0004553(molecular_function:hydrolase activity, hydrolyzing O-glycosyl compounds)	K05349	bglX	map00460(Cyanoamino acid metabolism); map00500(Starch and sucrose metabolism); map00999(Biosynthesis of various plant secondary metabolites)	COG1472(G:Carbohydrate transport and metabolism)	COG1472(hydrolase family 3)	PF00933.23(Glyco_hydro_3:Glycosyl hydrolase family 3 N terminal domain); PF01915.24(Glyco_hydro_3_C:Glycosyl hydrolase family 3 C-terminal domain)	sp|A7LXU3|BGH3B_BACO1(Beta-glucosidase BoGH3B OS=Bacteroides ovatus (strain ATCC 8483 / DSM 1896 / JCM 5824 / NCTC 11153) OX=411476 GN=BACOVA_02659 PE=1 SV=1)	100191390
gene-LOC100191392	LOC100191392	uncharacterized LOC100191392	2579	10.71	8.43	8.76	10.21	10.86	18.4	6.96	9.51	9.09	10.32	17.21	9.67	NP_001345374.1(Exocyst complex component EXO84B [Zea mays])	GO:0006893(biological_process:Golgi to plasma membrane transport); GO:0006887(biological_process:exocytosis); GO:0000145(cellular_component:exocyst); GO:0008104(biological_process:protein localization)	K19986	EXOC8, SEC84		ENOG410XT7U(U:Intracellular trafficking, secretion, and vesicular transport)	ENOG410XT7U(Exocyst complex component)	PF16528.7(Exo84_C:Exocyst component 84 C-terminal); PF08700.13(Vps51:Vps51/Vps67); PF06148.13(COG2:COG (conserved oligomeric Golgi) complex component, COG2)	sp|Q9LTB0|EX84B_ARATH(Exocyst complex component EXO84B OS=Arabidopsis thaliana OX=3702 GN=EXO84B PE=1 SV=1)	100191392
gene-LOC100191393	LOC100191393	Putative pentatricopeptide repeat-containing protein	2462	0.33	0.25	0.16	0.34	0.28	0.3	0.15	0.24	0.05	0.09	0.2	0.12	NP_001130299.1(Putative pentatricopeptide repeat-containing protein At3g15130-like [Zea mays])	GO:0008270(molecular_function:zinc ion binding); GO:0005524(molecular_function:ATP binding); GO:0004672(molecular_function:protein kinase activity)				ENOG410Z7Z7(S:Function unknown)	ENOG410Z7Z7(Pentatricopeptide repeat-containing protein)	PF01535.22(PPR:PPR repeat); PF13041.8(PPR_2:PPR repeat family); PF12854.9(PPR_1:PPR repeat); PF14432.8(DYW_deaminase:DYW family of nucleic acid deaminases); PF13812.8(PPR_3:Pentatricopeptide repeat domain); PF17177.6(PPR_long:Pentacotripeptide-repeat region of PRORP)	sp|P0C898|PP232_ARATH(Putative pentatricopeptide repeat-containing protein At3g15130 OS=Arabidopsis thaliana OX=3702 GN=PCMP-H86 PE=3 SV=1)	100191393
gene-LOC100191394	LOC100191394	Glycosyltransferase family 61 protein	1796	0.35	0.36	0.68	0.1	0.06	0.49	0.14	1.45	0.82	0.52	0.92	2.9	NP_001130300.1(Beta-1,2-xylosyltransferase XYXT1 [Zea mays])	GO:0005794(cellular_component:Golgi apparatus); GO:0016021(cellular_component:integral component of membrane); GO:0016757(molecular_function:transferase activity, transferring glycosyl groups)				ENOG410ZHQA(S:Function unknown)	ENOG410ZHQA(glycosyltransferase)	PF04577.16(Glyco_transf_61:Glycosyltransferase 61)	sp|Q5Z8T8|XYXT1_ORYSJ(Beta-1,2-xylosyltransferase XYXT1 OS=Oryza sativa subsp. japonica OX=39947 GN=XYXT1 PE=1 SV=1)	100191394
gene-LOC100191395	LOC100191395	aberrant lateral root formation 4, transcript variant X1	2437	11.87	8.82	5.84	12.16	12.55	13.4	6.15	9.41	4.15	4.84	12.73	6.51	XP_008664918.1(uncharacterized protein LOC100191395 isoform X1 [Zea mays])	GO:0005737(cellular_component:cytoplasm); GO:0055105(molecular_function:ubiquitin-protein transferase inhibitor activity)	K23345	GLMN		ENOG4111RXQ(S:Function unknown)	ENOG4111RXQ(Uncharacterised protein family, YAP/Alf4/glomulin)	PF08568.12(Kinetochor_Ybp2:Uncharacterised protein family, YAP/Alf4/glomulin)	sp|Q84VX3|ALF4_ARATH(Aberrant root formation protein 4 OS=Arabidopsis thaliana OX=3702 GN=ALF4 PE=1 SV=2)	100191395
gene-LOC100191396	LOC100191396	putative RING/U-box superfamily protein	2043	9.68	7.28	5.58	8.91	5.01	7.13	6.97	9.47	6.16	6.59	9.71	8.64	NP_001130302.1(putative RING/U-box superfamily protein [Zea mays])	GO:0071712(biological_process:ER-associated misfolded protein catabolic process); GO:0006511(biological_process:ubiquitin-dependent protein catabolic process); GO:0061630(molecular_function:ubiquitin protein ligase activity); GO:0044390(molecular_function:ubiquitin-like protein conjugating enzyme binding)	K10666	RNF5	map04141(Protein processing in endoplasmic reticulum)	ENOG4111IHV(O:Posttranslational modification, protein turnover, chaperones)	ENOG4111IHV(Ring finger protein)	PF13923.8(zf-C3HC4_2:Zinc finger, C3HC4 type (RING finger)); PF13920.8(zf-C3HC4_3:Zinc finger, C3HC4 type (RING finger)); PF00097.27(zf-C3HC4:Zinc finger, C3HC4 type (RING finger)); PF14634.8(zf-RING_5:zinc-RING finger domain); PF13639.8(zf-RING_2:Ring finger domain); PF13445.8(zf-RING_UBOX:RING-type zinc-finger); PF15227.8(zf-C3HC4_4:zinc finger of C3HC4-type, RING); PF14447.8(Prok-RING_4:Prokar…	sp|Q568Y3|RN185_RAT(E3 ubiquitin-protein ligase RNF185 OS=Rattus norvegicus OX=10116 GN=Rnf185 PE=2 SV=1)	100191396
gene-LOC100191397	LOC100191397	Pentatricopeptide repeat-containing protein, transcript variant X1	3140	0.63	0.7	0.39	0.77	0.78	1.14	0.78	0.77	0.36	0.41	0.94	0.29	XP_008680961.1(uncharacterized protein LOC100191397 isoform X1 [Zea mays])	GO:0043231(cellular_component:intracellular membrane-bounded organelle); GO:0003723(molecular_function:RNA binding); GO:0009451(biological_process:RNA modification)				ENOG410Z7Z7(S:Function unknown)	ENOG410Z7Z7(Pentatricopeptide repeat-containing protein)	PF13041.8(PPR_2:PPR repeat family); PF01535.22(PPR:PPR repeat); PF12854.9(PPR_1:PPR repeat); PF13812.8(PPR_3:Pentatricopeptide repeat domain); PF17177.6(PPR_long:Pentacotripeptide-repeat region of PRORP)	sp|Q9SVH0|PP329_ARATH(Pentatricopeptide repeat-containing protein At4g20770 OS=Arabidopsis thaliana OX=3702 GN=PCMP-E35 PE=3 SV=2)	100191397
gene-LOC100191398	LOC100191398	high-affinity potassium transporter	3006	14.04	10.17	6.67	10.94	11.38	12.29	9.25	13.55	6.81	6.1	15.37	10.33	NP_001345375.1(Potassium transporter 18 [Zea mays])	GO:0006813(biological_process:potassium ion transport); GO:0016021(cellular_component:integral component of membrane); GO:0016020(cellular_component:membrane); GO:0015079(molecular_function:potassium ion transmembrane transporter activity)	K03549	kup		COG3158(P:Inorganic ion transport and metabolism)	COG3158(Transport of potassium into the cell (By similarity))	PF02705.18(K_trans:K+ potassium transporter)	sp|Q653B6|HAK18_ORYSJ(Potassium transporter 18 OS=Oryza sativa subsp. japonica OX=39947 GN=HAK18 PE=2 SV=1)	100191398
gene-LOC100191399	LOC100191399	uncharacterized LOC100191399, transcript variant X5	3483	5.93	2.57	6.77	6.02	25.18	6.41	2.05	4.39	2.05	2.51	7.67	3.75	NP_001345377.1(uncharacterized protein LOC100191399 isoform 2 [Zea mays])					ENOG410ZKD7(S:Function unknown)	ENOG410ZKD7(expressed protein)	PF06075.14(DUF936:Plant protein of unknown function (DUF936))		100191399
gene-LOC100191400	LOC100191400	uncharacterized LOC100191400	2269	0.74	0.63	0	1.18	0.98	1.33	0.32	0.95	0	0	1.67	0.17	NP_001130306.1(Aspartyl protease AED3 precursor [Zea mays])	GO:0004190(molecular_function:aspartic-type endopeptidase activity)				ENOG410XNV7(O:Posttranslational modification, protein turnover, chaperones)	ENOG410XNV7(aspartic)	PF14543.8(TAXi_N:Xylanase inhibitor N-terminal); PF14541.8(TAXi_C:Xylanase inhibitor C-terminal); PF00026.25(Asp:Eukaryotic aspartyl protease)	sp|Q6F4N5|AP25_ORYSJ(Aspartyl protease 25 OS=Oryza sativa subsp. japonica OX=39947 GN=AP25 PE=2 SV=1)	100191400
gene-LOC100191401	LOC100191401	BRCT domain-containing DNA repair protein	2307	0.61	0.33	0.39	1.45	0.72	3.63	0.76	2.62	0.76	1.45	1.53	0.76	NP_001130307.1(uncharacterized protein LOC100191401 [Zea mays])					ENOG4111RPS(S:Function unknown)	ENOG4111RPS(DNA repair)	PF16770.7(RTT107_BRCT_5:Regulator of Ty1 transposition protein 107 BRCT domain); PF00533.28(BRCT:BRCA1 C Terminus (BRCT) domain)	sp|A0JNA8|PAXI1_BOVIN(PAX-interacting protein 1 OS=Bos taurus OX=9913 GN=PAXIP1 PE=2 SV=1)	100191401
gene-LOC100191402	LOC100191402	CMP-sialic acid transporter 3	1919	14.45	9.35	5.7	14.29	14	15.69	11.79	30.07	6.32	14.29	16.14	12.36	NP_001352819.1(uncharacterized protein LOC100191402 [Zea mays])	GO:0016021(cellular_component:integral component of membrane); GO:0000139(cellular_component:Golgi membrane); GO:0030173(cellular_component:integral component of Golgi membrane); GO:0015165(molecular_function:pyrimidine nucleotide-sugar transmembrane transporter activity); GO:0008643(biological_process:carbohydrate transport)				COG0697(E:Amino acid transport and metabolism); COG0697(G:Carbohydrate transport and metabolism)	COG0697(membrane); COG0697(membrane)	PF04142.17(Nuc_sug_transp:Nucleotide-sugar transporter)	sp|Q6K8S7|CSTR5_ORYSJ(CMP-sialic acid transporter 5 OS=Oryza sativa subsp. japonica OX=39947 GN=CSTLP5 PE=2 SV=1)	100191402
gene-LOC100191403	LOC100191403	uncharacterized LOC100191403	1580	23.66	11.59	7.16	22.25	15.11	19.94	19.7	33.78	19.35	26.5	36.12	24.84	NP_001130309.2(uncharacterized protein LOC100191403 [Zea mays])		K24166	ARMC6		ENOG410XR4D(S:Function unknown)	ENOG410XR4D(armadillo repeat containing 6)		sp|Q8BNU0|ARMC6_MOUSE(Armadillo repeat-containing protein 6 OS=Mus musculus OX=10090 GN=Armc6 PE=1 SV=1)	100191403
gene-LOC100191404	LOC100191404	uncharacterized LOC100191404	1842	0.27	0.17	0.16	0.26	0.11	0.23	0.07	0.32	0	0.14	0.27	0.05	AQK39351.1(Exocyst complex component EXO70A1 [Zea mays])	GO:0015031(biological_process:protein transport); GO:0016021(cellular_component:integral component of membrane); GO:0006887(biological_process:exocytosis); GO:0000145(cellular_component:exocyst)	K07195	EXOC7, EXO70		ENOG410YIGI(S:Function unknown)	ENOG410YIGI(exocyst complex)	PF03081.17(Exo70:Exo70 exocyst complex subunit)	sp|Q9LZD3|E70A1_ARATH(Exocyst complex component EXO70A1 OS=Arabidopsis thaliana OX=3702 GN=EXO70A1 PE=1 SV=1)	100191404
gene-LOC100191405	LOC100191405	uncharacterized LOC100191405, transcript variant X3	2312	6.22	3.31	2.55	5.27	5.24	6.24	3.39	5.26	2.96	4.41	5.99	4.48	NP_001337259.1(F-box/kelch-repeat protein SKIP11 [Zea mays])					ENOG4110X8D(S:Function unknown)	ENOG4110X8D(Kelch repeat-containing F-box family protein)	PF01344.27(Kelch_1:Kelch motif); PF13964.8(Kelch_6:Kelch motif); PF13418.8(Kelch_4:Galactose oxidase, central domain); PF07646.17(Kelch_2:Kelch motif); PF13415.8(Kelch_3:Galactose oxidase, central domain)	sp|Q8L736|SKI11_ARATH(F-box/kelch-repeat protein SKIP11 OS=Arabidopsis thaliana OX=3702 GN=SKIP11 PE=1 SV=2)	100191405
gene-LOC100191406	LOC100191406	uncharacterized LOC100191406	1772	10.64	9.39	4.37	13.08	15.42	13.84	11.59	23.19	9.67	21.19	26.46	17.67	NP_001130312.1(E3 ubiquitin-protein ligase XB3 [Zea mays])	GO:0004842(molecular_function:ubiquitin-protein transferase activity); GO:0016740(molecular_function:transferase activity); GO:0051865(biological_process:protein autoubiquitination); GO:0016874(molecular_function:ligase activity); GO:0042742(biological_process:defense response to bacterium)	K19044	XBAT32_33		COG0666(S:Function unknown)	COG0666(Ankyrin Repeat)	PF12796.9(Ank_2:Ankyrin repeats (3 copies)); PF13637.8(Ank_4:Ankyrin repeats (many copies)); PF13857.8(Ank_5:Ankyrin repeats (many copies)); PF13606.8(Ank_3:Ankyrin repeat); PF00023.32(Ank:Ankyrin repeat)	sp|Q65XV2|XB3_ORYSJ(E3 ubiquitin-protein ligase XB3 OS=Oryza sativa subsp. japonica OX=39947 GN=XB3 PE=1 SV=1)	100191406
gene-LOC100191407	LOC100191407	TPR repeat-containing thioredoxin TTL1	2613	4.39	2.61	1.9	4.46	4.27	5.62	3.33	8.35	2.66	5.18	4.11	3.68	NP_001130313.1(Inactive TPR repeat-containing thioredoxin TTL3-like [Zea mays])	GO:0009579(cellular_component:thylakoid); GO:0005737(cellular_component:cytoplasm); GO:0009536(cellular_component:plastid)				COG0457(S:Function unknown); ENOG4111SGK(S:Function unknown); COG0484(O:Posttranslational modification, protein turnover, chaperones)	COG0457(repeat-containing protein); ENOG4111SGK(repeat-containing protein); COG0484(ATP binding to DnaK triggers the release of the substrate protein, thus completing the reaction cycle. Several rounds of ATP-dependent interactions between DnaJ, DnaK and GrpE are required for fully efficient folding. Also involved, together with DnaK and GrpE, in the DNA replication of plasmids through activation…	PF07719.19(TPR_2:Tetratricopeptide repeat); PF00515.30(TPR_1:Tetratricopeptide repeat); PF13414.8(TPR_11:TPR repeat); PF13428.8(TPR_14:Tetratricopeptide repeat); PF13432.8(TPR_16:Tetratricopeptide repeat); PF14559.8(TPR_19:Tetratricopeptide repeat); PF00085.22(Thioredoxin:Thioredoxin); PF13424.8(TPR_12:Tetratricopeptide repeat); PF13371.8(TPR_9:Tetratricopeptide repeat)	sp|Q9MAH1|TTL1_ARATH(TPR repeat-containing thioredoxin TTL1 OS=Arabidopsis thaliana OX=3702 GN=TTL1 PE=1 SV=1)	100191407
gene-LOC100191408	LOC100191408	uncharacterized LOC100191408	2258	34.37	21.69	12.67	34.4	40.88	42.05	25.56	74.46	19.63	24.4	61.01	26.5	NP_001130314.1(Heat shock 70 kDa protein, mitochondrial [Zea mays])	GO:0005737(cellular_component:cytoplasm); GO:0006457(biological_process:protein folding); GO:0005618(cellular_component:cell wall); GO:0031072(molecular_function:heat shock protein binding); GO:0044183(molecular_function:protein binding involved in protein folding); GO:0051082(molecular_function:unfolded protein binding); GO:0005774(cellular_component:vacuolar membrane); GO:0005739(cellular_compo…	K03283	HSPA1s	map04144(Endocytosis); map04141(Protein processing in endoplasmic reticulum); map03040(Spliceosome)	COG0443(O:Posttranslational modification, protein turnover, chaperones)	COG0443(Heat shock protein)	PF00012.22(HSP70:Hsp70 protein); PF06723.15(MreB_Mbl:MreB/Mbl protein); PF02782.18(FGGY_C:FGGY family of carbohydrate kinases, C-terminal domain)	sp|Q01899|HSP7M_PHAVU(Heat shock 70 kDa protein, mitochondrial OS=Phaseolus vulgaris OX=3885 PE=2 SV=1)	100191408
gene-LOC100191409	LOC100191409	uncharacterized LOC100191409	2506	5.02	4.39	3.32	6.17	5.35	6.08	2.67	2.36	1.95	1.6	3.55	1.55	NP_001130315.1(BTB/POZ domain-containing protein At5g66560 [Zea mays])	GO:0016567(biological_process:protein ubiquitination)				ENOG410YF5P(S:Function unknown)	ENOG410YF5P(BTB POZ domain-containing protein)	PF03000.16(NPH3:NPH3 family); PF00651.33(BTB:BTB/POZ domain)	sp|Q94A73|Y5656_ARATH(BTB/POZ domain-containing protein At5g66560 OS=Arabidopsis thaliana OX=3702 GN=At5g66560 PE=2 SV=2)	100191409
gene-LOC100191410	LOC100191410	DNA-directed RNA polymerase II protein, transcript variant X1	2172	12.84	8.68	7.08	9.44	9.81	10.89	10.4	15.36	7.21	6.97	19.1	17.42	XP_008667029.1(DNA-directed RNA polymerase II protein isoform X1 [Zea mays])	GO:0003899(molecular_function:DNA-directed RNA polymerase activity); GO:0000149(molecular_function:SNARE binding); GO:0005768(cellular_component:endosome); GO:0035493(biological_process:SNARE complex assembly); GO:0000323(cellular_component:lytic vacuole)				ENOG4110TMV(S:Function unknown)	ENOG4110TMV(-)	PF10186.11(ATG14:Vacuolar sorting 38 and autophagy-related subunit 14)		100191410
gene-LOC100191411	LOC100191411	chaperone DNA J2	2245	248.85	179.65	122.82	229.85	289.61	239.45	230.34	256.11	258.74	315.49	346.39	378.8	NP_001130317.1(chaperone DNA J2 [Zea mays])	GO:0006457(biological_process:protein folding); GO:0030544(molecular_function:Hsp70 protein binding); GO:0005829(cellular_component:cytosol); GO:0051082(molecular_function:unfolded protein binding); GO:0009408(biological_process:response to heat); GO:0046872(molecular_function:metal ion binding); GO:0005524(molecular_function:ATP binding)	K09503	DNAJA2	map04141(Protein processing in endoplasmic reticulum)	COG0484(O:Posttranslational modification, protein turnover, chaperones)	COG0484(ATP binding to DnaK triggers the release of the substrate protein, thus completing the reaction cycle. Several rounds of ATP-dependent interactions between DnaJ, DnaK and GrpE are required for fully efficient folding. Also involved, together with DnaK and GrpE, in the DNA replication of plasmids through activation of initiation proteins (By similarity))	PF01556.20(DnaJ_C:DnaJ C terminal domain); PF00226.33(DnaJ:DnaJ domain); PF00684.21(DnaJ_CXXCXGXG:DnaJ central domain); PF15777.7(Anti-TRAP:Tryptophan RNA-binding attenuator protein inhibitory protein)	sp|Q04960|DNJH_CUCSA(DnaJ protein homolog OS=Cucumis sativus OX=3659 GN=DNAJ1 PE=2 SV=1)	100191411
gene-LOC100191412	LOC100191412	Putative two-component response regulator family protein, transcript variant X1	3361	5.36	2.26	1.65	3.98	3.79	4.79	3.12	4.99	3.15	3.93	6.37	2.47	XP_008657992.1(uncharacterized protein LOC100191412 isoform X1 [Zea mays])	GO:0043565(molecular_function:sequence-specific DNA binding); GO:0009736(biological_process:cytokinin-activated signaling pathway); GO:0003700(molecular_function:transcription factor activity, sequence-specific DNA binding); GO:0000160(biological_process:phosphorelay signal transduction system); GO:0005634(cellular_component:nucleus); GO:0045893(biological_process:positive regulation of transcrip…	K14491	ARR-B	map04075(Plant hormone signal transduction)	COG0745(T:Signal transduction mechanisms); COG5641(K:Transcription)	COG0745(regulatoR); COG5641(Transcription factor)	PF00072.26(Response_reg:Response regulator receiver domain); PF00249.33(Myb_DNA-binding:Myb-like DNA-binding domain)	sp|Q5SML5|ORR22_ORYSJ(Two-component response regulator ORR22 OS=Oryza sativa subsp. japonica OX=39947 GN=RR22 PE=2 SV=1)	100191412
gene-LOC100191413	LOC100191413	calcium ion binding	2309	12.03	10.31	4.98	11.61	17.77	14.37	10.65	18.37	5.01	6.03	15.94	8.04	NP_001130319.1(uncharacterized protein LOC100191413 [Zea mays])	GO:0006004(biological_process:fucose metabolic process); GO:0005794(cellular_component:Golgi apparatus); GO:0016740(molecular_function:transferase activity); GO:0016021(cellular_component:integral component of membrane)				ENOG410YCQ2(S:Function unknown)	ENOG410YCQ2(-)	PF10250.11(O-FucT:GDP-fucose protein O-fucosyltransferase)		100191413
gene-LOC100191414	LOC100191414	putative protein phosphatase 2C 1	2151	8.3	5.58	3.72	6.38	6.86	7.88	4.76	5.92	4.24	4.48	8.47	6	NP_001130320.1(putative protein phosphatase 2C 1 [Zea mays])	GO:0005829(cellular_component:cytosol); GO:0005634(cellular_component:nucleus); GO:0106306(deleted:old GO); GO:0106307(deleted:old GO)				COG0631(T:Signal transduction mechanisms)	COG0631(Phosphatase)	PF00481.23(PP2C:Protein phosphatase 2C)	sp|Q8H4S6|P2C64_ORYSJ(Probable protein phosphatase 2C 64 OS=Oryza sativa subsp. japonica OX=39947 GN=Os07g0566200 PE=2 SV=2)	100191414
gene-LOC100191415	LOC100191415	uncharacterized LOC100191415	1779	2.16	1.9	1.95	1.75	2.88	2.26	2.38	3.05	1.44	2.18	1.88	1.61	NP_001130321.1(uncharacterized protein LOC100191415 [Zea mays])	GO:0016021(cellular_component:integral component of membrane)				ENOG410YUZV(S:Function unknown)	ENOG410YUZV(Protein of unknown function (DUF616))	PF04765.15(DUF616:Protein of unknown function (DUF616))	sp|Q9FZ97|MUC70_ARATH(Probable hexosyltransferase MUCI70 OS=Arabidopsis thaliana OX=3702 GN=MUCI70 PE=1 SV=1)	100191415
gene-LOC100191416	LOC100191416	uncharacterized LOC100191416	2023	4.05	3.43	0.62	4.12	8.35	4.89	6.15	9.45	0.56	0.35	6.21	2.65	NP_001130322.1(Mannan endo-1,4-beta-mannosidase 2 [Zea mays])	GO:0071704(biological_process:organic substance metabolic process); GO:0016021(cellular_component:integral component of membrane); GO:0005975(biological_process:carbohydrate metabolic process); GO:0016985(molecular_function:mannan endo-1,4-beta-mannosidase activity)	K19355	MAN	map00051(Fructose and mannose metabolism)	COG3934(G:Carbohydrate transport and metabolism)	COG3934(Mannan endo-1,4-beta-mannosidase)	PF00150.20(Cellulase:Cellulase (glycosyl hydrolase family 5))	sp|Q0JJD4|MAN2_ORYSJ(Mannan endo-1,4-beta-mannosidase 2 OS=Oryza sativa subsp. japonica OX=39947 GN=MAN2 PE=2 SV=2)	100191416
gene-LOC100191417	LOC100191417	Pentatricopeptide repeat-containing protein	1521	0.39	0.36	0.17	0.64	0.28	0.19	0.52	0.83	0.32	0.21	0.75	0.44	NP_001130323.1(Pentatricopeptide repeat-containing protein At4g14170-like [Zea mays])					ENOG410Z7Z7(S:Function unknown)	ENOG410Z7Z7(Pentatricopeptide repeat-containing protein)	PF01535.22(PPR:PPR repeat); PF13041.8(PPR_2:PPR repeat family); PF12854.9(PPR_1:PPR repeat); PF13812.8(PPR_3:Pentatricopeptide repeat domain); PF17177.6(PPR_long:Pentacotripeptide-repeat region of PRORP)	sp|Q5XEY7|PP309_ARATH(Pentatricopeptide repeat-containing protein At4g14170 OS=Arabidopsis thaliana OX=3702 GN=PCMP-E17 PE=2 SV=2)	100191417
gene-LOC100191418	LOC100191418	putative O-Glycosyl hydrolase superfamily protein	2534	4.02	2.44	0.46	3.42	6.84	4.25	5.42	2.61	0.11	0.37	4.69	2.37	NP_001130324.1(putative O-Glycosyl hydrolase superfamily protein precursor [Zea mays])	GO:0005975(biological_process:carbohydrate metabolic process); GO:0045493(biological_process:xylan catabolic process); GO:0009044(molecular_function:xylan 1,4-beta-xylosidase activity); GO:0005576(cellular_component:extracellular region); GO:0004553(molecular_function:hydrolase activity, hydrolyzing O-glycosyl compounds); GO:0031222(biological_process:arabinan catabolic process); GO:0046556(molec…				COG1472(G:Carbohydrate transport and metabolism)	COG1472(hydrolase family 3)	PF01915.24(Glyco_hydro_3_C:Glycosyl hydrolase family 3 C-terminal domain); PF00933.23(Glyco_hydro_3:Glycosyl hydrolase family 3 N terminal domain); PF14310.8(Fn3-like:Fibronectin type III-like domain)	sp|Q9SGZ5|BXL7_ARATH(Probable beta-D-xylosidase 7 OS=Arabidopsis thaliana OX=3702 GN=BXL7 PE=2 SV=2)	100191418
gene-LOC100191419	LOC100191419	uncharacterized LOC100191419, transcript variant X2	1247	43.91	31.29	23.71	46.83	42.98	52.11	27.92	93.48	27.28	50.76	65.97	37.29	NP_001130325.1(Zinc finger A20 and AN1 domain-containing stress-associated protein 4 [Zea mays])	GO:0008270(molecular_function:zinc ion binding); GO:0003677(molecular_function:DNA binding)				ENOG4111UWC(S:Function unknown)	ENOG4111UWC(zinc finger)	PF01754.18(zf-A20:A20-like zinc finger); PF01428.18(zf-AN1:AN1-like Zinc finger)	sp|Q6H7P8|SAP4_ORYSJ(Zinc finger A20 and AN1 domain-containing stress-associated protein 4 OS=Oryza sativa subsp. japonica OX=39947 GN=SAP4 PE=2 SV=1)	100191419
gene-LOC100191420	LOC100191420	uncharacterized LOC100191420, transcript variant 2	3173	4.43	6.25	1.05	4.28	11.17	9.02	3.55	2.71	0.95	0.25	6.63	2.26	NP_001338984.1(Probable inactive leucine-rich repeat receptor-like protein kinase At3g03770 precursor [Zea mays])	GO:0016021(cellular_component:integral component of membrane); GO:0005886(cellular_component:plasma membrane); GO:0005524(molecular_function:ATP binding); GO:0004672(molecular_function:protein kinase activity)				ENOG410XPGM(T:Signal transduction mechanisms)	ENOG410XPGM(inactive leucine-rich repeat receptor-like protein kinase)	PF07714.19(PK_Tyr_Ser-Thr:Protein tyrosine and serine/threonine kinase); PF00069.27(Pkinase:Protein kinase domain); PF12799.9(LRR_4:Leucine Rich repeats (2 copies)); PF13855.8(LRR_8:Leucine rich repeat)	sp|Q8LFN2|Y3037_ARATH(Probable inactive leucine-rich repeat receptor-like protein kinase At3g03770 OS=Arabidopsis thaliana OX=3702 GN=At3g03770 PE=1 SV=1)	100191420
gene-LOC100191422	LOC100191422	uncharacterized LOC100191422	3010	1.16	1.03	0.52	1.54	1.18	2.08	0.8	1.48	0.11	0.16	1.6	0.49	NP_001345410.1(uncharacterized protein LOC100191422 [Zea mays])	GO:0006468(biological_process:protein phosphorylation); GO:0005886(cellular_component:plasma membrane); GO:0005524(molecular_function:ATP binding); GO:0004672(molecular_function:protein kinase activity)				COG0515(T:Signal transduction mechanisms)	COG0515(Serine Threonine protein kinase)	PF00069.27(Pkinase:Protein kinase domain); PF07714.19(PK_Tyr_Ser-Thr:Protein tyrosine and serine/threonine kinase); PF03109.18(ABC1:ABC1 atypical kinase-like domain)	sp|Q8H1D6|RBK1_ARATH(Receptor-like cytosolic serine/threonine-protein kinase RBK1 OS=Arabidopsis thaliana OX=3702 GN=RBK1 PE=1 SV=1)	100191422
gene-LOC100191423	LOC100191423	uncharacterized LOC100191423, transcript variant X2	5096	6.03	3.1	2.21	5.1	3.89	5.87	3.53	8	3.25	3.83	7.2	3.61	NP_001130328.1(uncharacterized protein LOC100191423 [Zea mays])	GO:0016829(molecular_function:lyase activity)				COG0596(S:Function unknown)	COG0596(Alpha beta hydrolase)	PF00875.20(DNA_photolyase:DNA photolyase); PF12697.9(Abhydrolase_6:Alpha/beta hydrolase family); PF00561.22(Abhydrolase_1:alpha/beta hydrolase fold); PF12146.10(Hydrolase_4:Serine aminopeptidase, S33)	sp|Q9FFZ1|PPH_ARATH(Pheophytinase, chloroplastic OS=Arabidopsis thaliana OX=3702 GN=PPH PE=1 SV=1)	100191423
gene-LOC100191424	LOC100191424	alpha/beta-Hydrolases superfamily protein	2279	21.14	13.13	14.92	14.26	19.32	22.18	9.77	24.78	6.78	7.71	32.94	12.84	NP_001130329.1(uncharacterized protein LOC100191424 [Zea mays])	GO:0016787(molecular_function:hydrolase activity); GO:0016021(cellular_component:integral component of membrane)				ENOG4111QDI(S:Function unknown)	ENOG4111QDI(Alpha beta hydrolase fold protein)	PF00561.22(Abhydrolase_1:alpha/beta hydrolase fold); PF12697.9(Abhydrolase_6:Alpha/beta hydrolase family); PF12146.10(Hydrolase_4:Serine aminopeptidase, S33)		100191424
gene-LOC100191425	LOC100191425	uncharacterized LOC100191425	2950	0.01	0	0	0.01	0	0	0	0	0	0	0	0	AQK40645.1(ABC transporter G family member 6 [Zea mays])	GO:0042626(molecular_function:ATPase activity, coupled to transmembrane movement of substances); GO:0016021(cellular_component:integral component of membrane); GO:0005524(molecular_function:ATP binding)	K05681	ABCG2, CD338	map02010(ABC transporters)	COG1131(V:Defense mechanisms)	COG1131((ABC) transporter)	PF01061.26(ABC2_membrane:ABC-2 type transporter); PF00005.29(ABC_tran:ABC transporter); PF13304.8(AAA_21:AAA domain, putative AbiEii toxin, Type IV TA system); PF13555.8(AAA_29:P-loop containing region of AAA domain); PF03193.18(RsgA_GTPase:RsgA GTPase); PF19055.2(ABC2_membrane_7:ABC-2 type transporter); PF13476.8(AAA_23:AAA domain)	sp|A0A0M3R8G1|STR1_PETHY(ABC transporter G family member STR OS=Petunia hybrida OX=4102 GN=STR PE=2 SV=1)	100191425
gene-LOC100191426	LOC100191426	uncharacterized LOC100191426	2335	16.05	10.81	10.92	14.17	15.72	21.34	8.09	15.11	9.25	8.09	19.33	13.28	NP_001130331.1(uncharacterized protein LOC100191426 [Zea mays])	GO:0034098(cellular_component:VCP-NPL4-UFD1 AAA ATPase complex); GO:0006511(biological_process:ubiquitin-dependent protein catabolic process); GO:0071712(biological_process:ER-associated misfolded protein catabolic process); GO:0030433(biological_process:ER-associated ubiquitin-dependent protein catabolic process); GO:0031593(molecular_function:polyubiquitin binding)				COG5140(O:Posttranslational modification, protein turnover, chaperones)	COG5140(Ubiquitin fusion degradation protein)	PF03152.16(UFD1:Ubiquitin fusion degradation protein UFD1); PF02176.20(zf-TRAF:TRAF-type zinc finger)	sp|Q55BK0|UFD1_DICDI(Ubiquitin fusion degradation protein 1 homolog OS=Dictyostelium discoideum OX=44689 GN=ufd1 PE=3 SV=1)	100191426
gene-LOC100191427	LOC100191427	uncharacterized LOC100191427	3191	19.52	11.29	10.36	18.02	17.48	21.43	12.17	14.48	11.41	10.36	22.41	13.91	NP_001352417.1(Wings apart-like protein 1 [Zea mays])	GO:0071922(biological_process:regulation of cohesin loading); GO:0060623(biological_process:regulation of chromosome condensation)	K25163	WAPL		ENOG410XSDS(S:Function unknown)	ENOG410XSDS(wings apart-like homolog (Drosophila))	PF07814.15(WAPL:Wings apart-like protein regulation of heterochromatin)	sp|F4I7C7|WAPL1_ARATH(Wings apart-like protein 1 OS=Arabidopsis thaliana OX=3702 GN=WAPL1 PE=2 SV=1)	100191427
gene-LOC100191428	LOC100191428	uncharacterized LOC100191428	2560	3.42	3.11	2.93	3.73	2.35	2.99	2.42	5.93	3.15	3.26	3.71	3.5	AQK44723.1(Putative RING zinc finger and VWF domain family protein [Zea mays])					COG2304(S:Function unknown)	COG2304(von Willebrand factor, type A)	PF00092.30(VWA:von Willebrand factor type A domain); PF13768.8(VWA_3:von Willebrand factor type A domain); PF14624.8(Vwaint:VWA / Hh protein intein-like); PF13519.8(VWA_2:von Willebrand factor type A domain); PF05762.16(VWA_CoxE:VWA domain containing CoxE-like protein); PF17123.7(zf-RING_11:RING-like zinc finger); PF13639.8(zf-RING_2:Ring finger domain); PF00097.27(zf-C3HC4:Zinc finger, C3HC4 typ…	sp|Q9LTA6|WAV3_ARATH(E3 ubiquitin-protein ligase WAV3 OS=Arabidopsis thaliana OX=3702 GN=WAV3 PE=1 SV=1)	100191428
gene-LOC100191429	LOC100191429	putative MAP kinase family protein	2212	7.85	3.9	4.82	5.08	7.82	8.8	8.98	15.26	6.72	6.72	18.26	7.53	NP_001130334.1(putative MAP kinase family protein [Zea mays])	GO:0005737(cellular_component:cytoplasm); GO:0005634(cellular_component:nucleus); GO:0008299(biological_process:isoprenoid biosynthetic process); GO:0004674(molecular_function:protein serine/threonine kinase activity); GO:0004707(molecular_function:MAP kinase activity); GO:0005524(molecular_function:ATP binding); GO:0035556(biological_process:intracellular signal transduction); GO:0106311(deleted…				ENOG410XNY0(T:Signal transduction mechanisms)	ENOG410XNY0(Mitogen-activated protein kinase)	PF00069.27(Pkinase:Protein kinase domain); PF07714.19(PK_Tyr_Ser-Thr:Protein tyrosine and serine/threonine kinase); PF06293.16(Kdo:Lipopolysaccharide kinase (Kdo/WaaP) family)	sp|Q5ZCI1|MPK10_ORYSJ(Mitogen-activated protein kinase 10 OS=Oryza sativa subsp. japonica OX=39947 GN=MPK10 PE=2 SV=2)	100191429
gene-LOC100191430	LOC100191430	uncharacterized LOC100191430	1975	9.08	7.79	6.5	7.04	7.51	7.17	15.16	47.15	14.57	13.52	22.88	22.49	NP_001130335.1(Fasciclin-like arabinogalactan protein 16 precursor [Zea mays])					COG2335(M:Cell wall/membrane/envelope biogenesis)	COG2335(Beta-Ig-H3 fasciclin)	PF02469.24(Fasciclin:Fasciclin domain)	sp|Q66GR0|FLA17_ARATH(Fasciclin-like arabinogalactan protein 17 OS=Arabidopsis thaliana OX=3702 GN=FLA17 PE=2 SV=1)	100191430
gene-LOC100191431	LOC100191431	uncharacterized LOC100191431, transcript variant X1	2195	11.66	9.24	4.2	14.6	18.47	16.44	10.23	15.7	5.68	5.8	14.43	10.2	XP_008661314.1(uncharacterized protein LOC100191431 isoform X1 [Zea mays])	GO:0016787(molecular_function:hydrolase activity); GO:0005886(cellular_component:plasma membrane)	K01076	ABHD17		COG1073(S:Function unknown)	COG1073(Hydrolase)	PF12146.10(Hydrolase_4:Serine aminopeptidase, S33); PF00561.22(Abhydrolase_1:alpha/beta hydrolase fold); PF00326.23(Peptidase_S9:Prolyl oligopeptidase family); PF02230.18(Abhydrolase_2:Phospholipase/Carboxylesterase)	sp|Q7ZVZ7|AB17C_DANRE(Alpha/beta hydrolase domain-containing protein 17C OS=Danio rerio OX=7955 GN=abhd17c PE=2 SV=1)	100191431
gene-LOC100191432	LOC100191432	uncharacterized LOC100191432, transcript variant X5	2694	10.88	7.38	4.52	6.93	8.57	9.55	5.53	9.65	5.04	7.14	11.39	6.31	XP_008654233.1(uncharacterized protein LOC100191432 isoform X1 [Zea mays])	GO:0005737(cellular_component:cytoplasm); GO:0000184(biological_process:nuclear-transcribed mRNA catabolic process, nonsense-mediated decay); GO:0005634(cellular_component:nucleus); GO:0003723(molecular_function:RNA binding); GO:0006417(biological_process:regulation of translation); GO:0051028(biological_process:mRNA transport); GO:0008380(biological_process:RNA splicing); GO:0006397(biological_p…				ENOG410Y9ET(S:Function unknown)	ENOG410Y9ET(glycine-rich protein)	PF09405.12(Btz:CASC3/Barentsz eIF4AIII binding)	sp|Q93ZJ9|MLN51_ARATH(Protein MLN51 homolog OS=Arabidopsis thaliana OX=3702 GN=MLN51 PE=1 SV=1)	100191432
gene-LOC100191433	LOC100191433	uncharacterized LOC100191433, transcript variant X1	2303	0.1	0.08	0	0	0.05	0	0	0.02	0	0	0	0.14	XP_020405020.1(uncharacterized protein LOC100191433 isoform X1 [Zea mays])	GO:0005085(molecular_function:guanyl-nucleotide exchange factor activity)				ENOG410YG86(S:Function unknown)	ENOG410YG86(guanine nucleotide exchange factor)	PF03759.15(PRONE:PRONE (Plant-specific Rop nucleotide exchanger))	sp|Q9SVQ3|ROGF9_ARATH(Rop guanine nucleotide exchange factor 9 OS=Arabidopsis thaliana OX=3702 GN=ROPGEF9 PE=1 SV=1)	100191433
gene-LOC100191434	LOC100191434	Senescence/dehydration-associated protein-related	1943	12.01	6.16	4.52	8.52	9.98	12.11	14.56	24.04	8.92	14.62	14.54	10.94	NP_001130339.1(Protein EARLY-RESPONSIVE TO DEHYDRATION 7, chloroplastic-like [Zea mays])	GO:0005886(cellular_component:plasma membrane)	K19366	SPG20	map04144(Endocytosis)	ENOG410ZEPM(S:Function unknown)	ENOG410ZEPM(Spastic paraplegia 20 (Troyer syndrome))	PF06911.14(Senescence:Senescence-associated protein)	sp|O48832|ERD7_ARATH(Protein EARLY-RESPONSIVE TO DEHYDRATION 7, chloroplastic OS=Arabidopsis thaliana OX=3702 GN=ERD7 PE=1 SV=1)	100191434
gene-LOC100191435	LOC100191435	Pseudouridine synthase family protein, transcript variant X2	2652	5.02	4.24	1.83	5.05	7.6	6.08	3.68	4.81	3.31	1.75	8.3	3.55	XP_035817048.1(pseudouridylate synthase 7 homolog isoform X1 [Zea mays])	GO:0008033(biological_process:tRNA processing); GO:0005634(cellular_component:nucleus); GO:0001522(biological_process:pseudouridine synthesis); GO:0003723(molecular_function:RNA binding); GO:0009982(molecular_function:pseudouridine synthase activity)	K06176	truD, PUS7		COG0585(S:Function unknown)	COG0585(Responsible for synthesis of pseudouridine from uracil- 13 in transfer RNAs (By similarity))	PF01142.20(TruD:tRNA pseudouridine synthase D (TruD))	sp|Q96PZ0|PUS7_HUMAN(Pseudouridylate synthase 7 homolog OS=Homo sapiens OX=9606 GN=PUS7 PE=1 SV=2)	100191435
gene-LOC100191436	LOC100191436	Ferrochelatase	2203	2.99	1.52	0.64	2.55	3.28	2.9	2.87	1.83	0.86	1.25	3.85	1.94	AQK71812.1(Ferrochelatase [Zea mays])	GO:0006783(biological_process:heme biosynthetic process); GO:0005739(cellular_component:mitochondrion); GO:0004325(molecular_function:ferrochelatase activity); GO:0009507(cellular_component:chloroplast)	K01772	hemH, FECH	map00860(Porphyrin metabolism); map01240(Biosynthesis of cofactors)	COG0276(H:Coenzyme transport and metabolism)	COG0276(Catalyzes the ferrous insertion into protoporphyrin IX (By similarity))	PF00762.21(Ferrochelatase:Ferrochelatase); PF00504.23(Chloroa_b-bind:Chlorophyll A-B binding protein)	sp|Q0DIV0|HEMH2_ORYSJ(Ferrochelatase-2, chloroplastic OS=Oryza sativa subsp. japonica OX=39947 GN=Os05g0361200 PE=2 SV=1)	100191436
gene-LOC100191437	LOC100191437	Cation/H(+) antiporter 19	2752	0	0	0	0	0	0.03	0.07	0.02	0	0	0.04	0	XP_008654236.1(cation/H(+) antiporter 19 [Zea mays])	GO:0006885(biological_process:regulation of pH); GO:0016021(cellular_component:integral component of membrane); GO:0015299(molecular_function:solute:proton antiporter activity); GO:0012505(cellular_component:endomembrane system); GO:0009941(cellular_component:chloroplast envelope)				COG0475(P:Inorganic ion transport and metabolism)	COG0475(Sodium hydrogen exchanger)	PF00999.23(Na_H_Exchanger:Sodium/hydrogen exchanger family)	sp|Q9LUN4|CHX19_ARATH(Cation/H(+) antiporter 19 OS=Arabidopsis thaliana OX=3702 GN=CHX19 PE=2 SV=1)	100191437
gene-LOC100191438	LOC100191438	putative WAK family receptor-like protein kinase, transcript variant X1	2623	0.07	0	0	0.02	0.06	0.17	0	0	0	0.03	0	0.02	XP_008667030.1(putative WAK family receptor-like protein kinase isoform X1 [Zea mays])	GO:0006468(biological_process:protein phosphorylation); GO:0016021(cellular_component:integral component of membrane); GO:0030247(molecular_function:polysaccharide binding); GO:0004674(molecular_function:protein serine/threonine kinase activity); GO:0005509(molecular_function:calcium ion binding); GO:0007166(biological_process:cell surface receptor signaling pathway); GO:0005886(cellular_componen…				ENOG410XS26(T:Signal transduction mechanisms); COG0515(T:Signal transduction mechanisms)	ENOG410XS26(- OsWAK receptor-like protein kinase); COG0515(Serine Threonine protein kinase)	PF00069.27(Pkinase:Protein kinase domain); PF07714.19(PK_Tyr_Ser-Thr:Protein tyrosine and serine/threonine kinase); PF13947.8(GUB_WAK_bind:Wall-associated receptor kinase galacturonan-binding); PF07645.17(EGF_CA:Calcium-binding EGF domain)	sp|Q9LMN7|WAK5_ARATH(Wall-associated receptor kinase 5 OS=Arabidopsis thaliana OX=3702 GN=WAK5 PE=2 SV=1)	100191438
gene-LOC100191439	LOC100191439	uncharacterized LOC100191439, transcript variant 1	2594	1.71	0.76	0.43	1.7	0.78	1.12	0.72	0.67	0.23	0.69	0.83	0.54	NP_001354386.1(Wall-associated receptor kinase-like 8 precursor [Zea mays])	GO:0006468(biological_process:protein phosphorylation); GO:0016021(cellular_component:integral component of membrane); GO:0005886(cellular_component:plasma membrane); GO:0030247(molecular_function:polysaccharide binding); GO:0004674(molecular_function:protein serine/threonine kinase activity); GO:0005509(molecular_function:calcium ion binding); GO:0007166(biological_process:cell surface receptor …				COG0515(T:Signal transduction mechanisms)	COG0515(Serine Threonine protein kinase)	PF00069.27(Pkinase:Protein kinase domain); PF07714.19(PK_Tyr_Ser-Thr:Protein tyrosine and serine/threonine kinase); PF13947.8(GUB_WAK_bind:Wall-associated receptor kinase galacturonan-binding); PF07645.17(EGF_CA:Calcium-binding EGF domain)	sp|Q9SA25|WAKLG_ARATH(Wall-associated receptor kinase-like 8 OS=Arabidopsis thaliana OX=3702 GN=WAKL8 PE=2 SV=1)	100191439
gene-LOC100191440	LOC100191440	uncharacterized LOC100191440	2244	8.21	5.32	3.16	8.95	9.21	8.99	6.3	13.13	4	4.45	11.16	6.12	AQK43255.1(DNAJ heat shock N-terminal domain-containing protein [Zea mays])					COG0484(O:Posttranslational modification, protein turnover, chaperones)	COG0484(ATP binding to DnaK triggers the release of the substrate protein, thus completing the reaction cycle. Several rounds of ATP-dependent interactions between DnaJ, DnaK and GrpE are required for fully efficient folding. Also involved, together with DnaK and GrpE, in the DNA replication of plasmids through activation of initiation proteins (By similarity))	PF11926.10(DUF3444:Domain of unknown function (DUF3444))		100191440
gene-LOC100191441	LOC100191441	squamosa promoter-binding-like protein 6	3776	6.43	3.77	3.4	6.14	6.26	8.44	4.72	7.05	3.88	5.28	8.05	6.09	XP_008680968.1(squamosa promoter-binding-like protein 6 [Zea mays])	GO:0016021(cellular_component:integral component of membrane); GO:0046872(molecular_function:metal ion binding); GO:0005634(cellular_component:nucleus); GO:0003677(molecular_function:DNA binding)				ENOG4110DQF(S:Function unknown)	ENOG4110DQF(Squamosa promoter-binding-like protein)	PF03110.16(SBP:SBP domain); PF12796.9(Ank_2:Ankyrin repeats (3 copies))	sp|Q75LH6|SPL6_ORYSJ(Squamosa promoter-binding-like protein 6 OS=Oryza sativa subsp. japonica OX=39947 GN=SPL6 PE=2 SV=1)	100191441
gene-LOC100191442	LOC100191442	uncharacterized LOC100191442	2257	10.28	7.08	3.52	5.53	11.42	7.43	4.95	8.97	4.45	5.1	8.91	6.69	NP_001336571.1(Protein spotted leaf 11-like [Zea mays])	GO:0004842(molecular_function:ubiquitin-protein transferase activity)				ENOG410XRTN(S:Function unknown); ENOG410Y3P9(O:Posttranslational modification, protein turnover, chaperones)	ENOG410XRTN(U-box domain-containing protein); ENOG410Y3P9(Ubox domain-containing protein)	PF00514.25(Arm:Armadillo/beta-catenin-like repeat); PF04564.17(U-box:U-box domain); PF04826.15(Arm_2:Armadillo-like); PF05536.13(Neurochondrin:Neurochondrin); PF13646.8(HEAT_2:HEAT repeats)	sp|A2ZLU6|SL11_ORYSI(Protein spotted leaf 11 OS=Oryza sativa subsp. indica OX=39946 GN=SPL11 PE=1 SV=2)	100191442
gene-LOC100191443	LOC100191443	uncharacterized LOC100191443	2073	31.43	26.5	25.37	26.95	26.53	39.63	22.07	31.22	19.51	29.38	27.55	43.28	NP_001130348.1(uncharacterized protein LOC100191443 [Zea mays])					ENOG4111Y9I(S:Function unknown)	ENOG4111Y9I(WD-40 repeat family protein)	PF00400.34(WD40:WD domain, G-beta repeat)	sp|Q9Y7K5|YGI3_SCHPO(Uncharacterized WD repeat-containing protein C2A9.03 OS=Schizosaccharomyces pombe (strain 972 / ATCC 24843) OX=284812 GN=SPBC2A9.03 PE=4 SV=2)	100191443
gene-LOC100191444	LOC100191444	uncharacterized LOC100191444	1991	14.58	9.99	4.26	19.47	20.83	16.72	18	31.01	7.57	15.63	21.23	14.69	NP_001130349.1(uncharacterized protein LOC100191444 precursor [Zea mays])	GO:0005794(cellular_component:Golgi apparatus); GO:0016021(cellular_component:integral component of membrane); GO:0016020(cellular_component:membrane)				ENOG410XS1Q(S:Function unknown)	ENOG410XS1Q(Transmembrane protein 87A)	PF06814.15(Lung_7-TM_R:Lung seven transmembrane receptor)	sp|Q28EW0|TM87A_XENTR(Transmembrane protein 87A OS=Xenopus tropicalis OX=8364 GN=tmem87a PE=2 SV=1)	100191444
gene-LOC100191445	LOC100191445	putative ornithine aminotransferase protein	1884	95.9	77.29	79.61	70.53	80.11	97.5	53.73	57.79	33.48	51.09	92.4	25.71	NP_001130350.1(putative ornithine aminotransferase protein [Zea mays])	GO:0006593(biological_process:ornithine catabolic process); GO:0009413(biological_process:response to flooding); GO:0030170(molecular_function:pyridoxal phosphate binding); GO:0009414(biological_process:response to water deprivation); GO:0055129(biological_process:L-proline biosynthetic process); GO:0009733(biological_process:response to auxin); GO:0042538(biological_process:hyperosmotic salinity…	K00819	rocD, OAT	map00330(Arginine and proline metabolism)	COG4992(E:Amino acid transport and metabolism)	COG4992(Acetylornithine aminotransferase)	PF00202.23(Aminotran_3:Aminotransferase class-III)	sp|Q10G56|OAT_ORYSJ(Ornithine aminotransferase, mitochondrial OS=Oryza sativa subsp. japonica OX=39947 GN=OAT PE=2 SV=1)	100191445
gene-LOC100191446	LOC100191446	putative protein kinase superfamily protein	1508	0.84	0.91	1.05	0.92	0.64	0.84	0.92	6.88	0.71	0.99	1.34	1.36	NP_001130351.1(putative protein kinase superfamily protein [Zea mays])	GO:0005737(cellular_component:cytoplasm); GO:0006468(biological_process:protein phosphorylation); GO:0005634(cellular_component:nucleus); GO:0004674(molecular_function:protein serine/threonine kinase activity); GO:0005886(cellular_component:plasma membrane); GO:0005524(molecular_function:ATP binding)				ENOG410XQ0C(T:Signal transduction mechanisms)	ENOG410XQ0C(serine threonine-protein kinase)	PF00069.27(Pkinase:Protein kinase domain); PF07714.19(PK_Tyr_Ser-Thr:Protein tyrosine and serine/threonine kinase); PF06293.16(Kdo:Lipopolysaccharide kinase (Kdo/WaaP) family)	sp|Q9LT38|UNCL_ARATH(Serine/threonine-protein kinase UCNL OS=Arabidopsis thaliana OX=3702 GN=UCNL PE=2 SV=1)	100191446
gene-LOC100191447	LOC100191447	uncharacterized LOC100191447	1894	11.62	9.99	6.51	10.86	16.42	11.39	8.45	14.67	5.81	8.81	13.9	7.9	AQK72956.1(DEAD-box ATP-dependent RNA helicase 47 mitochondrial [Zea mays])	GO:0016787(molecular_function:hydrolase activity); GO:0010497(biological_process:plasmodesmata-mediated intercellular transport); GO:0009663(biological_process:plasmodesma organization); GO:0005739(cellular_component:mitochondrion); GO:0004386(molecular_function:helicase activity); GO:0003724(molecular_function:RNA helicase activity); GO:0003723(molecular_function:RNA binding); GO:0005524(molecul…				COG0513(L:Replication, recombination and repair)	COG0513(purine NTP-dependent helicase activity)	PF00270.31(DEAD:DEAD/DEAH box helicase); PF04851.17(ResIII:Type III restriction enzyme, res subunit)	sp|Q6H874|RH47A_ORYSJ(DEAD-box ATP-dependent RNA helicase 47A OS=Oryza sativa subsp. japonica OX=39947 GN=Os02g0636300 PE=2 SV=1)	100191447
gene-LOC100191448	LOC100191448	uncharacterized LOC100191448	2889	8.12	6.87	5.82	7.69	11.99	13.02	4.53	6.66	4.55	8.24	13.71	7.72	NP_001335657.1(uncharacterized protein LOC100191448 [Zea mays])					ENOG410YEQY(T:Signal transduction mechanisms)	ENOG410YEQY(Domain-Containing protein)	PF00498.28(FHA:FHA domain)		100191448
gene-LOC100191449	LOC100191449	uncharacterized LOC100191449, transcript variant X1	2133	7.2	4.05	2.8	5.45	6.24	5.91	4.39	10.76	2.52	4.29	11.85	4.31	XP_008676428.1(uncharacterized protein LOC100191449 isoform X1 [Zea mays])	GO:0046872(molecular_function:metal ion binding); GO:0003993(molecular_function:acid phosphatase activity)	K22390	ACP7		COG1409(S:Function unknown)	COG1409(Hydrolyzes cAMP to 5'-AMP. Plays an important regulatory role in modulating the intracellular concentration of cAMP, thereby influencing cAMP-dependent processes (By similarity))	PF00149.30(Metallophos:Calcineurin-like phosphoesterase); PF16656.7(Pur_ac_phosph_N:Purple acid Phosphatase, N-terminal domain); PF14008.8(Metallophos_C:Iron/zinc purple acid phosphatase-like protein C)	sp|Q9SFU3|PPA15_ARATH(Purple acid phosphatase 15 OS=Arabidopsis thaliana OX=3702 GN=PAP15 PE=1 SV=1)	100191449
gene-LOC100191450	LOC100191450	uncharacterized LOC100191450	2421	2.6	2.68	0.5	4.09	4.32	6.49	1.92	5.33	0.74	0.3	5.53	0.52	NP_001130355.1(65-kDa microtubule-associated protein 3-like [Zea mays])	GO:0005737(cellular_component:cytoplasm); GO:0000911(biological_process:cytokinesis by cell plate formation); GO:0009524(cellular_component:phragmoplast); GO:0005819(cellular_component:spindle); GO:0055028(cellular_component:cortical microtubule); GO:0008017(molecular_function:microtubule binding); GO:0000280(biological_process:nuclear division); GO:0009624(biological_process:response to nematode…	K16732	PRC1, ASE1, MAP65		ENOG410YZBK(S:Function unknown)	ENOG410YZBK(protein regulator of cytokinesis)	PF03999.14(MAP65_ASE1:Microtubule associated protein (MAP65/ASE1 family))	sp|Q9FHM4|MA653_ARATH(65-kDa microtubule-associated protein 3 OS=Arabidopsis thaliana OX=3702 GN=MAP65-3 PE=1 SV=1)	100191450
gene-LOC100191451	LOC100191451	uncharacterized LOC100191451	1977	9.25	6.44	3.47	9.39	9.89	9.41	5.7	12.57	4.94	6.91	13.29	7.15	NP_001130356.1(Beta-glucuronosyltransferase GlcAT14B [Zea mays])	GO:0015020(molecular_function:glucuronosyltransferase activity); GO:0016020(cellular_component:membrane); GO:0016021(cellular_component:integral component of membrane)				ENOG410XQ7M(S:Function unknown)	ENOG410XQ7M(Glucosaminyl (N-acetyl) transferase)	PF02485.23(Branch:Core-2/I-Branching enzyme)	sp|Q9FLD7|GT14A_ARATH(Beta-glucuronosyltransferase GlcAT14A OS=Arabidopsis thaliana OX=3702 GN=GLCAT14A PE=2 SV=1)	100191451
gene-LOC100191452	LOC100191452	uncharacterized LOC100191452	2128	2.77	2.62	0.67	1.69	3.54	1.83	2.81	0.52	0.19	0.16	2.23	1.45	NP_001130357.1(Protein NRT1/ PTR FAMILY 8.3 [Zea mays])	GO:0006857(biological_process:oligopeptide transport); GO:0022857(molecular_function:transmembrane transporter activity); GO:0016021(cellular_component:integral component of membrane)	K14638	SLC15A3_4, PHT		COG3104(E:Amino acid transport and metabolism)	COG3104(transporter)	PF00854.23(PTR2:POT family)	sp|P46032|PTR2_ARATH(Protein NRT1/ PTR FAMILY 8.3 OS=Arabidopsis thaliana OX=3702 GN=NPF8.3 PE=1 SV=1)	100191452
gene-LOC100191453	LOC100191453	NADH-ubiquinone oxidoreductase subunit	2555	15.96	13.82	7.97	20.29	25.56	21.76	13.41	32.31	12.99	17.81	33.26	17.13	NP_001130358.1(NADH-ubiquinone oxidoreductase subunit [Zea mays])	GO:0051539(molecular_function:4 iron, 4 sulfur cluster binding); GO:0008137(molecular_function:NADH dehydrogenase (ubiquinone) activity); GO:0042773(biological_process:ATP synthesis coupled electron transport); GO:0005743(cellular_component:mitochondrial inner membrane); GO:0005747(cellular_component:mitochondrial respiratory chain complex I); GO:0006979(biological_process:response to oxidative s…	K03934	NDUFS1	map00190(Oxidative phosphorylation)	COG1034(C:Energy production and conversion)	COG1034(subunit g)	PF00384.24(Molybdopterin:Molybdopterin oxidoreductase); PF13510.8(Fer2_4:2Fe-2S iron-sulfur cluster binding domain); PF10588.11(NADH-G_4Fe-4S_3:NADH-ubiquinone oxidoreductase-G iron-sulfur binding region); PF09326.13(NADH_dhqG_C:NADH-ubiquinone oxidoreductase subunit G, C-terminal); PF00111.29(Fer2:2Fe-2S iron-sulfur cluster binding domain)	sp|Q43644|NDUS1_SOLTU(NADH dehydrogenase [ubiquinone] iron-sulfur protein 1, mitochondrial OS=Solanum tuberosum OX=4113 PE=2 SV=1)	100191453
gene-LOC100191454	LOC100191454	uncharacterized LOC100191454	2039	1.44	0.58	0.33	1.26	2.34	1.34	2.13	2.14	0.22	1.38	4.72	2.47	NP_001130359.1(Probable polygalacturonase precursor [Zea mays])	GO:0005618(cellular_component:cell wall); GO:0016829(molecular_function:lyase activity); GO:0005975(biological_process:carbohydrate metabolic process); GO:0016021(cellular_component:integral component of membrane); GO:0004650(molecular_function:polygalacturonase activity)				COG5434(M:Cell wall/membrane/envelope biogenesis)	COG5434(Glycoside hydrolase family 28)	PF00295.19(Glyco_hydro_28:Glycosyl hydrolases family 28); PF12708.9(Pectate_lyase_3:Pectate lyase superfamily protein); PF13229.8(Beta_helix:Right handed beta helix region); PF05048.15(NosD:Periplasmic copper-binding protein (NosD))	sp|A7PZL3|PGLR_VITVI(Probable polygalacturonase OS=Vitis vinifera OX=29760 GN=GSVIVT00026920001 PE=1 SV=1)	100191454
gene-LOC100191455	LOC100191455	uncharacterized LOC100191455	2144	4.37	2.84	2.57	3.31	3.06	2.49	1.31	8.38	2.13	1.76	5.66	2.16	ACN27476.1(unknown [Zea mays])	GO:0022857(molecular_function:transmembrane transporter activity); GO:0016021(cellular_component:integral component of membrane); GO:0005886(cellular_component:plasma membrane)				COG3104(E:Amino acid transport and metabolism)	COG3104(transporter)	PF00854.23(PTR2:POT family)	sp|Q9LV10|PTR53_ARATH(Protein NRT1/ PTR FAMILY 2.11 OS=Arabidopsis thaliana OX=3702 GN=NPF2.11 PE=1 SV=1)	100191455
gene-LOC100191456	LOC100191456	uncharacterized LOC100191456	1887	20.22	15.58	11.05	16.77	21.24	26.14	17.1	26.51	12.03	13.39	21.65	12.84	NP_001130361.1(T-complex protein 1 subunit delta [Zea mays])	GO:0005737(cellular_component:cytoplasm); GO:0006457(biological_process:protein folding); GO:0051082(molecular_function:unfolded protein binding); GO:0005832(cellular_component:chaperonin-containing T-complex); GO:0016887(molecular_function:ATPase activity); GO:0005524(molecular_function:ATP binding)	K09496	CCT4		COG0459(O:Posttranslational modification, protein turnover, chaperones)	COG0459(Prevents misfolding and promotes the refolding and proper assembly of unfolded polypeptides generated under stress conditions (By similarity))	PF00118.26(Cpn60_TCP1:TCP-1/cpn60 chaperonin family)	sp|Q9LV21|TCPD_ARATH(T-complex protein 1 subunit delta OS=Arabidopsis thaliana OX=3702 GN=CCT4 PE=1 SV=1)	100191456
gene-LOC100191457	LOC100191457	uncharacterized LOC100191457, transcript variant X5	2698	6.67	4.67	2.94	6.38	7.47	7.83	5.14	9.3	4.39	4.33	7.69	5.19	NP_001130362.1(AT-rich interactive domain-containing protein 4 [Zea mays])	GO:0016021(cellular_component:integral component of membrane); GO:0046872(molecular_function:metal ion binding); GO:0003677(molecular_function:DNA binding)				ENOG410XRC1(S:Function unknown)	ENOG410XRC1(ARID BRIGHT DNA-binding domain-containing protein)	PF01388.23(ARID:ARID/BRIGHT DNA binding domain); PF00628.31(PHD:PHD-finger)	sp|Q6NQ79|ARID4_ARATH(AT-rich interactive domain-containing protein 4 OS=Arabidopsis thaliana OX=3702 GN=ARID4 PE=1 SV=1)	100191457
gene-LOC100191458	LOC100191458	Sec23/Sec24 protein transport family protein, transcript variant X1	2815	4.01	3.74	2.81	4.64	4.74	5.41	2.82	8.69	4.42	3.09	6.94	3.17	XP_008666564.1(protein transport protein sec23-1 isoform X1 [Zea mays])	GO:0005856(cellular_component:cytoskeleton); GO:0090114(biological_process:COPII-coated vesicle budding); GO:0090110(biological_process:cargo loading into COPII-coated vesicle); GO:0006886(biological_process:intracellular protein transport); GO:0005096(molecular_function:GTPase activator activity); GO:0005789(cellular_component:endoplasmic reticulum membrane); GO:0008270(molecular_function:zinc i…	K14006	SEC23	map04141(Protein processing in endoplasmic reticulum)	COG5047(U:Intracellular trafficking, secretion, and vesicular transport)	COG5047(transport protein)	PF04811.17(Sec23_trunk:Sec23/Sec24 trunk domain); PF08033.14(Sec23_BS:Sec23/Sec24 beta-sandwich domain); PF04815.17(Sec23_helical:Sec23/Sec24 helical domain); PF04810.17(zf-Sec23_Sec24:Sec23/Sec24 zinc finger); PF00626.24(Gelsolin:Gelsolin repeat)	sp|O74873|SC231_SCHPO(Protein transport protein sec23-1 OS=Schizosaccharomyces pombe (strain 972 / ATCC 24843) OX=284812 GN=sec231 PE=3 SV=1)	100191458
gene-LOC100191459	LOC100191459	Dynamin-related protein 5A	2752	1.38	0.99	0.19	1.47	1.56	1.71	0.84	3.01	0.04	0.11	2.61	0.28	NP_001130364.1(Dynamin-related protein 5A-like [Zea mays])	GO:0005737(cellular_component:cytoplasm); GO:0000911(biological_process:cytokinesis by cell plate formation); GO:0008017(molecular_function:microtubule binding); GO:0016020(cellular_component:membrane); GO:0003924(molecular_function:GTPase activity); GO:0009504(cellular_component:cell plate); GO:0005525(molecular_function:GTP binding)				COG0699(S:Function unknown)	COG0699(Dynamin family)	PF00350.25(Dynamin_N:Dynamin family); PF01926.25(MMR_HSR1:50S ribosome-binding GTPase)	sp|F4HPR5|DRP5A_ARATH(Dynamin-related protein 5A OS=Arabidopsis thaliana OX=3702 GN=DRP5A PE=2 SV=1)	100191459
gene-LOC100191460	LOC100191460	phosphoenolpyruvate carboxylase3	3460	11.06	6.58	5.57	9.15	24.79	29.35	13.58	28.27	6.94	13.21	36.29	13.25	XP_008676434.1(phosphoenolpyruvate carboxylase 1 [Zea mays])	GO:0005737(cellular_component:cytoplasm); GO:0005829(cellular_component:cytosol); GO:0008964(molecular_function:phosphoenolpyruvate carboxylase activity); GO:0048046(cellular_component:apoplast); GO:0048366(biological_process:leaf development); GO:0006099(biological_process:tricarboxylic acid cycle); GO:0015977(biological_process:carbon fixation); GO:0015979(biological_process:photosynthesis); GO…	K01595	ppc	map00620(Pyruvate metabolism); map00710(Carbon fixation in photosynthetic organisms)	COG2352(C:Energy production and conversion)	COG2352(phosphoenolpyruvate carboxylase activity)	PF00311.19(PEPcase:Phosphoenolpyruvate carboxylase); PF14010.8(PEPcase_2:Phosphoenolpyruvate carboxylase)	sp|P29195|CAPP1_SORBI(Phosphoenolpyruvate carboxylase 1 OS=Sorghum bicolor OX=4558 GN=PEPC PE=2 SV=1)	100191460
gene-LOC100191461	LOC100191461	uncharacterized LOC100191461	2537	7.02	4.84	2.72	5.05	5.67	7.64	4.37	8.18	3.43	3.22	7.67	3.11	NP_001336745.1(uncharacterized protein LOC100191461 [Zea mays])					ENOG4111VE2(S:Function unknown)	ENOG4111VE2(-)	PF14929.8(TAF1_subA:TAF RNA Polymerase I subunit A)		100191461
gene-LOC100191462	LOC100191462	uncharacterized LOC100191462, transcript variant X1	2128	10.76	8.28	6.76	14.19	13.42	13.24	2.38	7.9	5.77	5.52	6.53	7.06	XP_008667033.1(uncharacterized protein LOC100191462 isoform X1 [Zea mays])	GO:0005634(cellular_component:nucleus); GO:0003723(molecular_function:RNA binding)	K12741	HNRNPA1_3	map03040(Spliceosome)	COG0724(S:Function unknown)	COG0724(Rna-binding protein)	PF00076.24(RRM_1:RNA recognition motif. (a.k.a. RRM, RBD, or RNP domain)); PF16367.7(RRM_7:RNA recognition motif)	sp|Q9LJ04|RBPP_ORYSJ(RNA-binding protein P OS=Oryza sativa subsp. japonica OX=39947 GN=RBP-P PE=1 SV=1)	100191462
gene-LOC100191463	LOC100191463	UTP--glucose-1-phosphate uridylyltransferase 1	1946	105.25	76.98	50.38	131.48	117.39	132.69	74.67	154.8	80.77	87.3	184.57	84.99	NP_001130368.1(UTP--glucose-1-phosphate uridylyltransferase-like [Zea mays])	GO:0005737(cellular_component:cytoplasm); GO:0006011(biological_process:UDP-glucose metabolic process); GO:0003983(molecular_function:UTP:glucose-1-phosphate uridylyltransferase activity); GO:0005977(biological_process:glycogen metabolic process)	K00963	UGP2, galU, galF	map01250(Biosynthesis of nucleotide sugars); map01240(Biosynthesis of cofactors); map00520(Amino sugar and nucleotide sugar metabolism); map00040(Pentose and glucuronate interconversions); map00052(Galactose metabolism); map00500(Starch and sucrose metabolism)	COG4284(G:Carbohydrate transport and metabolism)	COG4284(pyrophosphorylase)	PF01704.20(UDPGP:UTP--glucose-1-phosphate uridylyltransferase)	sp|Q43772|UGPA_HORVU(UTP--glucose-1-phosphate uridylyltransferase OS=Hordeum vulgare OX=4513 PE=2 SV=1)	100191463
[truncated: 60,966 more rows]

## Sheet: Gene.count.matrix.annot
gene_id	gene_name	description	length	A0311_1	A0311_2	A0311_3	B0696_1	B0696_2	B0696_3	C289_T1	C289_T2	C289_T3	D289_N1	D289_N2	D289_N3	E516_T1	E516_T2	E516_T3	F516_N1	F516_N2	F516_N3	G402_T1	G402_T2	G402_T3	H402_N1	H402_N2	H402_N3	Q3_N1	Q3_N2	Q3_N3	Q3_T1	Q3_T2	Q3_T3	A0311	B0696	C289T	D289N	E516T	F516N	G402T	H402N	Q3N	Q3T	nr	go	KO_id	KO_name	paths	cog
gene-100272838	100272838	Rubisco accumulation factor 1, chloroplastic	1554	46	40	45	89	62	82	53	59	95	62	51	56	23	78	84	41	26	91	51	60	47	39	66	33	46	60	33	41	24	29	43.6667	77.6667	69	56.3333	61.6667	52.6667	52.6667	46	46.3333	31.3333	NP_001140763.1(rubisco accumulation factor 1, chloroplastic [Zea mays])	GO:0009507(cellular_component:chloroplast)				ENOG410YKCB(S:Function unknown)
[truncated: 61,491 more rows]
[truncated: 4 more columns]

## Sheet: Q3-T_vs_H402-T_deseq2
Gene ID	Gene Name	Gene Description	FC(Q3T/G402T)	Log2FC(Q3T/G402T)	Pvalue	Padjust	Significant	Regulate	Q3_T1_tpm	Q3_T2_tpm	Q3_T3_tpm	G402_T1_tpm	G402_T2_tpm	G402_T3_tpm	Q3T_tpm_average	G402T_tpm_average	NR Hit-name	NR Description	GO ID	GO Term	GO Description	KO ID	KO Name	Pathway ID	Pathway Definition	EggNOG	EggNOG Description	Pfam ID	Domain	Domain Description	Swiss-Prot Hit-name	Swiss-Prot Description	Entrez
[truncated: 49,785 more rows]

[truncated: 1 more sheets: Q3-N_vs_H402-N_deseq2]
