# Supplementary material for: Regulatory Mechanisms of Free Umami Amino Acid Accumulation in Fresh Waxy Kernels: Insights from Transcriptome and Metabolomics Analyses
Source: Foods. 2025 Oct 24;14(21):3628. doi: 10.3390/foods14213628 (PMC12609758; doi:10.3390/foods14213628)
Supplement: Supplementary file 1 [file foods-14-03628-s001.zip › TableS5.xls]

Genes name and id	Q3-T1	Q3-T2	Q3-T3	H402-T1	H402-T2	H402-T3	Q3-N1	Q3-N2	Q3-N3	H402-N1	H402-N2	H402-N3
LOC606433 (NAC130)	122.89	300.21	218.36	319.27	195.81	453.49	115.29	168.33	168.12	315.78	174.45	403.98
LOC542131 (NAC128)	232.91	417.76	202.25	221.52	262.13	182.79	210.39	251.58	285.65	222.11	225.61	229.22
LOC542375 (O2/bZIP)	85.97	92.33	83.83	257.9	191.64	212.18	83.12	94.59	128.34	74.55	131.82	189.16
LOC542700 (bZIP12)	99.55	86.98	119.31	75.24	73.39	129.44	76.18	119.53	80.27	68.11	63.11	80.05
LOC100280864 (bZIP60)	57.9	52.04	65.07	67.43	48.45	50.66	72.72	87.57	63.76	54.19	48.55	69.72
LOC103635637 (NAC38)	38.89	78.48	39.99	66.42	49.88	31.47	39.97	93.06	34.67	60.99	61.6	84.07
LOC542199 (NKD1/zf-C2H2)	21.17	53.49	35.16	85.53	56.86	57.65	18.47	28.03	24.65	94.38	79.4	104.67
LOC542394 (bZIP39)	32.64	60.13	39.72	62.48	38.79	16.43	36.7	90.5	23.92	53.16	86.74	82.43
LOC103637889 (bZIP100)	29.72	55.37	61.21	47.84	47.7	63.96	27.02	48	30.06	55.42	35.99	55.25
Opaque11 (O11)	30.42	38.41	28.71	33.32	24.94	24.92	23.89	25.37	29.5	32.57	25.54	44.03
LOC100192650 (bZIP104)	22.12	37.35	23.36	32.35	21.48	16.13	21.14	31.05	17.42	29.93	30.75	37.64
LOC100382324 (NAC12)	24	45.79	28.75	20.59	20.52	14.2	14.95	39.39	14.5	26.52	25.34	30.1
LOC542569 (Dbf1/WIND1/AP2)	14.49	38.69	17.95	29.39	18.15	13.54	29.89	54.95	21.74	18.02	14.17	25.66
LOC542326 (MADS1)	11.51	54.47	20.79	46.98	6.35	0.32	8.35	13.2	3.78	28.1	15.62	70.15
LOC100284034 (bZIP17)	37.78	8.48	27.76	29.33	24.9	44.23	11.9	8.77	10.52	24.27	17.46	24.08
LOC100194394 (MYB56)	3.17	39.58	13.86	55.55	8.27	1.62	5.76	16.49	4.35	27.55	20.06	72.88
LOC111274020 (bZIP126)	4.9	38	16.49	31.52	5.93	0.23	9.61	21.36	4.04	26.94	16.63	44.17
LOC103644180 (bZIP41)	14.7	24.66	8.63	22.09	12.88	12.59	13.01	31.36	9.39	25.22	17.4	23.27
LOC100286318 (bZIP84)	5.17	24.17	16.88	30.98	8.03	0.42	10.22	14.3	3.15	22.25	18.17	42.77
LOC100280716 (bZIP95)	24.8	12.73	20.89	12.86	14.32	14.6	12.95	21.55	13.17	14.82	11.96	13.4
LOC100280582 (EREB92/AP2)	11.29	25.5	28.88	9.58	5.76	4.75	18.88	37.03	13.34	11.67	10.91	8.13
LOC100280582 (AP2)	11.29	25.5	28.88	9.58	5.76	4.75	18.88	37.03	13.34	11.67	10.91	8.13
LOC542704 (OHP1)	17.84	16.63	10.42	19.58	6.08	9.8	12.4	25.16	7.66	20.04	8.6	15.28
LOC118474710 (NAC2)	12.98	13.59	18.18	12.49	3.46	4.12	13.1	25.82	14.69	11.44	5.04	5.94
LOC100502435 (EREB17/AP2)	7.65	22.55	11.17	10.71	6	5.49	10.38	36.72	12.29	4.65	4.59	6.94
LOC100286266 (MYB47)	0.23	20.75	5.46	15.06	8.32	0.88	1.78	1.14	0.11	39.97	11.16	26.67
LOC100272660 (MYB6)	0.83	17.55	3.56	29.74	4.25	0.2	2.28	2.08	1.04	19.44	10.2	31.88
LOC103636228 (ABI19)	2.83	20.02	5.26	9.89	8.07	1.99	7.15	5.57	1.05	18.48	16.5	22.48
LOC100279481 (bZIP54)	5.26	8.48	4.87	13.86	10.04	7.38	8.41	18.89	7.46	9.9	11.21	12.78
LOC542237 (OHP2)	7.95	9.44	8.63	6.32	5.67	2.82	7.3	12.25	6.61	8.27	7.89	9.97
LOC100279599 (HB112/HDZ-3)	0.72	10.21	3.36	11.02	4.84	1.49	5.52	3.77	1.81	9.61	12.42	15.96
LOC100192577 (bHLH5)	1.68	4.65	3.15	13.57	10.02	6.86	1.65	5.03	1.65	5.41	7.25	13.64
LOC100272506 (MYB)	10.35	15.31	7.1	0	0.16	0.03	0.3	25.72	0.46	0.08	0.11	0.08
LOC103639757 (MADS61)	0.15	2.34	8.16	0	0	0	13.57	19.02	4.35	0	0	0
LOC113592387 (MYB)	0.64	1.31	0.73	5.39	0.02	1.55	0.02	0.38	0.03	9.95	10.17	11.35
