# Supplementary material for: Regulatory Mechanisms of Free Umami Amino Acid Accumulation in Fresh Waxy Kernels: Insights from Transcriptome and Metabolomics Analyses
Source: Foods. 2025 Oct 24;14(21):3628. doi: 10.3390/foods14213628 (PMC12609758; doi:10.3390/foods14213628)
Supplement: Supplementary file 1 [file foods-14-03628-s001.zip › TableS6.xls]

Genes name and id	Q3-T1	Q3-T2	Q3-T3	H402-T1	H402-T2	H402-T3	Q3-N1	Q3-N2	Q3-N3	H402-N1	H402-N2	H402-N3
LOC100273311 (AspAT)	480	706.76	673.32	591.89	435.3	445.47	440.68	515.14	441.21	528.48	579.32	703.72
LOC118472467 (rRNA 28S)	22.76	22.22	16.17	1778.92	1455.79	377.43	13.43	12.66	17.23	22.82	341.1	244.11
LOC100274119 (AspAT)	165.87	205.4	178.14	241.32	178.18	138.92	119.78	222.44	138.22	294.15	290.52	296.96
LOC111590387 (snoRNA U3-2)	179.41	10.6	139.6	316.6	343.77	164.03	45.33	52.69	136.6	100.22	498.34	109.04
LOC100285944 (GlnRS)	96.16	115.6	105.42	211.96	146.83	164.55	111.58	170.55	150.57	178.25	181.47	244.81
LOC542400 (GS2)	67.12	72.67	60.13	88.29	42.53	45.26	35.28	167.93	54.71	89.75	62.94	84.2
LOC118476588 (snoRNA U3-1)	0	0	0	188.56	39.27	164.03	0	0	0	21.44	101.25	133.33
LOC100282625 (AspAT)	34.8	61.1	35.68	46.68	41.48	24.64	34.63	67.04	28.39	60.99	57.93	74.75
LOC100276369 (AspAT)	45.06	62.89	27.41	49.93	37.77	28.18	34.14	52.58	26.74	55.94	64.4	59.07
LOC100283444 (AspRS)	34.6	66.09	26.92	48.6	28.84	25.3	41.44	60.59	27.29	53.43	46.04	56.14
LOC542338 (ARP2a-3)	18.95	26.99	23.83	54.01	47.5	42.14	16.48	59.16	32.62	55.59	55.55	74.95
LOC100284115 (RPL19)	8.47	39.05	25.51	61.05	50.43	32.98	50.33	11.67	12.7	85.93	67.72	51.46
LOC111589473 (snoRNA U3-3)	29.49	0	58.51	85.95	43.09	30.24	11.84	22.99	0	0	138.63	16.45
LOC542214 (GS4)	32.43	56.61	27.1	35.3	18.32	22.98	16.65	69.41	18.96	25.29	20.31	22.59
LOC111590386 (snoRNA U3-4)	65.07	0	7.35	39.43	30.65	44.17	58.04	10.58	8.86	8.35	30.02	25.17
LOC103651348 (GOGAT)	10.83	39.58	24.33	16.91	11.57	10.52	12.54	22.32	7.03	14.46	19.1	25.82
LOC100274472 (AspAT)	8.68	24.62	10.18	14.04	10.93	6.95	11.39	22.32	8.48	17.12	18.43	17.58
LOC100276531 (AspAT)	8.62	28.2	12.45	10.37	6.44	5.53	11.62	26.41	8.82	9.33	10.41	12.98
LOC542401 (GS5)	11.77	12.67	12.92	11.85	9	11.2	15.27	18.06	10.7	6.1	11.66	14.23
LOC542710 (GOGAT)	5.19	19.28	8.89	11.4	9.04	5.1	8.02	14.04	5.89	12.46	15.21	14.49
LOC100193614 (GDH)	7.71	18.33	4.98	7.31	5.65	4.02	3.98	18.52	3.78	7.83	7.58	9.39
LOC103636185 (GOGAT)	4.32	17.8	7.46	6.72	4.33	2.2	5.72	9.69	3.57	7.13	7.85	11.54
LOC542220 (GDH)	4.62	8.46	2.42	5.41	5.6	4.69	4.62	13.54	2.97	6.46	7.54	9.42
LOC542520 (GS6)	1.51	13.55	4.1	14.85	2.16	1.03	2.42	3.95	2.74	4.61	4.31	17.66
LOC542746 (GS1)	2.06	6.71	2.5	3.14	2.02	0.85	3.78	4.99	2.4	2.85	2.5	2.35
LOC542215 (GS3)	0.31	2.16	0.85	3.37	0.41	0.29	0.36	1.28	0.08	0.72	0.7	2.16
