# Supplementary material for: Regulatory Mechanisms of Free Umami Amino Acid Accumulation in Fresh Waxy Kernels: Insights from Transcriptome and Metabolomics Analyses
Source: Foods. 2025 Oct 24;14(21):3628. doi: 10.3390/foods14213628 (PMC12609758; doi:10.3390/foods14213628)
Supplement: Supplementary file 1 [file foods-14-03628-s001.zip › TableS7.xls]

category1	category2	Correlation	p-value	AdjPvalue	Significance
LOC100273311 (AspAT)	LOC606433 (NAC130)	0.370601342840541	0.235659199378822	0.923393737936344
LOC100273311 (AspAT)	LOC542131 (NAC128)	0.32735418872033	0.298959937780172	0.518197225485632
LOC100273311 (AspAT)	LOC542375 (O2/bZIP)	-0.0227617607641125	0.944023406512056	0.944023406512056
LOC100273311 (AspAT)	LOC542700 (bZIP12)	-0.0278459460757727	0.931543665274041	0.958769370216101
LOC100273311 (AspAT)	LOC100280864 (bZIP60)	0.0550185999172801	0.865147649646516	0.901064814449136
LOC100273311 (AspAT)	LOC103635637 (NAC38)	0.572227214334701	0.0518670262172872	0.0749190378694148
LOC100273311 (AspAT)	LOC542199 (NKD1/zf-C2H2)	0.465721284027999	0.127038261060497	0.300272253415721
LOC100273311 (AspAT)	LOC542394 (bZIP39)	0.554974548904572	0.0610738339287727	0.0992449801342556
LOC100273311 (AspAT)	LOC103637889 (bZIP100)	0.487780241004973	0.107682132454801	0.789645564323976
LOC100273311 (AspAT)	Opaque11 (O11)	0.740426919990345	0.00588595580814159	0.0765174255058407	**
LOC100273311 (AspAT)	LOC100192650 (bZIP104)	0.791680787895202	0.00215199944376876	0.00620535212747386	**
LOC100273311 (AspAT)	LOC100382324 (NAC12)	0.69245134544442	0.0125670607469054	0.027228631618295	*
LOC100273311 (AspAT)	LOC542569 (Dbf1/WIND1/AP2)	0.204544207255423	0.523673280451149	0.61888660416954
LOC100273311 (AspAT)	LOC542326 (MADS1)	0.846748811825275	0.000511672837390598	0.00556711302931156	***
LOC100273311 (AspAT)	LOC100284034 (bZIP17)	-0.142346933523153	0.658986354103013	0.815887866984683
LOC100273311 (AspAT)	LOC100194394 (MYB56)	0.755053006559864	0.00452453071787025	0.0392125995548755	**
LOC100273311 (AspAT)	LOC111274020 (bZIP126)	0.837427925803852	0.000676126996892127	0.00332416195555871	***
LOC100273311 (AspAT)	LOC103644180 (bZIP41)	0.372756000821356	0.23273359465948	0.318477550586657
LOC100273311 (AspAT)	LOC100286318 (bZIP84)	0.808469985338771	0.00145720939255515	0.0126291480688113	**
LOC100273311 (AspAT)	LOC100280716 (bZIP95)	-0.0783731642327083	0.808699413967874	0.882505705938905
LOC100273311 (AspAT)	LOC100280582 (EREB92/AP2)	0.297032748449781	0.34846563310167	0.476847708454916
LOC100273311 (AspAT)	LOC100280582 (AP2)	0.297032748449781	0.34846563310167	0.476847708454916
LOC100273311 (AspAT)	LOC542704 (OHP1)	0.247662552888151	0.437690614369383	0.568997798680198
LOC100273311 (AspAT)	LOC118474710 (NAC2)	0.098456999527958	0.760807973948021	0.829364487144339
LOC100273311 (AspAT)	LOC100502435 (EREB17/AP2)	0.148581002131076	0.644902730544606	0.762157772461808
LOC100273311 (AspAT)	LOC100286266 (MYB47)	0.513783125935207	0.0875130599184587	0.228513642567793
LOC100273311 (AspAT)	LOC100272660 (MYB6)	0.663170709202401	0.0187335195140675	0.0870415058389283	*
LOC100273311 (AspAT)	LOC103636228 (ABI19)	0.684107669725034	0.014142425335943	0.0367703058734517	*
LOC100273311 (AspAT)	LOC100279481 (bZIP54)	0.108422862512587	0.737316284035313	0.766808935396726
LOC100273311 (AspAT)	LOC542237 (OHP2)	0.517399626589611	0.0849274195331837	0.147207527190852
LOC100273311 (AspAT)	LOC100279599 (HB112/HDZ-3)	0.666009002336859	0.0180547858272456	0.0479748358433535	*
LOC100273311 (AspAT)	LOC100192577 (bHLH5)	0.350536750908799	0.263945812972442	0.490231992135498
LOC100273311 (AspAT)	LOC100272506 (MYB)	0.194611746281548	0.544448055665406	0.643438611240935
LOC100273311 (AspAT)	LOC103639757 (MADS61)	-0.139565129547673	0.665304116802913	0.81345910752608
LOC100273311 (AspAT)	LOC113592387 (MYB)	0.45047205557453	0.141666979793718	0.368334147463666
LOC118472467 (rRNA 28S)	LOC606433 (NAC130)	0.195318864965896	0.542957760082003	0.923393737936344
LOC118472467 (rRNA 28S)	LOC542131 (NAC128)	-0.122218094423265	0.705139211467209	0.797113891223802
LOC118472467 (rRNA 28S)	LOC542375 (O2/bZIP)	0.811420165582703	0.00135554579499037	0.0176220953348748	**
LOC118472467 (rRNA 28S)	LOC542700 (bZIP12)	-0.294800359252499	0.352273439380741	0.856954778330091
LOC118472467 (rRNA 28S)	LOC100280864 (bZIP60)	-0.188329740895864	0.557762124587496	0.901064814449136
LOC118472467 (rRNA 28S)	LOC103635637 (NAC38)	0.0454310326519139	0.888504175604582	0.924044342628765
LOC118472467 (rRNA 28S)	LOC542199 (NKD1/zf-C2H2)	0.381689020258813	0.220836336717989	0.410124625333407
LOC118472467 (rRNA 28S)	LOC542394 (bZIP39)	0.0287429347957267	0.929343293066025	0.929343293066025
LOC118472467 (rRNA 28S)	LOC103637889 (bZIP100)	0.107331339684043	0.739879577537778	0.836385609390532
LOC118472467 (rRNA 28S)	Opaque11 (O11)	-0.0480239594430278	0.882178707459875	0.91746585575827
LOC118472467 (rRNA 28S)	LOC100192650 (bZIP104)	0.0481755403299629	0.881809116569832	0.881809116569832
LOC118472467 (rRNA 28S)	LOC100382324 (NAC12)	-0.281852747542054	0.374790156001598	0.442933820729161
LOC118472467 (rRNA 28S)	LOC542569 (Dbf1/WIND1/AP2)	-0.105869655577214	0.743315948870206	0.80525894460939
LOC118472467 (rRNA 28S)	LOC542326 (MADS1)	0.116982328047132	0.71730243740513	0.76403125717894
LOC118472467 (rRNA 28S)	LOC100284034 (bZIP17)	0.290868889709737	0.359032872612246	0.551979748962039
LOC118472467 (rRNA 28S)	LOC100194394 (MYB56)	0.27211226660679	0.392208567138083	0.496996887449186
LOC118472467 (rRNA 28S)	LOC111274020 (bZIP126)	0.0453022884004356	0.888818406873571	0.890168505942008
LOC118472467 (rRNA 28S)	LOC103644180 (bZIP41)	-0.0168174479346991	0.958628914757028	0.958628914757028
LOC118472467 (rRNA 28S)	LOC100286318 (bZIP84)	0.177148015759551	0.581783252840337	0.683154894208183
LOC118472467 (rRNA 28S)	LOC100280716 (bZIP95)	-0.317597140373804	0.314436151656687	0.861735671937401
LOC118472467 (rRNA 28S)	LOC100280582 (EREB92/AP2)	-0.469565798326166	0.123512633877949	0.247025267755898
LOC118472467 (rRNA 28S)	LOC100280582 (AP2)	-0.469565798326166	0.123512633877949	0.247025267755898
LOC118472467 (rRNA 28S)	LOC542704 (OHP1)	-0.127929575321142	0.691942835210963	0.782196248499349
LOC118472467 (rRNA 28S)	LOC118474710 (NAC2)	-0.390644742506649	0.209284122241955	0.544138717829084
LOC118472467 (rRNA 28S)	LOC100502435 (EREB17/AP2)	-0.244989961213949	0.442810886469148	0.575654152409893
LOC118472467 (rRNA 28S)	LOC100286266 (MYB47)	0.0434190470373944	0.893416567663889	0.929153230370445
LOC118472467 (rRNA 28S)	LOC100272660 (MYB6)	0.350854806634056	0.263482764053396	0.428159491586768
LOC118472467 (rRNA 28S)	LOC103636228 (ABI19)	-0.0116069652328721	0.971441114296661	0.971917160296119
LOC118472467 (rRNA 28S)	LOC100279481 (bZIP54)	0.281249483179358	0.37585708485063	0.495741443691596
LOC118472467 (rRNA 28S)	LOC542237 (OHP2)	-0.43087463181474	0.162002462333861	0.221687580035809
LOC118472467 (rRNA 28S)	LOC100279599 (HB112/HDZ-3)	0.209643895042004	0.513141726911661	0.604155298451769
LOC118472467 (rRNA 28S)	LOC100192577 (bHLH5)	0.724505814637386	0.00769611588194525	0.0500247532326441	**
LOC118472467 (rRNA 28S)	LOC100272506 (MYB)	-0.364748480210846	0.243715983635359	0.422441038301289
LOC118472467 (rRNA 28S)	LOC103639757 (MADS61)	-0.386658107935868	0.214380196983495	0.61932056906343
LOC118472467 (rRNA 28S)	LOC113592387 (MYB)	0.0587554476720821	0.856070005701811	0.890312805929884
LOC100274119 (AspAT)	LOC606433 (NAC130)	0.330573463089488	0.293949282931253	0.923393737936344
LOC100274119 (AspAT)	LOC542131 (NAC128)	-0.0074115283746784	0.981762027689634	0.981762027689634
LOC100274119 (AspAT)	LOC542375 (O2/bZIP)	0.106357248794749	0.742169151969977	0.878226248183313
LOC100274119 (AspAT)	LOC542700 (bZIP12)	-0.428715507538917	0.164349918953368	0.856954778330091
LOC100274119 (AspAT)	LOC100280864 (bZIP60)	-0.0402893051487333	0.901064814449136	0.901064814449136
LOC100274119 (AspAT)	LOC103635637 (NAC38)	0.704653030595681	0.0105022366065602	0.0248234683427787	*
LOC100274119 (AspAT)	LOC542199 (NKD1/zf-C2H2)	0.830847444247922	0.000814910861924493	0.0188109985152327	***
LOC100274119 (AspAT)	LOC542394 (bZIP39)	0.801153242877864	0.00173465789877665	0.00751685089469882	**
LOC100274119 (AspAT)	LOC103637889 (bZIP100)	0.29207704709819	0.356948425051136	0.789645564323976
LOC100274119 (AspAT)	Opaque11 (O11)	0.516685486450988	0.085433839311573	0.252307069050174
LOC100274119 (AspAT)	LOC100192650 (bZIP104)	0.800244506267221	0.00177175544832082	0.00575820520704265	**
LOC100274119 (AspAT)	LOC100382324 (NAC12)	0.448347485276474	0.143787541205585	0.207693115074734
LOC100274119 (AspAT)	LOC542569 (Dbf1/WIND1/AP2)	0.0638136747957579	0.843808084951434	0.843808084951434
LOC100274119 (AspAT)	LOC542326 (MADS1)	0.632057622331024	0.027450041581188	0.0713701081110888	*
LOC100274119 (AspAT)	LOC100284034 (bZIP17)	-0.0821202575166358	0.799713332908404	0.904023767635587
LOC100274119 (AspAT)	LOC100194394 (MYB56)	0.715388469659627	0.00890427935810389	0.0425737986182297	**
LOC100274119 (AspAT)	LOC111274020 (bZIP126)	0.73269567042828	0.00671953089474421	0.0158825275693954	**
LOC100274119 (AspAT)	LOC103644180 (bZIP41)	0.661780993157347	0.0190725738329916	0.0450806290597983	*
LOC100274119 (AspAT)	LOC100286318 (bZIP84)	0.778297965481391	0.00286750552732605	0.0149110287420955	**
LOC100274119 (AspAT)	LOC100280716 (bZIP95)	-0.200467908050286	0.532157725408151	0.861735671937401
LOC100274119 (AspAT)	LOC100280582 (EREB92/AP2)	-0.0873764609357952	0.787145888668253	0.852741379390608
LOC100274119 (AspAT)	LOC100280582 (AP2)	-0.0873764609357952	0.787145888668253	0.852741379390608
LOC100274119 (AspAT)	LOC542704 (OHP1)	0.386213872423872	0.214952666889561	0.37594058291745
LOC100274119 (AspAT)	LOC118474710 (NAC2)	-0.147729253929298	0.646820763431222	0.829364487144339
LOC100274119 (AspAT)	LOC100502435 (EREB17/AP2)	-0.0704820140345885	0.827691923012483	0.860799599932983
LOC100274119 (AspAT)	LOC100286266 (MYB47)	0.775367391391984	0.00304582029797084	0.0596276307343272	**
LOC100274119 (AspAT)	LOC100272660 (MYB6)	0.747407519313561	0.00520248510967725	0.0450882042838695	**
LOC100274119 (AspAT)	LOC103636228 (ABI19)	0.802984444399218	0.00166171344922018	0.0108011374199312	**
LOC100274119 (AspAT)	LOC100279481 (bZIP54)	0.526697995680538	0.0785186103813369	0.177536117526457
LOC100274119 (AspAT)	LOC542237 (OHP2)	0.457114427186748	0.135167672282902	0.210567343339639
LOC100274119 (AspAT)	LOC100279599 (HB112/HDZ-3)	0.824835656038576	0.000960045942699237	0.0185357392253009	***
LOC100274119 (AspAT)	LOC100192577 (bHLH5)	0.58682664858348	0.0448751782923529	0.166679233657311	*
LOC100274119 (AspAT)	LOC100272506 (MYB)	-0.0394969526830988	0.903002360588223	0.939122455011752
LOC100274119 (AspAT)	LOC103639757 (MADS61)	-0.309064798146605	0.328324524993834	0.711369804153306
LOC100274119 (AspAT)	LOC113592387 (MYB)	0.89817081465534	7.25175583934637e-05	0.00188545651823005	***
LOC111590387 (snoRNA U3-2)	LOC606433 (NAC130)	-0.104806534489735	0.745818019102432	0.923393737936344
LOC111590387 (snoRNA U3-2)	LOC542131 (NAC128)	-0.294151829103079	0.353383773792162	0.549349923632892
LOC111590387 (snoRNA U3-2)	LOC542375 (O2/bZIP)	0.47897689043435	0.115154503049364	0.598803415856692
LOC111590387 (snoRNA U3-2)	LOC542700 (bZIP12)	-0.390390915482249	0.209606369116463	0.856954778330091
LOC111590387 (snoRNA U3-2)	LOC100280864 (bZIP60)	-0.470439095671519	0.122720806502875	0.8057941799575
LOC111590387 (snoRNA U3-2)	LOC103635637 (NAC38)	-0.139287377202313	0.665936027297401	0.752797248249236
LOC111590387 (snoRNA U3-2)	LOC542199 (NKD1/zf-C2H2)	0.342065254284242	0.276452391817157	0.44923513670288
LOC111590387 (snoRNA U3-2)	LOC542394 (bZIP39)	0.157553061035896	0.624821197652775	0.649814045558886
LOC111590387 (snoRNA U3-2)	LOC103637889 (bZIP100)	-0.174923061758811	0.586610913419935	0.789645564323976
LOC111590387 (snoRNA U3-2)	Opaque11 (O11)	-0.293826727292063	0.35394107227797	0.552495213505519
LOC111590387 (snoRNA U3-2)	LOC100192650 (bZIP104)	-0.0625880261934766	0.846776424359306	0.880647481333678
LOC111590387 (snoRNA U3-2)	LOC100382324 (NAC12)	-0.339414863514508	0.280433604162573	0.364563685411345
LOC111590387 (snoRNA U3-2)	LOC542569 (Dbf1/WIND1/AP2)	-0.502509570087747	0.0959135776145878	0.188739635433026
LOC111590387 (snoRNA U3-2)	LOC542326 (MADS1)	-0.181074985080648	0.573300976221325	0.648079364424106
LOC111590387 (snoRNA U3-2)	LOC100284034 (bZIP17)	0.274469237354818	0.387956428502909	0.560381507837535
LOC111590387 (snoRNA U3-2)	LOC100194394 (MYB56)	-0.0270594060962643	0.933473462068694	0.933473462068694
LOC111590387 (snoRNA U3-2)	LOC111274020 (bZIP126)	-0.214926937899426	0.502330455964433	0.567851819785881
LOC111590387 (snoRNA U3-2)	LOC103644180 (bZIP41)	-0.241616901505712	0.449313966678879	0.507920136245689
LOC111590387 (snoRNA U3-2)	LOC100286318 (bZIP84)	-0.0285657998913546	0.929777781071173	0.929777781071173
LOC111590387 (snoRNA U3-2)	LOC100280716 (bZIP95)	-0.229693378125464	0.47266131735413	0.861735671937401
LOC111590387 (snoRNA U3-2)	LOC100280582 (EREB92/AP2)	-0.518829686634245	0.0839194474467907	0.242433959290729
LOC111590387 (snoRNA U3-2)	LOC100280582 (AP2)	-0.518829686634245	0.0839194474467907	0.242433959290729
LOC111590387 (snoRNA U3-2)	LOC542704 (OHP1)	-0.4310353427304	0.161828587656352	0.350628606588763
LOC111590387 (snoRNA U3-2)	LOC118474710 (NAC2)	-0.541108900402063	0.069251464031495	0.271758924858727
LOC111590387 (snoRNA U3-2)	LOC100502435 (EREB17/AP2)	-0.49001700961751	0.105836219584217	0.229311809099138
LOC111590387 (snoRNA U3-2)	LOC100286266 (MYB47)	-0.0780556707252322	0.809461801178476	0.876916951276682
LOC111590387 (snoRNA U3-2)	LOC100272660 (MYB6)	0.0609928147607822	0.850642524859495	0.86173643494266
LOC111590387 (snoRNA U3-2)	LOC103636228 (ABI19)	0.0114134217706964	0.971917160296119	0.971917160296119
LOC111590387 (snoRNA U3-2)	LOC100279481 (bZIP54)	0.0686116891951186	0.832206264678429	0.832206264678429
LOC111590387 (snoRNA U3-2)	LOC542237 (OHP2)	-0.376055117492752	0.228296186737124	0.296785042758262
LOC111590387 (snoRNA U3-2)	LOC100279599 (HB112/HDZ-3)	0.20441287690916	0.523945719612854	0.604155298451769
LOC111590387 (snoRNA U3-2)	LOC100192577 (bHLH5)	0.422191014837589	0.1715736766579	0.44609155931054
LOC111590387 (snoRNA U3-2)	LOC100272506 (MYB)	-0.449020216186261	0.143113883408956	0.265782926330919
LOC111590387 (snoRNA U3-2)	LOC103639757 (MADS61)	-0.489378843615713	0.106360708726045	0.494473938020249
LOC111590387 (snoRNA U3-2)	LOC113592387 (MYB)	0.321570012706927	0.308082094113537	0.53400896313013
LOC100285944 (GlnRS)	LOC606433 (NAC130)	0.581248914922305	0.0474625000360728	0.617012500468946	*
LOC100285944 (GlnRS)	LOC542131 (NAC128)	-0.235711270121314	0.460808278048326	0.599050761462824
LOC100285944 (GlnRS)	LOC542375 (O2/bZIP)	0.633229466002768	0.027076888127039	0.234666363767672	*
LOC100285944 (GlnRS)	LOC542700 (bZIP12)	-0.292076088653185	0.356950076122842	0.856954778330091
LOC100285944 (GlnRS)	LOC100280864 (bZIP60)	0.150623888025525	0.640310508411708	0.901064814449136
LOC100285944 (GlnRS)	LOC103635637 (NAC38)	0.53225282300726	0.0748518819535042	0.102428891094269
LOC100285944 (GlnRS)	LOC542199 (NKD1/zf-C2H2)	0.807518363936162	0.00149122000064156	0.0188109985152327	**
LOC100285944 (GlnRS)	LOC542394 (bZIP39)	0.557874489506643	0.0594524903670501	0.0992449801342556
LOC100285944 (GlnRS)	LOC103637889 (bZIP100)	0.283751776365689	0.371441840433604	0.789645564323976
LOC100285944 (GlnRS)	Opaque11 (O11)	0.42118690922412	0.172702807641223	0.38733563884141
LOC100285944 (GlnRS)	LOC100192650 (bZIP104)	0.490733408555476	0.105249486926065	0.1440256136883
LOC100285944 (GlnRS)	LOC100382324 (NAC12)	-0.0127804212644427	0.968555030789354	0.968555030789354
LOC100285944 (GlnRS)	LOC542569 (Dbf1/WIND1/AP2)	0.0839861785620472	0.795246815078744	0.827056687681894
LOC100285944 (GlnRS)	LOC542326 (MADS1)	0.502396699823945	0.0960003176989741	0.208000688347777
LOC100285944 (GlnRS)	LOC100284034 (bZIP17)	0.0560710436514882	0.862589467641353	0.934471923278132
LOC100285944 (GlnRS)	LOC100194394 (MYB56)	0.709044840109288	0.009824722758053	0.0425737986182297	**
LOC100285944 (GlnRS)	LOC111274020 (bZIP126)	0.528370337012135	0.0774020772670098	0.125778375558891
LOC100285944 (GlnRS)	LOC103644180 (bZIP41)	0.477928118843582	0.116066905884297	0.167652197388429
LOC100285944 (GlnRS)	LOC100286318 (bZIP84)	0.641742392881516	0.0244752662068792	0.0636356921378858	*
LOC100285944 (GlnRS)	LOC100280716 (bZIP95)	-0.447664534184958	0.14447351746482	0.861735671937401
LOC100285944 (GlnRS)	LOC100280582 (EREB92/AP2)	-0.370373542408269	0.235969779003564	0.360894956123097
LOC100285944 (GlnRS)	LOC100280582 (AP2)	-0.370373542408269	0.235969779003564	0.360894956123097
LOC100285944 (GlnRS)	LOC542704 (OHP1)	0.196284086717017	0.540926259248083	0.63927648820228
LOC100285944 (GlnRS)	LOC118474710 (NAC2)	-0.307459949246561	0.330973510499135	0.635515306096081
LOC100285944 (GlnRS)	LOC100502435 (EREB17/AP2)	-0.122497977058431	0.704490768577833	0.796380868827116
LOC100285944 (GlnRS)	LOC100286266 (MYB47)	0.489609494324253	0.106170944893153	0.236276806239358
LOC100285944 (GlnRS)	LOC100272660 (MYB6)	0.71164674731913	0.00943901572862979	0.0613536022360937	**
LOC100285944 (GlnRS)	LOC103636228 (ABI19)	0.478914668746473	0.115208501718214	0.213958646048112
LOC100285944 (GlnRS)	LOC100279481 (bZIP54)	0.661530256712174	0.0191342216977951	0.0994979528285344	*
LOC100285944 (GlnRS)	LOC542237 (OHP2)	0.0650207974762729	0.840886434667622	0.840886434667622
LOC100285944 (GlnRS)	LOC100279599 (HB112/HDZ-3)	0.680685392541494	0.0148289933867526	0.0479748358433535	*
LOC100285944 (GlnRS)	LOC100192577 (bHLH5)	0.825870778289117	0.000933735509307199	0.0227155747743718	***
LOC100285944 (GlnRS)	LOC100272506 (MYB)	-0.305893572873498	0.333570153579958	0.456464420688364
LOC100285944 (GlnRS)	LOC103639757 (MADS61)	-0.281096812184059	0.376127347231492	0.752254694462984
LOC100285944 (GlnRS)	LOC113592387 (MYB)	0.746293906399555	0.00530728661243118	0.0531010018305857	**
LOC542400 (GS2)	LOC606433 (NAC130)	0.0140855341301267	0.965345549002134	0.965345549002134
LOC542400 (GS2)	LOC542131 (NAC128)	0.0957113578113898	0.767313647548473	0.831256451510845
LOC542400 (GS2)	LOC542375 (O2/bZIP)	-0.132870841993797	0.680589008071757	0.878226248183313
LOC542400 (GS2)	LOC542700 (bZIP12)	0.239016332411329	0.454358593917827	0.856954778330091
LOC542400 (GS2)	LOC100280864 (bZIP60)	0.633814405711304	0.0268920022402991	0.349596029123888	*
LOC542400 (GS2)	LOC103635637 (NAC38)	0.776732422415285	0.00296174387250735	0.0096256675856489	**
LOC542400 (GS2)	LOC542199 (NKD1/zf-C2H2)	0.0975856991560482	0.762870961223231	0.79338579967216
LOC542400 (GS2)	LOC542394 (bZIP39)	0.689614966479036	0.0130872134183843	0.0425334436097491	*
LOC542400 (GS2)	LOC103637889 (bZIP100)	0.19053394500465	0.55307541305163	0.789645564323976
LOC542400 (GS2)	Opaque11 (O11)	0.17044213630378	0.596380505238451	0.674169266791292
LOC542400 (GS2)	LOC100192650 (bZIP104)	0.541185069345266	0.0692045881854724	0.108380511233997
LOC542400 (GS2)	LOC100382324 (NAC12)	0.62357329945428	0.0302633781852322	0.0562034166297169	*
LOC542400 (GS2)	LOC542569 (Dbf1/WIND1/AP2)	0.737014288527215	0.00624368375084093	0.0314403791515469	**
LOC542400 (GS2)	LOC542326 (MADS1)	0.262810630898856	0.409218932132808	0.506652011212048
LOC542400 (GS2)	LOC100284034 (bZIP17)	-0.29656885136001	0.349255090626942	0.551979748962039
LOC542400 (GS2)	LOC100194394 (MYB56)	0.321072318080691	0.308874147238798	0.446151546011597
LOC542400 (GS2)	LOC111274020 (bZIP126)	0.455324857816914	0.136899286180246	0.197743413371467
LOC542400 (GS2)	LOC103644180 (bZIP41)	0.832039043971636	0.000788279230404192	0.0040990519981018	***
LOC542400 (GS2)	LOC100286318 (bZIP84)	0.343923863101977	0.273679957014933	0.395315493466015
LOC542400 (GS2)	LOC100280716 (bZIP95)	0.375743100926251	0.228713674552779	0.861735671937401
LOC542400 (GS2)	LOC100280582 (EREB92/AP2)	0.572135927169839	0.0519130051691433	0.192819733485389
LOC542400 (GS2)	LOC100280582 (AP2)	0.572135927169839	0.0519130051691433	0.192819733485389
LOC542400 (GS2)	LOC542704 (OHP1)	0.82897912756342	0.000858060247346417	0.0223095664310068	***
LOC542400 (GS2)	LOC118474710 (NAC2)	0.648855295593948	0.0224446950430839	0.257288021243715	*
LOC542400 (GS2)	LOC100502435 (EREB17/AP2)	0.745750694457296	0.00535898202530689	0.0278667065315958	**
LOC542400 (GS2)	LOC100286266 (MYB47)	0.170316190729807	0.596655996876967	0.738716948514341
LOC542400 (GS2)	LOC100272660 (MYB6)	0.222684489167097	0.486641537426344	0.665930524899208
LOC542400 (GS2)	LOC103636228 (ABI19)	0.154697652154258	0.631187676746419	0.781470456924138
LOC542400 (GS2)	LOC100279481 (bZIP54)	0.789757287381176	0.00224537527171275	0.0291898785322658	**
LOC542400 (GS2)	LOC542237 (OHP2)	0.73064928184561	0.00695428884620277	0.0361623020002544	**
LOC542400 (GS2)	LOC100279599 (HB112/HDZ-3)	0.155305337699377	0.629830821896583	0.682316723721298
LOC542400 (GS2)	LOC100192577 (bHLH5)	0.150774700476268	0.639971951951335	0.792346226225462
LOC542400 (GS2)	LOC100272506 (MYB)	0.717636697985124	0.0085940576940063	0.055861375011041	**
LOC542400 (GS2)	LOC103639757 (MADS61)	0.460209597607731	0.132206396126755	0.494473938020249
LOC542400 (GS2)	LOC113592387 (MYB)	0.156274974865243	0.62766796726152	0.741789415854524
LOC118476588 (snoRNA U3-1)	LOC606433 (NAC130)	0.694820822275775	0.0121444008522738	0.315754422159119	*
LOC118476588 (snoRNA U3-1)	LOC542131 (NAC128)	-0.387697039149885	0.213044972689678	0.503560844539239
LOC118476588 (snoRNA U3-1)	LOC542375 (O2/bZIP)	0.881601556485644	0.00014972579029724	0.00389287054772823	***
LOC118476588 (snoRNA U3-1)	LOC542700 (bZIP12)	-0.0568423445646484	0.860715429207414	0.958769370216101
LOC118476588 (snoRNA U3-1)	LOC100280864 (bZIP60)	-0.164574961738946	0.609265515290809	0.901064814449136
LOC118476588 (snoRNA U3-1)	LOC103635637 (NAC38)	0.103891015707499	0.747974514025259	0.810305723527364
LOC118476588 (snoRNA U3-1)	LOC542199 (NKD1/zf-C2H2)	0.674144642099389	0.0162091031980999	0.0842873366301197	*
LOC118476588 (snoRNA U3-1)	LOC542394 (bZIP39)	0.164164519088891	0.610170775269476	0.649814045558886
LOC118476588 (snoRNA U3-1)	LOC103637889 (bZIP100)	0.34194808547343	0.276627706087446	0.789645564323976
LOC118476588 (snoRNA U3-1)	Opaque11 (O11)	0.200228973966285	0.532656852528535	0.659479912654377
LOC118476588 (snoRNA U3-1)	LOC100192650 (bZIP104)	0.178437636562983	0.578992231993368	0.654512957905546
LOC118476588 (snoRNA U3-1)	LOC100382324 (NAC12)	-0.294018076590303	0.353612999561853	0.437806570886104
LOC118476588 (snoRNA U3-1)	LOC542569 (Dbf1/WIND1/AP2)	-0.236442027678302	0.459378546182705	0.56875439051192
LOC118476588 (snoRNA U3-1)	LOC542326 (MADS1)	0.315588145187681	0.317676588489668	0.43471533161744
LOC118476588 (snoRNA U3-1)	LOC100284034 (bZIP17)	0.514719842263083	0.086838303792812	0.286956916834648
LOC118476588 (snoRNA U3-1)	LOC100194394 (MYB56)	0.490662157257476	0.105307744722621	0.195571525913438
LOC118476588 (snoRNA U3-1)	LOC111274020 (bZIP126)	0.218968955503891	0.494127930671144	0.567851819785881
LOC118476588 (snoRNA U3-1)	LOC103644180 (bZIP41)	0.0910432040964969	0.778406143820646	0.809542389573472
LOC118476588 (snoRNA U3-1)	LOC100286318 (bZIP84)	0.370341616813625	0.236013325289827	0.380690548721358
LOC118476588 (snoRNA U3-1)	LOC100280716 (bZIP95)	-0.431331029763623	0.161508990083376	0.861735671937401
LOC118476588 (snoRNA U3-1)	LOC100280582 (EREB92/AP2)	-0.597302221850858	0.0402880385224486	0.174581500263944	*
LOC118476588 (snoRNA U3-1)	LOC100280582 (AP2)	-0.597302221850858	0.0402880385224486	0.174581500263944	*
LOC118476588 (snoRNA U3-1)	LOC542704 (OHP1)	-0.0587561526786718	0.856068294559136	0.890311026341502
LOC118476588 (snoRNA U3-1)	LOC118474710 (NAC2)	-0.561271048747501	0.0575918466428408	0.271758924858727
LOC118476588 (snoRNA U3-1)	LOC100502435 (EREB17/AP2)	-0.386360137733731	0.214764078129222	0.348991626959986
LOC118476588 (snoRNA U3-1)	LOC100286266 (MYB47)	0.174494160784595	0.587543324570513	0.738716948514341
LOC118476588 (snoRNA U3-1)	LOC100272660 (MYB6)	0.528822927266743	0.0771017822301982	0.164483882134796
LOC118476588 (snoRNA U3-1)	LOC103636228 (ABI19)	0.18955621134256	0.555152325004753	0.721698022506178
LOC118476588 (snoRNA U3-1)	LOC100279481 (bZIP54)	0.278163466527426	0.381339572070458	0.495741443691596
LOC118476588 (snoRNA U3-1)	LOC542237 (OHP2)	-0.450058843579247	0.142077822569837	0.210567343339639
LOC118476588 (snoRNA U3-1)	LOC100279599 (HB112/HDZ-3)	0.44346523683556	0.148737663142594	0.257811949447164
LOC118476588 (snoRNA U3-1)	LOC100192577 (bHLH5)	0.799540038471776	0.00180093006412024	0.0227155747743718	**
LOC118476588 (snoRNA U3-1)	LOC100272506 (MYB)	-0.483299431945583	0.111444008427729	0.24146201826008
LOC118476588 (snoRNA U3-1)	LOC103639757 (MADS61)	-0.506086830222074	0.0931916822066339	0.494473938020249
LOC118476588 (snoRNA U3-1)	LOC113592387 (MYB)	0.499863969099821	0.0979605739615477	0.31837186537503
LOC100282625 (AspAT)	LOC606433 (NAC130)	0.213832113450085	0.50456255706151	0.923393737936344
LOC100282625 (AspAT)	LOC542131 (NAC128)	0.290777774602065	0.359190334683045	0.549349923632892
LOC100282625 (AspAT)	LOC542375 (O2/bZIP)	-0.082493222768848	0.79882010855198	0.902936054079893
LOC100282625 (AspAT)	LOC542700 (bZIP12)	-0.298338175769727	0.346249185037057	0.856954778330091
LOC100282625 (AspAT)	LOC100280864 (bZIP60)	0.237121854204716	0.458050339265376	0.901064814449136
LOC100282625 (AspAT)	LOC103635637 (NAC38)	0.939095635136413	5.95511632851494e-06	0.000154833024541389	***
LOC100282625 (AspAT)	LOC542199 (NKD1/zf-C2H2)	0.584458142135463	0.0459613538915509	0.14937440014754	*
LOC100282625 (AspAT)	LOC542394 (bZIP39)	0.905671864150475	5.01103147921789e-05	0.00130286818459665	***
LOC100282625 (AspAT)	LOC103637889 (bZIP100)	0.256481812519316	0.420999635963005	0.789645564323976
LOC100282625 (AspAT)	Opaque11 (O11)	0.569915532553212	0.0530401790915006	0.229840776063169
LOC100282625 (AspAT)	LOC100192650 (bZIP104)	0.918068750172316	2.53076710872861e-05	0.000337124788564028	***
LOC100282625 (AspAT)	LOC100382324 (NAC12)	0.736104590709976	0.00634174298942332	0.0164885317725006	**
LOC100282625 (AspAT)	LOC542569 (Dbf1/WIND1/AP2)	0.49521392479301	0.101629034463937	0.188739635433026
LOC100282625 (AspAT)	LOC542326 (MADS1)	0.70185886727446	0.010950993369652	0.0410437246487147	*
LOC100282625 (AspAT)	LOC100284034 (bZIP17)	-0.408187230523461	0.187742345154334	0.443754634001153
LOC100282625 (AspAT)	LOC100194394 (MYB56)	0.72162769609345	0.00806334072910225	0.0425737986182297	**
LOC100282625 (AspAT)	LOC111274020 (bZIP126)	0.840155641565728	0.000624291565565462	0.00332416195555871	***
LOC100282625 (AspAT)	LOC103644180 (bZIP41)	0.854614089050948	0.000398674284355266	0.00277516370131001	***
LOC100282625 (AspAT)	LOC100286318 (bZIP84)	0.783468944398291	0.0025723852083601	0.0149110287420955	**
LOC100282625 (AspAT)	LOC100280716 (bZIP95)	-0.126162579173744	0.696017273487901	0.861735671937401
LOC100282625 (AspAT)	LOC100280582 (EREB92/AP2)	0.251471482561333	0.430443117124897	0.559576052262367
LOC100282625 (AspAT)	LOC100280582 (AP2)	0.251471482561333	0.430443117124897	0.559576052262367
LOC100282625 (AspAT)	LOC542704 (OHP1)	0.551740888336263	0.062917676604424	0.204482448964378
LOC100282625 (AspAT)	LOC118474710 (NAC2)	0.107277475628836	0.740006133120174	0.829364487144339
LOC100282625 (AspAT)	LOC100502435 (EREB17/AP2)	0.341443415863669	0.277383547250213	0.424233660500326
LOC100282625 (AspAT)	LOC100286266 (MYB47)	0.66917683231524	0.0173187249867482	0.150095616551818	*
LOC100282625 (AspAT)	LOC100272660 (MYB6)	0.657730104054472	0.020086501347445	0.0870415058389283	*
LOC100282625 (AspAT)	LOC103636228 (ABI19)	0.823603263168018	0.000992112276506165	0.00859830639638677	***
LOC100282625 (AspAT)	LOC100279481 (bZIP54)	0.681974861335043	0.0145674827755005	0.0946886380407535	*
LOC100282625 (AspAT)	LOC542237 (OHP2)	0.749392060769063	0.00501960084342106	0.0361623020002544	**
LOC100282625 (AspAT)	LOC100279599 (HB112/HDZ-3)	0.771674624370801	0.00328238423897955	0.0185357392253009	**
LOC100282625 (AspAT)	LOC100192577 (bHLH5)	0.456113919659676	0.136134017723402	0.393276051200939
LOC100282625 (AspAT)	LOC100272506 (MYB)	0.32895383717116	0.296464207292113	0.453415846446761
LOC100282625 (AspAT)	LOC103639757 (MADS61)	0.047364412837976	0.883787091998918	0.919138575678874
LOC100282625 (AspAT)	LOC113592387 (MYB)	0.643217505739184	0.0240436184603844	0.104189013328332	*
LOC100276369 (AspAT)	LOC606433 (NAC130)	0.147852145704558	0.646543904024763	0.923393737936344
LOC100276369 (AspAT)	LOC542131 (NAC128)	0.369370341985742	0.237340419111518	0.514237574741621
LOC100276369 (AspAT)	LOC542375 (O2/bZIP)	-0.0575124426525726	0.859087819322951	0.902936054079893
LOC100276369 (AspAT)	LOC542700 (bZIP12)	-0.442837804098383	0.149381630227447	0.856954778330091
LOC100276369 (AspAT)	LOC100280864 (bZIP60)	-0.058529138301123	0.856619317346118	0.901064814449136
LOC100276369 (AspAT)	LOC103635637 (NAC38)	0.805236452183997	0.00157525871596904	0.00585096094502784	**
LOC100276369 (AspAT)	LOC542199 (NKD1/zf-C2H2)	0.587858759756402	0.0444075847718463	0.14937440014754	*
LOC100276369 (AspAT)	LOC542394 (bZIP39)	0.828128848238534	0.000878272138744917	0.00545360731555366	***
LOC100276369 (AspAT)	LOC103637889 (bZIP100)	0.0720829396389345	0.823831615183993	0.856784879791353
LOC100276369 (AspAT)	Opaque11 (O11)	0.513035596700984	0.0880540752265581	0.252307069050174
LOC100276369 (AspAT)	LOC100192650 (bZIP104)	0.893095617201746	9.16715555490794e-05	0.000595865111069016	***
LOC100276369 (AspAT)	LOC100382324 (NAC12)	0.660922485449647	0.0192842574449159	0.0385685148898318	*
LOC100276369 (AspAT)	LOC542569 (Dbf1/WIND1/AP2)	0.31089762319508	0.325313423916994	0.469897167880102
LOC100276369 (AspAT)	LOC542326 (MADS1)	0.644388590009698	0.0237048915081361	0.0684807976901711	*
LOC100276369 (AspAT)	LOC100284034 (bZIP17)	-0.289784157656558	0.360909835859795	0.551979748962039
LOC100276369 (AspAT)	LOC100194394 (MYB56)	0.63985042624704	0.0250370876585879	0.0723293643470318	*
LOC100276369 (AspAT)	LOC111274020 (bZIP126)	0.739781569050844	0.0059523905388645	0.0154762154010477	**
LOC100276369 (AspAT)	LOC103644180 (bZIP41)	0.791218195685802	0.00217417951478944	0.00807552391207507	**
LOC100276369 (AspAT)	LOC100286318 (bZIP84)	0.675272222810739	0.0159647052091361	0.0518852919296924	*
LOC100276369 (AspAT)	LOC100280716 (bZIP95)	-0.187421824044011	0.559697300828922	0.861735671937401
LOC100276369 (AspAT)	LOC100280582 (EREB92/AP2)	0.0619815910731788	0.848245799090506	0.882175631054126
LOC100276369 (AspAT)	LOC100280582 (AP2)	0.0619815910731788	0.848245799090506	0.882175631054126
LOC100276369 (AspAT)	LOC542704 (OHP1)	0.506388407162645	0.092964620085903	0.21973455656668
LOC100276369 (AspAT)	LOC118474710 (NAC2)	-0.0648279449336424	0.841353081115665	0.841353081115665
LOC100276369 (AspAT)	LOC100502435 (EREB17/AP2)	0.176498026112128	0.583191972126607	0.722047203585323
LOC100276369 (AspAT)	LOC100286266 (MYB47)	0.635660045256771	0.0263146199584866	0.171045029730163	*
LOC100276369 (AspAT)	LOC100272660 (MYB6)	0.64227087704291	0.0243199802001603	0.0903313550291669	*
LOC100276369 (AspAT)	LOC103636228 (ABI19)	0.828880853851953	0.000860377758530528	0.00859830639638677	***
LOC100276369 (AspAT)	LOC100279481 (bZIP54)	0.522262979233606	0.0815327383301842	0.177536117526457
LOC100276369 (AspAT)	LOC542237 (OHP2)	0.559627515555027	0.0584870354956881	0.116974070991376
LOC100276369 (AspAT)	LOC100279599 (HB112/HDZ-3)	0.776559323944255	0.002972306532861	0.0185357392253009	**
LOC100276369 (AspAT)	LOC100192577 (bHLH5)	0.396407669391118	0.202048881623493	0.477570083837346
LOC100276369 (AspAT)	LOC100272506 (MYB)	0.244624083225887	0.443514083039676	0.576568307951579
LOC100276369 (AspAT)	LOC103639757 (MADS61)	-0.20245520982391	0.528014039866257	0.76816795657415
LOC100276369 (AspAT)	LOC113592387 (MYB)	0.66686445929328	0.0178537989631274	0.0928397546082627	*
LOC100283444 (AspRS)	LOC606433 (NAC130)	0.162571662342182	0.613688673546215	0.923393737936344
LOC100283444 (AspRS)	LOC542131 (NAC128)	0.473542985391422	0.119933440541387	0.311826945407605
LOC100283444 (AspRS)	LOC542375 (O2/bZIP)	-0.17280351604467	0.591224307940951	0.853990667025818
LOC100283444 (AspRS)	LOC542700 (bZIP12)	-0.260437334897608	0.413617204046504	0.856954778330091
LOC100283444 (AspRS)	LOC100280864 (bZIP60)	0.30183395571148	0.340351102389813	0.884912866213514
LOC100283444 (AspRS)	LOC103635637 (NAC38)	0.903136369576058	5.69666043315949e-05	0.000370282928155367	***
LOC100283444 (AspRS)	LOC542199 (NKD1/zf-C2H2)	0.390624015417918	0.20931042507525	0.410124625333407
LOC100283444 (AspRS)	LOC542394 (bZIP39)	0.788127224919982	0.00232690281273722	0.00864278187588111	**
LOC100283444 (AspRS)	LOC103637889 (bZIP100)	0.139677918249195	0.665047569826456	0.799369327390196
LOC100283444 (AspRS)	Opaque11 (O11)	0.541312411526398	0.0691262681472486	0.252307069050174
LOC100283444 (AspRS)	LOC100192650 (bZIP104)	0.904441816971329	5.33502812790647e-05	0.000462369104418561	***
LOC100283444 (AspRS)	LOC100382324 (NAC12)	0.764531072998847	0.00377939296876299	0.0109255610904503	**
LOC100283444 (AspRS)	LOC542569 (Dbf1/WIND1/AP2)	0.683262806133652	0.0143096920268526	0.0465064990872709	*
LOC100283444 (AspRS)	LOC542326 (MADS1)	0.69210997837592	0.0126288383534507	0.0410437246487147	*
LOC100283444 (AspRS)	LOC100284034 (bZIP17)	-0.512704483086027	0.0882944359491225	0.286956916834648
LOC100283444 (AspRS)	LOC100194394 (MYB56)	0.660092661013406	0.0194904966629773	0.0683999619866975	*
LOC100283444 (AspRS)	LOC111274020 (bZIP126)	0.833301279507508	0.000760807802174849	0.00332416195555871	***
LOC100283444 (AspRS)	LOC103644180 (bZIP41)	0.918154375128944	2.51794123536558e-05	0.00065466472119505	***
LOC100283444 (AspRS)	LOC100286318 (bZIP84)	0.690525453068962	0.012918539694015	0.0479831474349129	*
LOC100283444 (AspRS)	LOC100280716 (bZIP95)	-0.163400822073751	0.611856496679389	0.861735671937401
LOC100283444 (AspRS)	LOC100280582 (EREB92/AP2)	0.380521298810941	0.222370297601434	0.360894956123097
LOC100283444 (AspRS)	LOC100280582 (AP2)	0.380521298810941	0.222370297601434	0.360894956123097
LOC100283444 (AspRS)	LOC542704 (OHP1)	0.718470015719768	0.00848114919624636	0.0735032930341351	**
LOC100283444 (AspRS)	LOC118474710 (NAC2)	0.278970635316515	0.379901625262386	0.635515306096081
LOC100283444 (AspRS)	LOC100502435 (EREB17/AP2)	0.512495570384821	0.0884463170923298	0.229311809099138
LOC100283444 (AspRS)	LOC100286266 (MYB47)	0.585668006640938	0.0454042290313628	0.190352100620027	*
LOC100283444 (AspRS)	LOC100272660 (MYB6)	0.615021936941928	0.033303086489735	0.0914772023990273	*
LOC100283444 (AspRS)	LOC103636228 (ABI19)	0.740281957847329	0.00590082987253421	0.0271289260982315	**
LOC100283444 (AspRS)	LOC100279481 (bZIP54)	0.633831294176662	0.0268866777799747	0.113386249831076	*
LOC100283444 (AspRS)	LOC542237 (OHP2)	0.711563573623913	0.00945116781590297	0.0409550605355795	**
LOC100283444 (AspRS)	LOC100279599 (HB112/HDZ-3)	0.672516471787125	0.0165668404967327	0.0479748358433535	*
LOC100283444 (AspRS)	LOC100192577 (bHLH5)	0.263247015679396	0.408412764753927	0.663670742725132
LOC100283444 (AspRS)	LOC100272506 (MYB)	0.459213817890034	0.133154453375598	0.265782926330919
LOC100283444 (AspRS)	LOC103639757 (MADS61)	0.168508637066981	0.600615164832291	0.81345910752608
LOC100283444 (AspRS)	LOC113592387 (MYB)	0.435577798500904	0.156962927298199	0.371003282704835
LOC542338 (ARP2a-3)	LOC606433 (NAC130)	0.494363724952951	0.102309541934757	0.665012022575918
LOC542338 (ARP2a-3)	LOC542131 (NAC128)	-0.179562660153902	0.576561764508688	0.713838375105994
LOC542338 (ARP2a-3)	LOC542375 (O2/bZIP)	0.486558583135648	0.108699289209767	0.598803415856692
LOC542338 (ARP2a-3)	LOC542700 (bZIP12)	-0.222520332509296	0.486971202419284	0.856954778330091
LOC542338 (ARP2a-3)	LOC100280864 (bZIP60)	0.122424461161398	0.704661075577397	0.901064814449136
LOC542338 (ARP2a-3)	LOC103635637 (NAC38)	0.65270708838324	0.0213977479208102	0.0347713403713166	*
LOC542338 (ARP2a-3)	LOC542199 (NKD1/zf-C2H2)	0.780483404477568	0.00273979270577345	0.0188109985152327	**
LOC542338 (ARP2a-3)	LOC542394 (bZIP39)	0.674349381575825	0.0161645238226396	0.0466975132654034	*
LOC542338 (ARP2a-3)	LOC103637889 (bZIP100)	0.367677740383948	0.2396636496776	0.789645564323976
LOC542338 (ARP2a-3)	Opaque11 (O11)	0.332945984607882	0.290287061452411	0.539104542697334
LOC542338 (ARP2a-3)	LOC100192650 (bZIP104)	0.538509720655712	0.0708641804222288	0.108380511233997
LOC542338 (ARP2a-3)	LOC100382324 (NAC12)	0.180345650104035	0.57487260849352	0.649855992210066
LOC542338 (ARP2a-3)	LOC542569 (Dbf1/WIND1/AP2)	0.152868168735587	0.635278890896252	0.718141354926197
LOC542338 (ARP2a-3)	LOC542326 (MADS1)	0.426811012734865	0.166438293337603	0.309099687626978
LOC542338 (ARP2a-3)	LOC100284034 (bZIP17)	0.00692955168092835	0.982947898192307	0.982947898192307
LOC542338 (ARP2a-3)	LOC100194394 (MYB56)	0.617830095863559	0.0322818011584466	0.0763024391017828	*
LOC542338 (ARP2a-3)	LOC111274020 (bZIP126)	0.511760525087712	0.0889821044829141	0.136090277444457
LOC542338 (ARP2a-3)	LOC103644180 (bZIP41)	0.592194686837428	0.0424808069127704	0.0749526865936554	*
LOC542338 (ARP2a-3)	LOC100286318 (bZIP84)	0.590101380235514	0.0434034682113398	0.0868069364226795	*
LOC542338 (ARP2a-3)	LOC100280716 (bZIP95)	-0.284828001566398	0.369551219250785	0.861735671937401
LOC542338 (ARP2a-3)	LOC100280582 (EREB92/AP2)	-0.233122203888015	0.465890574618261	0.576816901908324
LOC542338 (ARP2a-3)	LOC100280582 (AP2)	-0.233122203888015	0.465890574618261	0.576816901908324
LOC542338 (ARP2a-3)	LOC542704 (OHP1)	0.253235087122969	0.427107358112091	0.568997798680198
LOC542338 (ARP2a-3)	LOC118474710 (NAC2)	-0.241685910593374	0.449180466713923	0.635515306096081
LOC542338 (ARP2a-3)	LOC100502435 (EREB17/AP2)	0.00259433125741777	0.993615570215704	0.993615570215704
LOC542338 (ARP2a-3)	LOC100286266 (MYB47)	0.513262162738971	0.0878898625260744	0.228513642567793
LOC542338 (ARP2a-3)	LOC100272660 (MYB6)	0.602753358405541	0.0380377770435204	0.0914772023990273	*
LOC542338 (ARP2a-3)	LOC103636228 (ABI19)	0.513942362199002	0.0873981058901872	0.174796211780374
LOC542338 (ARP2a-3)	LOC100279481 (bZIP54)	0.746337221281168	0.00530318075455143	0.045960899872779	**
LOC542338 (ARP2a-3)	LOC542237 (OHP2)	0.221541598120919	0.488938832345344	0.552713462651258
LOC542338 (ARP2a-3)	LOC100279599 (HB112/HDZ-3)	0.631591346827486	0.0275995469315178	0.0597990183516218	*
LOC542338 (ARP2a-3)	LOC100192577 (bHLH5)	0.782586545514507	0.00262102785858137	0.0227155747743718	**
LOC542338 (ARP2a-3)	LOC100272506 (MYB)	-0.107266581322974	0.740031730412886	0.801701041280626
LOC542338 (ARP2a-3)	LOC103639757 (MADS61)	-0.202562392902911	0.527790948141329	0.76816795657415
LOC542338 (ARP2a-3)	LOC113592387 (MYB)	0.720814865938828	0.00816938489701318	0.0531010018305857	**
LOC100284115 (RPL19)	LOC606433 (NAC130)	0.333411623036185	0.289571345700108	0.923393737936344
LOC100284115 (RPL19)	LOC542131 (NAC128)	-0.152821655827328	0.635383028917582	0.750907215993506
LOC100284115 (RPL19)	LOC542375 (O2/bZIP)	0.212709308601327	0.506856258339101	0.823641419801039
LOC100284115 (RPL19)	LOC542700 (bZIP12)	-0.682577904551578	0.0144463569301329	0.375605280183456	*
LOC100284115 (RPL19)	LOC100280864 (bZIP60)	-0.365125054137208	0.243192782306717	0.884912866213514
LOC100284115 (RPL19)	LOC103635637 (NAC38)	0.206523141142812	0.519575480109711	0.614043749220568
LOC100284115 (RPL19)	LOC542199 (NKD1/zf-C2H2)	0.777853915777461	0.00289399977157426	0.0188109985152327	**
LOC100284115 (RPL19)	LOC542394 (bZIP39)	0.30201744600737	0.340043021272802	0.384396458830124
LOC100284115 (RPL19)	LOC103637889 (bZIP100)	0.190674066859387	0.552778027394041	0.789645564323976
LOC100284115 (RPL19)	Opaque11 (O11)	0.173688128337806	0.589297159722927	0.674169266791292
LOC100284115 (RPL19)	LOC100192650 (bZIP104)	0.396792069324886	0.201571799131431	0.261052812207845
LOC100284115 (RPL19)	LOC100382324 (NAC12)	-0.0769987204658976	0.812000915314499	0.844480951927079
LOC100284115 (RPL19)	LOC542569 (Dbf1/WIND1/AP2)	-0.244497849832275	0.443756820737366	0.56875439051192
LOC100284115 (RPL19)	LOC542326 (MADS1)	0.348510727916746	0.266906501781898	0.385531613684964
LOC100284115 (RPL19)	LOC100284034 (bZIP17)	0.0125778012965983	0.969053345294942	0.982947898192307
LOC100284115 (RPL19)	LOC100194394 (MYB56)	0.437423616410828	0.155012693995129	0.268688669591557
LOC100284115 (RPL19)	LOC111274020 (bZIP126)	0.410217377580289	0.185341982947757	0.240944577832084
LOC100284115 (RPL19)	LOC103644180 (bZIP41)	0.252750935368444	0.428021840460974	0.50584399327206
LOC100284115 (RPL19)	LOC100286318 (bZIP84)	0.501875087522315	0.096401857523998	0.179032021115996
LOC100284115 (RPL19)	LOC100280716 (bZIP95)	-0.638083574067826	0.025570142185458	0.664823696821907	*
LOC100284115 (RPL19)	LOC100280582 (EREB92/AP2)	-0.420111237627955	0.173917578646036	0.322989788914066
LOC100284115 (RPL19)	LOC100280582 (AP2)	-0.420111237627955	0.173917578646036	0.322989788914066
LOC100284115 (RPL19)	LOC542704 (OHP1)	-0.0170659130671009	0.958018159308687	0.958018159308687
LOC100284115 (RPL19)	LOC118474710 (NAC2)	-0.511984155600399	0.0888188647739745	0.288661310515417
LOC100284115 (RPL19)	LOC100502435 (EREB17/AP2)	-0.492690523743852	0.103657655493543	0.229311809099138
LOC100284115 (RPL19)	LOC100286266 (MYB47)	0.754316689086829	0.00458674082571748	0.0596276307343272	**
LOC100284115 (RPL19)	LOC100272660 (MYB6)	0.608717954277917	0.0356797543785113	0.0914772023990273	*
LOC100284115 (RPL19)	LOC103636228 (ABI19)	0.686968397332631	0.013586759779556	0.0367703058734517	*
LOC100284115 (RPL19)	LOC100279481 (bZIP54)	0.180870899396772	0.57374058454628	0.64857631296536
LOC100284115 (RPL19)	LOC542237 (OHP2)	-0.136531029539028	0.672217710979096	0.699106419418259
LOC100284115 (RPL19)	LOC100279599 (HB112/HDZ-3)	0.716435021300005	0.00875884873152734	0.0379550111699518	**
LOC100284115 (RPL19)	LOC100192577 (bHLH5)	0.497524305054501	0.0997950764032145	0.324333998310447
LOC100284115 (RPL19)	LOC100272506 (MYB)	-0.569987003707635	0.0530036325103058	0.172261805658494
LOC100284115 (RPL19)	LOC103639757 (MADS61)	-0.418465429109073	0.17578655909973	0.571306317074124
LOC100284115 (RPL19)	LOC113592387 (MYB)	0.726541522774182	0.00744404274796362	0.0531010018305857	**
LOC111589473 (snoRNA U3-3)	LOC606433 (NAC130)	-0.112692726256945	0.727312882083967	0.923393737936344
LOC111589473 (snoRNA U3-3)	LOC542131 (NAC128)	-0.340257825165417	0.279163843587637	0.518197225485632
LOC111589473 (snoRNA U3-3)	LOC542375 (O2/bZIP)	0.342658071459477	0.275566362684022	0.716472542978457
LOC111589473 (snoRNA U3-3)	LOC542700 (bZIP12)	-0.183082918076818	0.568982994534766	0.870209285759054
LOC111589473 (snoRNA U3-3)	LOC100280864 (bZIP60)	-0.225354029753976	0.481294747201861	0.901064814449136
LOC111589473 (snoRNA U3-3)	LOC103635637 (NAC38)	0.00810837716315252	0.980047539678311	0.980047539678311
LOC111589473 (snoRNA U3-3)	LOC542199 (NKD1/zf-C2H2)	0.276390499129574	0.384507891615621	0.588070893059186
LOC111589473 (snoRNA U3-3)	LOC542394 (bZIP39)	0.355423348053346	0.256883567584772	0.318046321771622
LOC111589473 (snoRNA U3-3)	LOC103637889 (bZIP100)	-0.0743871533348423	0.818281776200082	0.856784879791353
LOC111589473 (snoRNA U3-3)	Opaque11 (O11)	-0.277515078063551	0.382496686273052	0.552495213505519
LOC111589473 (snoRNA U3-3)	LOC100192650 (bZIP104)	0.111959142703487	0.729028784068442	0.789781182740812
LOC111589473 (snoRNA U3-3)	LOC100382324 (NAC12)	-0.120956334651774	0.708064736653201	0.767070131374301
LOC111589473 (snoRNA U3-3)	LOC542569 (Dbf1/WIND1/AP2)	-0.290404789581995	0.359835294945548	0.492406193083382
LOC111589473 (snoRNA U3-3)	LOC542326 (MADS1)	-0.0581797068699565	0.857467592865098	0.857467592865098
LOC111589473 (snoRNA U3-3)	LOC100284034 (bZIP17)	0.193740919367738	0.546285720280172	0.747548880383394
LOC111589473 (snoRNA U3-3)	LOC100194394 (MYB56)	0.068495695731455	0.832486388987547	0.865785844547049
LOC111589473 (snoRNA U3-3)	LOC111274020 (bZIP126)	-0.0447492051787751	0.890168505942008	0.890168505942008
LOC111589473 (snoRNA U3-3)	LOC103644180 (bZIP41)	-0.121500611885349	0.706802324716093	0.765702518442434
LOC111589473 (snoRNA U3-3)	LOC100286318 (bZIP84)	0.120546526872266	0.709015701907164	0.73737632998345
LOC111589473 (snoRNA U3-3)	LOC100280716 (bZIP95)	-0.107339788387616	0.739859727534588	0.874379677995422
LOC111589473 (snoRNA U3-3)	LOC100280582 (EREB92/AP2)	-0.177119502414913	0.58184502161534	0.687635025545401
LOC111589473 (snoRNA U3-3)	LOC100280582 (AP2)	-0.177119502414913	0.58184502161534	0.687635025545401
LOC111589473 (snoRNA U3-3)	LOC542704 (OHP1)	-0.236001424823008	0.460240338387418	0.569821371336804
LOC111589473 (snoRNA U3-3)	LOC118474710 (NAC2)	-0.270112787674347	0.395834293544157	0.635515306096081
LOC111589473 (snoRNA U3-3)	LOC100502435 (EREB17/AP2)	-0.266595364329443	0.402253628832593	0.566547022753396
LOC111589473 (snoRNA U3-3)	LOC100286266 (MYB47)	-0.131578872124219	0.683551876143476	0.80783403544229
LOC111589473 (snoRNA U3-3)	LOC100272660 (MYB6)	0.0969720902164003	0.76432466091805	0.82801838266122
LOC111589473 (snoRNA U3-3)	LOC103636228 (ABI19)	0.0508512528532427	0.875288705766125	0.948229431246635
LOC111589473 (snoRNA U3-3)	LOC100279481 (bZIP54)	0.149613268353856	0.642580854260077	0.69612925878175
LOC111589473 (snoRNA U3-3)	LOC542237 (OHP2)	-0.14440332463677	0.654329169657286	0.699106419418259
LOC111589473 (snoRNA U3-3)	LOC100279599 (HB112/HDZ-3)	0.273633156117471	0.389462066272127	0.571927112789174
LOC111589473 (snoRNA U3-3)	LOC100192577 (bHLH5)	0.354554737412389	0.258130770781121	0.490231992135498
LOC111589473 (snoRNA U3-3)	LOC100272506 (MYB)	-0.222113458467286	0.487788737626851	0.603928913252292
LOC111589473 (snoRNA U3-3)	LOC103639757 (MADS61)	-0.226027343319048	0.479950437360627	0.76816795657415
LOC111589473 (snoRNA U3-3)	LOC113592387 (MYB)	0.326620908408105	0.300107907340454	0.53400896313013
LOC542214 (GS4)	LOC606433 (NAC130)	-0.026261462582424	0.935431573726216	0.965345549002134
LOC542214 (GS4)	LOC542131 (NAC128)	0.500905624149923	0.0971511465278846	0.280658867747222
LOC542214 (GS4)	LOC542375 (O2/bZIP)	-0.230662549682815	0.470742938951619	0.823641419801039
LOC542214 (GS4)	LOC542700 (bZIP12)	0.396687670214502	0.201701301585154	0.856954778330091
LOC542214 (GS4)	LOC100280864 (bZIP60)	0.44117836898802	0.15109339265228	0.8057941799575
LOC542214 (GS4)	LOC103635637 (NAC38)	0.674640842419104	0.0161012175874806	0.0299022612338925	*
LOC542214 (GS4)	LOC542199 (NKD1/zf-C2H2)	-0.178253901901435	0.579389550728684	0.684733105406626
LOC542214 (GS4)	LOC542394 (bZIP39)	0.475341553754098	0.118337485003093	0.170931922782245
LOC542214 (GS4)	LOC103637889 (bZIP100)	0.224737934613523	0.482526324361748	0.789645564323976
LOC542214 (GS4)	Opaque11 (O11)	0.154745137409929	0.631081612814828	0.683671747216063
LOC542214 (GS4)	LOC100192650 (bZIP104)	0.495529025164829	0.101377595215197	0.1440256136883
LOC542214 (GS4)	LOC100382324 (NAC12)	0.801500197083927	0.00172065232103337	0.00639099433526679	**
LOC542214 (GS4)	LOC542569 (Dbf1/WIND1/AP2)	0.829734897561957	0.000840398196532545	0.0109251765549231	***
LOC542214 (GS4)	LOC542326 (MADS1)	0.252092437124734	0.429267169914692	0.507315746262818
LOC542214 (GS4)	LOC100284034 (bZIP17)	-0.353436682181726	0.259741322125761	0.482376741090698
LOC542214 (GS4)	LOC100194394 (MYB56)	0.179111576833484	0.577535785603062	0.65286654024694
LOC542214 (GS4)	LOC111274020 (bZIP126)	0.392981576139693	0.206331551642847	0.25545811155781
LOC542214 (GS4)	LOC103644180 (bZIP41)	0.719927124582511	0.0082863902280816	0.0239384606589024	**
LOC542214 (GS4)	LOC100286318 (bZIP84)	0.166817051583604	0.604329329491854	0.683154894208183
LOC542214 (GS4)	LOC100280716 (bZIP95)	0.378487314509243	0.225057469915153	0.861735671937401
LOC542214 (GS4)	LOC100280582 (EREB92/AP2)	0.727585117576934	0.00731724397027545	0.0867083831047267	**
LOC542214 (GS4)	LOC100280582 (AP2)	0.727585117576934	0.00731724397027545	0.0867083831047267	**
LOC542214 (GS4)	LOC542704 (OHP1)	0.74113930249489	0.00581327049135766	0.0735032930341351	**
LOC542214 (GS4)	LOC118474710 (NAC2)	0.686172833146013	0.013739640781829	0.257288021243715	*
LOC542214 (GS4)	LOC100502435 (EREB17/AP2)	0.903634916160876	5.55635154788285e-05	0.00144465140244954	***
LOC542214 (GS4)	LOC100286266 (MYB47)	-0.0113933879067282	0.971966436743715	0.971966436743715
LOC542214 (GS4)	LOC100272660 (MYB6)	0.0564220942302494	0.86173643494266	0.86173643494266
LOC542214 (GS4)	LOC103636228 (ABI19)	0.080031781051652	0.804719125319981	0.909682489492152
LOC542214 (GS4)	LOC100279481 (bZIP54)	0.521672707270625	0.0819397465506724	0.177536117526457
LOC542214 (GS4)	LOC542237 (OHP2)	0.633689162168668	0.0269315118109607	0.0652390004229266	*
LOC542214 (GS4)	LOC100279599 (HB112/HDZ-3)	-0.0155693050253531	0.961697294315314	0.961697294315314
LOC542214 (GS4)	LOC100192577 (bHLH5)	-0.0652791649221898	0.84026133511614	0.901354978515568
LOC542214 (GS4)	LOC100272506 (MYB)	0.924282391665699	1.72434812781745e-05	0.000448330513232538	***
LOC542214 (GS4)	LOC103639757 (MADS61)	0.465359293864102	0.127373572452424	0.494473938020249
LOC542214 (GS4)	LOC113592387 (MYB)	-0.227207403287512	0.47759853866004	0.653555895008476
LOC111590386 (snoRNA U3-4)	LOC606433 (NAC130)	-0.17457481242236	0.587367947584634	0.923393737936344
LOC111590386 (snoRNA U3-4)	LOC542131 (NAC128)	-0.501482533523954	0.0967047898702358	0.280658867747222
LOC111590386 (snoRNA U3-4)	LOC542375 (O2/bZIP)	0.245439463386941	0.441947703150733	0.823641419801039
LOC111590386 (snoRNA U3-4)	LOC542700 (bZIP12)	-0.0167603095760022	0.958769370216101	0.958769370216101
LOC111590386 (snoRNA U3-4)	LOC100280864 (bZIP60)	-0.0545492405120507	0.866288909352858	0.901064814449136
LOC111590386 (snoRNA U3-4)	LOC103635637 (NAC38)	-0.435593553272024	0.15694621557414	0.204030080246382
LOC111590386 (snoRNA U3-4)	LOC542199 (NKD1/zf-C2H2)	-0.186552086708866	0.561553661884666	0.684733105406626
LOC111590386 (snoRNA U3-4)	LOC542394 (bZIP39)	-0.313159777183477	0.321617890919815	0.380093871087054
LOC111590386 (snoRNA U3-4)	LOC103637889 (bZIP100)	-0.465843945215434	0.126924770932572	0.789645564323976
LOC111590386 (snoRNA U3-4)	Opaque11 (O11)	-0.307846489072201	0.330334423651761	0.552495213505519
LOC111590386 (snoRNA U3-4)	LOC100192650 (bZIP104)	-0.389413278651342	0.210850348321721	0.261052812207845
LOC111590386 (snoRNA U3-4)	LOC100382324 (NAC12)	-0.581964854761918	0.0471246611387107	0.0816827459737652	*
LOC111590386 (snoRNA U3-4)	LOC542569 (Dbf1/WIND1/AP2)	-0.344478873051961	0.27285517211554	0.443389654687752
LOC111590386 (snoRNA U3-4)	LOC542326 (MADS1)	-0.296935865123098	0.348630429831825	0.453219558781373
LOC111590386 (snoRNA U3-4)	LOC100284034 (bZIP17)	0.516213825645087	0.0857694294565028	0.286956916834648
LOC111590386 (snoRNA U3-4)	LOC100194394 (MYB56)	-0.247355198445928	0.438277995747025	0.517964904064666
LOC111590386 (snoRNA U3-4)	LOC111274020 (bZIP126)	-0.44029175024943	0.152013088934426	0.208017911173426
LOC111590386 (snoRNA U3-4)	LOC103644180 (bZIP41)	-0.324261851393459	0.303817785499371	0.394963121149182
LOC111590386 (snoRNA U3-4)	LOC100286318 (bZIP84)	-0.291495115315982	0.35795163740569	0.443178217740378
LOC111590386 (snoRNA U3-4)	LOC100280716 (bZIP95)	0.140768461949861	0.662568744701482	0.861735671937401
LOC111590386 (snoRNA U3-4)	LOC100280582 (EREB92/AP2)	-0.479689256857955	0.114537470698835	0.247025267755898
LOC111590386 (snoRNA U3-4)	LOC100280582 (AP2)	-0.479689256857955	0.114537470698835	0.247025267755898
LOC111590386 (snoRNA U3-4)	LOC542704 (OHP1)	-0.0989791536685237	0.759572348071301	0.822870043743909
LOC111590386 (snoRNA U3-4)	LOC118474710 (NAC2)	-0.349259678803273	0.265809811159641	0.628277735468241
LOC111590386 (snoRNA U3-4)	LOC100502435 (EREB17/AP2)	-0.422628215119961	0.171083492167897	0.317726485454666
LOC111590386 (snoRNA U3-4)	LOC100286266 (MYB47)	-0.404855386055735	0.19172333850601	0.332320453410416
LOC111590386 (snoRNA U3-4)	LOC100272660 (MYB6)	-0.197836788381312	0.53766500943965	0.687623893912021
LOC111590386 (snoRNA U3-4)	LOC103636228 (ABI19)	-0.348754996788946	0.26654853144715	0.385014545423661
LOC111590386 (snoRNA U3-4)	LOC100279481 (bZIP54)	-0.200497873285667	0.53209514286254	0.628839714292092
LOC111590386 (snoRNA U3-4)	LOC542237 (OHP2)	-0.44637213744239	0.145777391542827	0.210567343339639
LOC111590386 (snoRNA U3-4)	LOC100279599 (HB112/HDZ-3)	-0.219331815523578	0.493394534881887	0.604155298451769
LOC111590386 (snoRNA U3-4)	LOC100192577 (bHLH5)	0.0113681083953471	0.972028615816718	0.972028615816718
LOC111590386 (snoRNA U3-4)	LOC100272506 (MYB)	-0.309418769727602	0.327741814769805	0.456464420688364
LOC111590386 (snoRNA U3-4)	LOC103639757 (MADS61)	-0.135945480566202	0.673554667408111	0.81345910752608
LOC111590386 (snoRNA U3-4)	LOC113592387 (MYB)	-0.120509319308967	0.709102061536164	0.768193899997511
LOC103651348 (GOGAT)	LOC606433 (NAC130)	0.247020959224648	0.43891718834863	0.923393737936344
LOC103651348 (GOGAT)	LOC542131 (NAC128)	0.601445239696733	0.0385694018246805	0.200560889488339	*
LOC103651348 (GOGAT)	LOC542375 (O2/bZIP)	-0.187344584397399	0.559862059258972	0.853990667025818
LOC103651348 (GOGAT)	LOC542700 (bZIP12)	0.0717049711845192	0.824742689515137	0.958769370216101
LOC103651348 (GOGAT)	LOC100280864 (bZIP60)	0.0895347443393172	0.781998788871221	0.901064814449136
LOC103651348 (GOGAT)	LOC103635637 (NAC38)	0.6829827207599	0.0143654643130728	0.0299022612338925	*
LOC103651348 (GOGAT)	LOC542199 (NKD1/zf-C2H2)	0.236168937127105	0.459912605040911	0.597886386553185
LOC103651348 (GOGAT)	LOC542394 (bZIP39)	0.569410671242586	0.0532988412608023	0.0992449801342556
LOC103651348 (GOGAT)	LOC103637889 (bZIP100)	0.458206362281209	0.134118109950879	0.789645564323976
LOC103651348 (GOGAT)	Opaque11 (O11)	0.574577147698848	0.0506932320277406	0.229840776063169
LOC103651348 (GOGAT)	LOC100192650 (bZIP104)	0.786959665472213	0.00238667389518225	0.00620535212747386	**
LOC103651348 (GOGAT)	LOC100382324 (NAC12)	0.887175200222761	0.000118797831958409	0.000862270931883029	***
LOC103651348 (GOGAT)	LOC542569 (Dbf1/WIND1/AP2)	0.499718723791628	0.0980737959759209	0.188739635433026
LOC103651348 (GOGAT)	LOC542326 (MADS1)	0.716207952898044	0.00879025075934539	0.0410437246487147	**
LOC103651348 (GOGAT)	LOC100284034 (bZIP17)	-0.378834830616993	0.22459698031129	0.473271574801526
LOC103651348 (GOGAT)	LOC100194394 (MYB56)	0.575791325840744	0.0500941151654131	0.108537249525062
LOC103651348 (GOGAT)	LOC111274020 (bZIP126)	0.769491226912026	0.00342867423327811	0.0109373229944118	**
LOC103651348 (GOGAT)	LOC103644180 (bZIP41)	0.51731293201576	0.0849887885842995	0.131170620843837
LOC103651348 (GOGAT)	LOC100286318 (bZIP84)	0.624130706755212	0.0300724393627466	0.0710803112210375	*
LOC103651348 (GOGAT)	LOC100280716 (bZIP95)	-0.0646117955580269	0.841876154750648	0.882505705938905
LOC103651348 (GOGAT)	LOC100280582 (EREB92/AP2)	0.529296571849837	0.0767883711937278	0.242433959290729
LOC103651348 (GOGAT)	LOC100280582 (AP2)	0.529296571849837	0.0767883711937278	0.242433959290729
LOC103651348 (GOGAT)	LOC542704 (OHP1)	0.328500157922821	0.297170832701862	0.436605628664227
LOC103651348 (GOGAT)	LOC118474710 (NAC2)	0.233872519351803	0.464415031377906	0.635515306096081
LOC103651348 (GOGAT)	LOC100502435 (EREB17/AP2)	0.466282564664719	0.126519487764781	0.253038975529562
LOC103651348 (GOGAT)	LOC100286266 (MYB47)	0.388931911019722	0.211464501005608	0.343629814134114
LOC103651348 (GOGAT)	LOC100272660 (MYB6)	0.453024412223099	0.13914624030672	0.241186816531648
LOC103651348 (GOGAT)	LOC103636228 (ABI19)	0.642018161149166	0.0243941469733624	0.0576588928461293	*
LOC103651348 (GOGAT)	LOC100279481 (bZIP54)	0.210035767059226	0.512336317188379	0.628839714292092
LOC103651348 (GOGAT)	LOC542237 (OHP2)	0.606857380966447	0.0364037719771768	0.078874839283883	*
LOC103651348 (GOGAT)	LOC100279599 (HB112/HDZ-3)	0.527424260871526	0.0780323804556787	0.144917277989118
LOC103651348 (GOGAT)	LOC100192577 (bHLH5)	0.173835297422492	0.588976785039305	0.792346226225462
LOC103651348 (GOGAT)	LOC100272506 (MYB)	0.496607149874229	0.100520433665313	0.24146201826008
LOC103651348 (GOGAT)	LOC103639757 (MADS61)	0.102945568818136	0.750203245840316	0.81345910752608
LOC103651348 (GOGAT)	LOC113592387 (MYB)	0.179285315613193	0.577160555545513	0.741789415854524
LOC100274472 (AspAT)	LOC606433 (NAC130)	0.0890371666835539	0.783184713729344	0.925581934407407
LOC100274472 (AspAT)	LOC542131 (NAC128)	0.561190773595816	0.0576353471562956	0.227571690278143
LOC100274472 (AspAT)	LOC542375 (O2/bZIP)	-0.226234534255905	0.479537115215316	0.823641419801039
LOC100274472 (AspAT)	LOC542700 (bZIP12)	-0.21883589581239	0.49439698749813	0.856954778330091
LOC100274472 (AspAT)	LOC100280864 (bZIP60)	0.195669014123984	0.542220432547951	0.901064814449136
LOC100274472 (AspAT)	LOC103635637 (NAC38)	0.908719601366366	4.27459504910317e-05	0.000370282928155367	***
LOC100274472 (AspAT)	LOC542199 (NKD1/zf-C2H2)	0.347169020639842	0.268877691730215	0.44923513670288
LOC100274472 (AspAT)	LOC542394 (bZIP39)	0.835022120795761	0.000724554366896218	0.00545360731555366	***
LOC100274472 (AspAT)	LOC103637889 (bZIP100)	0.206848833829459	0.518902400926574	0.789645564323976
LOC100274472 (AspAT)	Opaque11 (O11)	0.415860524988203	0.178770294849882	0.38733563884141
LOC100274472 (AspAT)	LOC100192650 (bZIP104)	0.879558658871431	0.000162515900226212	0.000845082681176301	***
LOC100274472 (AspAT)	LOC100382324 (NAC12)	0.857447746362297	0.000363116646271844	0.00188820656061359	***
LOC100274472 (AspAT)	LOC542569 (Dbf1/WIND1/AP2)	0.671057857266716	0.0168922194935829	0.0487997452036839	*
LOC100274472 (AspAT)	LOC542326 (MADS1)	0.588591047573227	0.0440779211944585	0.10418417736872	*
LOC100274472 (AspAT)	LOC100284034 (bZIP17)	-0.607776991605206	0.0360446193995199	0.286956916834648	*
LOC100274472 (AspAT)	LOC100194394 (MYB56)	0.549153647639684	0.064420438656039	0.128840877312078
LOC100274472 (AspAT)	LOC111274020 (bZIP126)	0.764441096062131	0.00378599642114254	0.0109373229944118	**
LOC100274472 (AspAT)	LOC103644180 (bZIP41)	0.852497963828679	0.000426948261740001	0.00277516370131001	***
LOC100274472 (AspAT)	LOC100286318 (bZIP84)	0.604962441099941	0.0371518808736843	0.0804957418929826	*
LOC100274472 (AspAT)	LOC100280716 (bZIP95)	-0.16996135837263	0.597432414098539	0.861735671937401
LOC100274472 (AspAT)	LOC100280582 (EREB92/AP2)	0.482627102561202	0.112015868686447	0.247025267755898
LOC100274472 (AspAT)	LOC100280582 (AP2)	0.482627102561202	0.112015868686447	0.247025267755898
LOC100274472 (AspAT)	LOC542704 (OHP1)	0.555866067712712	0.0605721607135122	0.204482448964378
LOC100274472 (AspAT)	LOC118474710 (NAC2)	0.277633578542247	0.382285075353072	0.635515306096081
LOC100274472 (AspAT)	LOC100502435 (EREB17/AP2)	0.573717421921716	0.0511204799748981	0.166141559918419
LOC100274472 (AspAT)	LOC100286266 (MYB47)	0.51547673622684	0.0862956612312132	0.228513642567793
LOC100274472 (AspAT)	LOC100272660 (MYB6)	0.482864449576961	0.111813768211626	0.207654140964447
LOC100274472 (AspAT)	LOC103636228 (ABI19)	0.727695383699406	0.00730394164183155	0.0271289260982315	**
LOC100274472 (AspAT)	LOC100279481 (bZIP54)	0.622807657458685	0.0305270672622127	0.113386249831076	*
LOC100274472 (AspAT)	LOC542237 (OHP2)	0.735281010635332	0.00643151379777032	0.0361623020002544	**
LOC100274472 (AspAT)	LOC100279599 (HB112/HDZ-3)	0.632255364741516	0.0273868149561216	0.0597990183516218	*
LOC100274472 (AspAT)	LOC100192577 (bHLH5)	0.218998269971613	0.49406866343822	0.755634426434925
LOC100274472 (AspAT)	LOC100272506 (MYB)	0.530235190886416	0.0761698613587324	0.220046266147449
LOC100274472 (AspAT)	LOC103639757 (MADS61)	0.200635099472263	0.531808585320565	0.76816795657415
LOC100274472 (AspAT)	LOC113592387 (MYB)	0.37795026825206	0.225770216782892	0.489168803029599
LOC100276531 (AspAT)	LOC606433 (NAC130)	-0.0733502543826634	0.820778277822075	0.927836314059737
LOC100276531 (AspAT)	LOC542131 (NAC128)	0.667107839667865	0.0177969184702408	0.15423996007542	*
LOC100276531 (AspAT)	LOC542375 (O2/bZIP)	-0.384324241612976	0.217398092207367	0.644785169458636
LOC100276531 (AspAT)	LOC542700 (bZIP12)	0.198681137841709	0.535895055633623	0.870209285759054
LOC100276531 (AspAT)	LOC100280864 (bZIP60)	0.432168036418061	0.16060646984962	0.8057941799575
LOC100276531 (AspAT)	LOC103635637 (NAC38)	0.728256461516075	0.00723653473906059	0.0188149903215575	**
LOC100276531 (AspAT)	LOC542199 (NKD1/zf-C2H2)	-0.15364833721982	0.633533072426456	0.68632749512866
LOC100276531 (AspAT)	LOC542394 (bZIP39)	0.557577433478027	0.0596171810409636	0.0992449801342556
LOC100276531 (AspAT)	LOC103637889 (bZIP100)	0.165412573434493	0.607419664864597	0.789645564323976
LOC100276531 (AspAT)	Opaque11 (O11)	0.286248612484405	0.367063327576092	0.552495213505519
LOC100276531 (AspAT)	LOC100192650 (bZIP104)	0.62178676230968	0.0308812316331322	0.0573508587472456	*
LOC100276531 (AspAT)	LOC100382324 (NAC12)	0.884552157262644	0.000132657066443543	0.000862270931883029	***
LOC100276531 (AspAT)	LOC542569 (Dbf1/WIND1/AP2)	0.863149250337152	0.000299067100741478	0.00777574461927842	***
LOC100276531 (AspAT)	LOC542326 (MADS1)	0.40365674908455	0.193168152846422	0.328336967469403
LOC100276531 (AspAT)	LOC100284034 (bZIP17)	-0.647398811690835	0.0228501235747044	0.286956916834648	*
LOC100276531 (AspAT)	LOC100194394 (MYB56)	0.285820761643749	0.367811690290117	0.496996887449186
LOC100276531 (AspAT)	LOC111274020 (bZIP126)	0.549129263631325	0.0644347187546018	0.125778375558891
LOC100276531 (AspAT)	LOC103644180 (bZIP41)	0.664068680892046	0.018516797784507	0.0450806290597983	*
LOC100276531 (AspAT)	LOC100286318 (bZIP84)	0.318227633567642	0.313422968931878	0.428894589064676
LOC100276531 (AspAT)	LOC100280716 (bZIP95)	0.12617331271304	0.695992501088789	0.861735671937401
LOC100276531 (AspAT)	LOC100280582 (EREB92/AP2)	0.803688311343347	0.00163431056543982	0.0424920747014352	**
LOC100276531 (AspAT)	LOC100280582 (AP2)	0.803688311343347	0.00163431056543982	0.0424920747014352	**
LOC100276531 (AspAT)	LOC542704 (OHP1)	0.566273474912507	0.054925982964732	0.204482448964378
LOC100276531 (AspAT)	LOC118474710 (NAC2)	0.625263492741995	0.0296870793742748	0.257288021243715	*
LOC100276531 (AspAT)	LOC100502435 (EREB17/AP2)	0.874489128291476	0.000197959393143941	0.00257347211087124	***
LOC100276531 (AspAT)	LOC100286266 (MYB47)	0.099405665397258	0.758563433095682	0.857506489586423
LOC100276531 (AspAT)	LOC100272660 (MYB6)	0.136064529240758	0.673282778786672	0.795697829475158
LOC100276531 (AspAT)	LOC103636228 (ABI19)	0.322868841932055	0.306020405108887	0.418764764885845
LOC100276531 (AspAT)	LOC100279481 (bZIP54)	0.442823449033089	0.149396384442528	0.27745042825041
LOC100276531 (AspAT)	LOC542237 (OHP2)	0.757226066046456	0.00434464981774479	0.0361623020002544	**
LOC100276531 (AspAT)	LOC100279599 (HB112/HDZ-3)	0.199373726876836	0.534445071707334	0.604155298451769
LOC100276531 (AspAT)	LOC100192577 (bHLH5)	-0.122853614518022	0.703667074488512	0.831606542577333
LOC100276531 (AspAT)	LOC100272506 (MYB)	0.831904791412489	0.000791245605011086	0.00691064472988831	***
LOC100276531 (AspAT)	LOC103639757 (MADS61)	0.527898467477812	0.0777160139427321	0.494473938020249
LOC100276531 (AspAT)	LOC113592387 (MYB)	-0.141968265815505	0.659845156017866	0.745911915498457
LOC542401 (GS5)	LOC606433 (NAC130)	-0.224137258155406	0.483728463603777	0.923393737936344
LOC542401 (GS5)	LOC542131 (NAC128)	0.0302774867719374	0.925579997206512	0.962603197094772
LOC542401 (GS5)	LOC542375 (O2/bZIP)	-0.118309976382297	0.714212342292305	0.878226248183313
LOC542401 (GS5)	LOC542700 (bZIP12)	0.415489044668189	0.179198359040566	0.856954778330091
LOC542401 (GS5)	LOC100280864 (bZIP60)	0.771544789090286	0.00329094822846115	0.0855646539399898	**
LOC542401 (GS5)	LOC103635637 (NAC38)	0.394381624766353	0.204574837917774	0.253283132660101
LOC542401 (GS5)	LOC542199 (NKD1/zf-C2H2)	-0.395754070589428	0.202861654667276	0.410124625333407
LOC542401 (GS5)	LOC542394 (bZIP39)	0.40611410299564	0.190213309575974	0.247277302448766
LOC542401 (GS5)	LOC103637889 (bZIP100)	-0.134705187863475	0.676389430868627	0.799369327390196
LOC542401 (GS5)	Opaque11 (O11)	-0.0335304459910649	0.917607239443507	0.917607239443507
LOC542401 (GS5)	LOC100192650 (bZIP104)	0.214905048828163	0.502375039800892	0.593715956128327
LOC542401 (GS5)	LOC100382324 (NAC12)	0.340223609320573	0.279215319152533	0.364563685411345
LOC542401 (GS5)	LOC542569 (Dbf1/WIND1/AP2)	0.697975055687441	0.0115982190560385	0.0430790993510003	*
LOC542401 (GS5)	LOC542326 (MADS1)	0.109561297278224	0.734645439595135	0.76403125717894
LOC542401 (GS5)	LOC100284034 (bZIP17)	-0.369885645888941	0.236635787400763	0.473271574801526
LOC542401 (GS5)	LOC100194394 (MYB56)	0.103913018719193	0.747922666644653	0.810249555531708
LOC542401 (GS5)	LOC111274020 (bZIP126)	0.168657967556588	0.600287701448103	0.650311676568778
LOC542401 (GS5)	LOC103644180 (bZIP41)	0.254890310456494	0.423988158009815	0.50584399327206
LOC542401 (GS5)	LOC100286318 (bZIP84)	0.127011215636267	0.694059512045251	0.73737632998345
LOC542401 (GS5)	LOC100280716 (bZIP95)	0.265029446431131	0.40512821229761	0.861735671937401
LOC542401 (GS5)	LOC100280582 (EREB92/AP2)	0.632586738057143	0.0272810968270929	0.163655338906788	*
LOC542401 (GS5)	LOC100280582 (AP2)	0.632586738057143	0.0272810968270929	0.163655338906788	*
LOC542401 (GS5)	LOC542704 (OHP1)	0.325246997578731	0.30226543522908	0.436605628664227
LOC542401 (GS5)	LOC118474710 (NAC2)	0.534869659387673	0.073165864385042	0.271758924858727
LOC542401 (GS5)	LOC100502435 (EREB17/AP2)	0.679298957847927	0.0151140122357697	0.0654940530216686	*
LOC542401 (GS5)	LOC100286266 (MYB47)	-0.459541989155249	0.132841523244471	0.265683046488941
LOC542401 (GS5)	LOC100272660 (MYB6)	-0.118865700675145	0.712920062802077	0.805909636211044
LOC542401 (GS5)	LOC103636228 (ABI19)	-0.131202654568204	0.684415426985122	0.808854595527872
LOC542401 (GS5)	LOC100279481 (bZIP54)	0.42441412357399	0.169090300202894	0.293089853685017
LOC542401 (GS5)	LOC542237 (OHP2)	0.529058235323651	0.076945969622721	0.142899657870768
LOC542401 (GS5)	LOC100279599 (HB112/HDZ-3)	-0.024432147438387	0.939921841122171	0.961697294315314
LOC542401 (GS5)	LOC100192577 (bHLH5)	-0.0781198055443503	0.80930778396944	0.901354978515568
LOC542401 (GS5)	LOC100272506 (MYB)	0.59190466674397	0.0426078012337002	0.158257547439458	*
LOC542401 (GS5)	LOC103639757 (MADS61)	0.743834703442733	0.00554435631462386	0.14415326418022	**
LOC542401 (GS5)	LOC113592387 (MYB)	-0.270050273607674	0.395947925936313	0.605567416137891
LOC542710 (GOGAT)	LOC606433 (NAC130)	0.189335732963618	0.555621109607192	0.923393737936344
LOC542710 (GOGAT)	LOC542131 (NAC128)	0.554628562471249	0.0612693012287308	0.227571690278143
LOC542710 (GOGAT)	LOC542375 (O2/bZIP)	-0.10595528498398	0.743114517693572	0.878226248183313
LOC542710 (GOGAT)	LOC542700 (bZIP12)	-0.318333014517803	0.313253801370243	0.856954778330091
LOC542710 (GOGAT)	LOC100280864 (bZIP60)	0.0424314547528909	0.895829106402839	0.901064814449136
LOC542710 (GOGAT)	LOC103635637 (NAC38)	0.861102876122792	0.000320949216512548	0.00166893592586525	***
LOC542710 (GOGAT)	LOC542199 (NKD1/zf-C2H2)	0.491843044139717	0.104344974190746	0.27129693289594
LOC542710 (GOGAT)	LOC542394 (bZIP39)	0.821498864093901	0.00104877063760647	0.00545360731555366	**
LOC542710 (GOGAT)	LOC103637889 (bZIP100)	0.28646629212647	0.366682885973267	0.789645564323976
LOC542710 (GOGAT)	Opaque11 (O11)	0.501047588406912	0.097041180403913	0.252307069050174
LOC542710 (GOGAT)	LOC100192650 (bZIP104)	0.917656327047411	2.59326760433868e-05	0.000337124788564028	***
LOC542710 (GOGAT)	LOC100382324 (NAC12)	0.811556474821734	0.00135098415332234	0.00585426466439683	**
LOC542710 (GOGAT)	LOC542569 (Dbf1/WIND1/AP2)	0.515966319258502	0.0859458890000385	0.188739635433026
LOC542710 (GOGAT)	LOC542326 (MADS1)	0.692424847293315	0.0125718481223618	0.0410437246487147	*
LOC542710 (GOGAT)	LOC100284034 (bZIP17)	-0.543091395084882	0.0680385049504242	0.286956916834648
LOC542710 (GOGAT)	LOC100194394 (MYB56)	0.654031448748785	0.0210461421497531	0.0683999619866975	*
LOC542710 (GOGAT)	LOC111274020 (bZIP126)	0.827437858052216	0.000894966680342729	0.00332416195555871	***
LOC542710 (GOGAT)	LOC103644180 (bZIP41)	0.739938652897612	0.00593616805729366	0.0192925461862044	**
LOC542710 (GOGAT)	LOC100286318 (bZIP84)	0.711024439484391	0.00953022103733776	0.0412976244951303	**
LOC542710 (GOGAT)	LOC100280716 (bZIP95)	-0.318286752600269	0.313328059197161	0.861735671937401
LOC542710 (GOGAT)	LOC100280582 (EREB92/AP2)	0.352713821545617	0.260785700840014	0.376690456768909
LOC542710 (GOGAT)	LOC100280582 (AP2)	0.352713821545617	0.260785700840014	0.376690456768909
LOC542710 (GOGAT)	LOC542704 (OHP1)	0.384716720527138	0.21688879783699	0.37594058291745
LOC542710 (GOGAT)	LOC118474710 (NAC2)	0.0964478382323022	0.765567218902466	0.829364487144339
LOC542710 (GOGAT)	LOC100502435 (EREB17/AP2)	0.395002613172998	0.203798585824195	0.348991626959986
LOC542710 (GOGAT)	LOC100286266 (MYB47)	0.597874183573655	0.0400475967516036	0.190352100620027	*
LOC542710 (GOGAT)	LOC100272660 (MYB6)	0.601121230934338	0.0387018933226654	0.0914772023990273	*
LOC542710 (GOGAT)	LOC103636228 (ABI19)	0.836016132347539	0.000704231012698067	0.00859830639638677	***
LOC542710 (GOGAT)	LOC100279481 (bZIP54)	0.524885549550915	0.0797410402538599	0.177536117526457
LOC542710 (GOGAT)	LOC542237 (OHP2)	0.631586464277266	0.0276011155635459	0.0652390004229266	*
LOC542710 (GOGAT)	LOC100279599 (HB112/HDZ-3)	0.767525558957368	0.00356456523563479	0.0185357392253009	**
LOC542710 (GOGAT)	LOC100192577 (bHLH5)	0.350519409998632	0.263971072688345	0.490231992135498
LOC542710 (GOGAT)	LOC100272506 (MYB)	0.346747765165475	0.269498312447025	0.437934757726415
LOC542710 (GOGAT)	LOC103639757 (MADS61)	0.0263592013419187	0.935191710066233	0.935191710066233
LOC542710 (GOGAT)	LOC113592387 (MYB)	0.482395596872555	0.112213228026284	0.324171547631486
LOC100193614 (GDH)	LOC606433 (NAC130)	0.0315556773917248	0.922446460941553	0.965345549002134
LOC100193614 (GDH)	LOC542131 (NAC128)	0.638557329715701	0.0254264125338922	0.165271681470299	*
LOC100193614 (GDH)	LOC542375 (O2/bZIP)	-0.260491476959974	0.413516604957071	0.823641419801039
LOC100193614 (GDH)	LOC542700 (bZIP12)	0.144995968861595	0.652989075245071	0.893563997703782
LOC100193614 (GDH)	LOC100280864 (bZIP60)	0.302753096397166	0.338809369778714	0.884912866213514
LOC100193614 (GDH)	LOC103635637 (NAC38)	0.836328566974373	0.00069793503855817	0.0030243851670854	***
LOC100193614 (GDH)	LOC542199 (NKD1/zf-C2H2)	0.0364176382049499	0.910536759503574	0.910536759503574
LOC100193614 (GDH)	LOC542394 (bZIP39)	0.652253909219977	0.0215190400971855	0.0559495042526823	*
LOC100193614 (GDH)	LOC103637889 (bZIP100)	0.220155859579975	0.491730837612966	0.789645564323976
LOC100193614 (GDH)	Opaque11 (O11)	0.345765975980668	0.270947948829729	0.539104542697334
LOC100193614 (GDH)	LOC100192650 (bZIP104)	0.708377078902609	0.00992557682705793	0.0215054164586255	**
LOC100193614 (GDH)	LOC100382324 (NAC12)	0.920167105367094	2.23090244935757e-05	0.000580034636832967	***
LOC100193614 (GDH)	LOC542569 (Dbf1/WIND1/AP2)	0.79274092123593	0.00210182149553221	0.0136618397209594	**
LOC100193614 (GDH)	LOC542326 (MADS1)	0.442570257511114	0.149656769505946	0.299313539011893
LOC100193614 (GDH)	LOC100284034 (bZIP17)	-0.480634492009549	0.113722109672592	0.328530539054155
LOC100193614 (GDH)	LOC100194394 (MYB56)	0.356602884220109	0.255195555833119	0.390299085391828
LOC100193614 (GDH)	LOC111274020 (bZIP126)	0.583357475202539	0.0464723703940595	0.100690135853796	*
LOC100193614 (GDH)	LOC103644180 (bZIP41)	0.824114927436778	0.000978700291008626	0.00424103459437071	***
LOC100193614 (GDH)	LOC100286318 (bZIP84)	0.361033482976272	0.248913051087042	0.380690548721358
LOC100193614 (GDH)	LOC100280716 (bZIP95)	0.179211002648571	0.577321040181145	0.861735671937401
LOC100193614 (GDH)	LOC100280582 (EREB92/AP2)	0.620101904950866	0.0314721805589977	0.163655338906788	*
LOC100193614 (GDH)	LOC100280582 (AP2)	0.620101904950866	0.0314721805589977	0.163655338906788	*
LOC100193614 (GDH)	LOC542704 (OHP1)	0.674446464316144	0.0161434168477425	0.104932209510326	*
LOC100193614 (GDH)	LOC118474710 (NAC2)	0.479941436494866	0.114319563861324	0.330256517821604
LOC100193614 (GDH)	LOC100502435 (EREB17/AP2)	0.801201597966758	0.00173270071515855	0.0150167395313741	**
LOC100193614 (GDH)	LOC100286266 (MYB47)	0.227614023822598	0.476789360338	0.688695742710444
LOC100193614 (GDH)	LOC100272660 (MYB6)	0.235990548558579	0.46026162130406	0.664822341883643
LOC100193614 (GDH)	LOC103636228 (ABI19)	0.411007445978096	0.184413016464176	0.299671151754285
LOC100193614 (GDH)	LOC100279481 (bZIP54)	0.561200719085215	0.057629956526645	0.177536117526457
LOC100193614 (GDH)	LOC542237 (OHP2)	0.736205663389761	0.00633079124928161	0.0361623020002544	**
LOC100193614 (GDH)	LOC100279599 (HB112/HDZ-3)	0.270049385914652	0.395949539623274	0.571927112789174
LOC100193614 (GDH)	LOC100192577 (bHLH5)	0.0543853456512869	0.866687479341892	0.901354978515568
LOC100193614 (GDH)	LOC100272506 (MYB)	0.831628295781102	0.000797382084217882	0.00691064472988831	***
LOC100193614 (GDH)	LOC103639757 (MADS61)	0.320953443294688	0.309063496965692	0.711369804153306
LOC100193614 (GDH)	LOC113592387 (MYB)	0.0165429952628522	0.959303574248178	0.959303574248178
LOC103636185 (GOGAT)	LOC606433 (NAC130)	0.178159869973099	0.579592932555324	0.923393737936344
LOC103636185 (GOGAT)	LOC542131 (NAC128)	0.70017857519617	0.0112276248328419	0.145959122826944	*
LOC103636185 (GOGAT)	LOC542375 (O2/bZIP)	-0.242871289233253	0.446890275343024	0.823641419801039
LOC103636185 (GOGAT)	LOC542700 (bZIP12)	-0.119033173993624	0.712530756542435	0.926289983505165
LOC103636185 (GOGAT)	LOC100280864 (bZIP60)	0.123717502122184	0.701667437919208	0.901064814449136
LOC103636185 (GOGAT)	LOC103635637 (NAC38)	0.767120149043216	0.00359309340308861	0.0103800476089227	**
LOC103636185 (GOGAT)	LOC542199 (NKD1/zf-C2H2)	0.26330454026267	0.40830655447812	0.589776134246174
LOC103636185 (GOGAT)	LOC542394 (bZIP39)	0.630585295530369	0.0279241263381469	0.06600248043562	*
LOC103636185 (GOGAT)	LOC103637889 (bZIP100)	0.299757690687417	0.343847619730587	0.789645564323976
LOC103636185 (GOGAT)	Opaque11 (O11)	0.641453326885906	0.0245605069333418	0.159643295066722	*
LOC103636185 (GOGAT)	LOC100192650 (bZIP104)	0.857752658916386	0.000359442781453951	0.00155758538630045	***
LOC103636185 (GOGAT)	LOC100382324 (NAC12)	0.893124442989292	9.15526141550877e-05	0.000862270931883029	***
LOC103636185 (GOGAT)	LOC542569 (Dbf1/WIND1/AP2)	0.573744524234592	0.0511069728156907	0.132878129320796
LOC103636185 (GOGAT)	LOC542326 (MADS1)	0.757016363175934	0.00436176849811739	0.028351495237763	**
LOC103636185 (GOGAT)	LOC100284034 (bZIP17)	-0.528456215345896	0.0773450354064813	0.286956916834648
LOC103636185 (GOGAT)	LOC100194394 (MYB56)	0.62382364741661	0.0301775143788658	0.0763024391017828	*
LOC103636185 (GOGAT)	LOC111274020 (bZIP126)	0.827944954889082	0.000882691379636717	0.00332416195555871	***
LOC103636185 (GOGAT)	LOC103644180 (bZIP41)	0.633075909810579	0.027125575513342	0.0587720802789077	*
LOC103636185 (GOGAT)	LOC100286318 (bZIP84)	0.663532007841843	0.0186460995769921	0.0538665098890884	*
LOC103636185 (GOGAT)	LOC100280716 (bZIP95)	-0.152756652181798	0.635528576116571	0.861735671937401
LOC103636185 (GOGAT)	LOC100280582 (EREB92/AP2)	0.489886510287607	0.105943332714696	0.247025267755898
LOC103636185 (GOGAT)	LOC100280582 (AP2)	0.489886510287607	0.105943332714696	0.247025267755898
LOC103636185 (GOGAT)	LOC542704 (OHP1)	0.409683077590403	0.185971859551711	0.371943719103423
LOC103636185 (GOGAT)	LOC118474710 (NAC2)	0.240488217464935	0.451500118636805	0.635515306096081
LOC103636185 (GOGAT)	LOC100502435 (EREB17/AP2)	0.49091940550179	0.105097509809923	0.229311809099138
LOC103636185 (GOGAT)	LOC100286266 (MYB47)	0.486138125293255	0.109050833648934	0.236276806239358
LOC103636185 (GOGAT)	LOC100272660 (MYB6)	0.521235732434162	0.0822419410673981	0.164483882134796
LOC103636185 (GOGAT)	LOC103636228 (ABI19)	0.733571990445492	0.00662084223776304	0.0271289260982315	**
LOC103636185 (GOGAT)	LOC100279481 (bZIP54)	0.297672281322595	0.347378843669901	0.495741443691596
LOC103636185 (GOGAT)	LOC542237 (OHP2)	0.682306698663838	0.0145007384174816	0.0471273998568152	*
LOC103636185 (GOGAT)	LOC100279599 (HB112/HDZ-3)	0.605803488674275	0.036818500933571	0.0736370018671421	*
LOC103636185 (GOGAT)	LOC100192577 (bHLH5)	0.158250305243495	0.623270156302172	0.792346226225462
LOC103636185 (GOGAT)	LOC100272506 (MYB)	0.485727436187147	0.109394937943387	0.24146201826008
LOC103636185 (GOGAT)	LOC103639757 (MADS61)	0.102656371895432	0.750885330024073	0.81345910752608
LOC103636185 (GOGAT)	LOC113592387 (MYB)	0.246121536720762	0.440639459148799	0.636479218770487
LOC542220 (GDH)	LOC606433 (NAC130)	0.106868137976971	0.740968080209639	0.923393737936344
LOC542220 (GDH)	LOC542131 (NAC128)	0.273448043922204	0.389795824654563	0.563038413389925
LOC542220 (GDH)	LOC542375 (O2/bZIP)	-0.0537603090027673	0.868207744307589	0.902936054079893
LOC542220 (GDH)	LOC542700 (bZIP12)	0.0353038719504736	0.913263595530894	0.958769370216101
LOC542220 (GDH)	LOC100280864 (bZIP60)	0.409699480203935	0.185952503067115	0.8057941799575
LOC542220 (GDH)	LOC103635637 (NAC38)	0.906078789251028	4.90732390503888e-05	0.000370282928155367	***
LOC542220 (GDH)	LOC542199 (NKD1/zf-C2H2)	0.250498681258048	0.432288536321745	0.591552733913967
LOC542220 (GDH)	LOC542394 (bZIP39)	0.822813375516442	0.00101309498931277	0.00545360731555366	**
LOC542220 (GDH)	LOC103637889 (bZIP100)	0.171221040907153	0.594677823419154	0.789645564323976
LOC542220 (GDH)	Opaque11 (O11)	0.23172338610902	0.468647269476446	0.609241450319379
LOC542220 (GDH)	LOC100192650 (bZIP104)	0.683852356915773	0.0141928193782983	0.0283856387565966	*
LOC542220 (GDH)	LOC100382324 (NAC12)	0.693486184814161	0.0123811515386136	0.027228631618295	*
LOC542220 (GDH)	LOC542569 (Dbf1/WIND1/AP2)	0.728098437231647	0.00725547211189545	0.0314403791515469	**
LOC542220 (GDH)	LOC542326 (MADS1)	0.369709750701594	0.236876168440535	0.362281198791407
LOC542220 (GDH)	LOC100284034 (bZIP17)	-0.415574543331792	0.179099780589508	0.443754634001153
LOC542220 (GDH)	LOC100194394 (MYB56)	0.412251739771426	0.182955847607081	0.297303252361507
LOC542220 (GDH)	LOC111274020 (bZIP126)	0.540984695457991	0.0693279490540339	0.125778375558891
LOC542220 (GDH)	LOC103644180 (bZIP41)	0.882962735176174	0.000141650683607887	0.00184145888690253	***
LOC542220 (GDH)	LOC100286318 (bZIP84)	0.424178935409407	0.169351945603291	0.293543372379037
LOC542220 (GDH)	LOC100280716 (bZIP95)	0.0478898544255786	0.882505705938905	0.882505705938905
LOC542220 (GDH)	LOC100280582 (EREB92/AP2)	0.39470699934077	0.204167886160788	0.3538910026787
LOC542220 (GDH)	LOC100280582 (AP2)	0.39470699934077	0.204167886160788	0.3538910026787
LOC542220 (GDH)	LOC542704 (OHP1)	0.61982060691432	0.0315716288545099	0.164172470043451	*
LOC542220 (GDH)	LOC118474710 (NAC2)	0.263461311062168	0.408017171558964	0.635515306096081
LOC542220 (GDH)	LOC100502435 (EREB17/AP2)	0.645713222987816	0.0233259438521909	0.0866392200224235	*
LOC542220 (GDH)	LOC100286266 (MYB47)	0.255902429490517	0.422086396055468	0.645543899849539
LOC542220 (GDH)	LOC100272660 (MYB6)	0.292387200359455	0.356414349803343	0.54510429969923
LOC542220 (GDH)	LOC103636228 (ABI19)	0.461914258391516	0.130593639483063	0.226362308437309
LOC542220 (GDH)	LOC100279481 (bZIP54)	0.834949563537617	0.000726055423880488	0.0188774410208927	***
LOC542220 (GDH)	LOC542237 (OHP2)	0.687105895781224	0.0135604650833615	0.0471273998568152	*
LOC542220 (GDH)	LOC100279599 (HB112/HDZ-3)	0.417767500842937	0.176582907784017	0.286947225149028
LOC542220 (GDH)	LOC100192577 (bHLH5)	0.30743254408724	0.33101884639845	0.57376600042398
LOC542220 (GDH)	LOC100272506 (MYB)	0.61226470668785	0.0343281767919992	0.14875543276533	*
LOC542220 (GDH)	LOC103639757 (MADS61)	0.337914807381063	0.282701284827697	0.711369804153306
LOC542220 (GDH)	LOC113592387 (MYB)	0.285281977537955	0.368755223328595	0.599227237908967
LOC542520 (GS6)	LOC606433 (NAC130)	0.509485986998348	0.0906539375182876	0.665012022575918
LOC542520 (GS6)	LOC542131 (NAC128)	0.34566440728156	0.271098173216933	0.518197225485632
LOC542520 (GS6)	LOC542375 (O2/bZIP)	0.379895600540737	0.223194866351066	0.644785169458636
LOC542520 (GS6)	LOC542700 (bZIP12)	-0.284759287903457	0.369671779090643	0.856954778330091
LOC542520 (GS6)	LOC100280864 (bZIP60)	0.161554096510775	0.615939941579418	0.901064814449136
LOC542520 (GS6)	LOC103635637 (NAC38)	0.665120365889551	0.0182653187515799	0.0316598858360718	*
LOC542520 (GS6)	LOC542199 (NKD1/zf-C2H2)	0.622118930589747	0.0307656748080466	0.133317924168202	*
LOC542520 (GS6)	LOC542394 (bZIP39)	0.541353589613297	0.0691009552045966	0.105683813842324
LOC542520 (GS6)	LOC103637889 (bZIP100)	0.32275363707984	0.306202963510841	0.789645564323976
LOC542520 (GS6)	Opaque11 (O11)	0.865425864174898	0.000276107211120209	0.00717878748912543	***
LOC542520 (GS6)	LOC100192650 (bZIP104)	0.826335691621753	0.000922101187495605	0.00342494726784082	***
LOC542520 (GS6)	LOC100382324 (NAC12)	0.456840414240332	0.135431885484369	0.207131118976094
LOC542520 (GS6)	LOC542569 (Dbf1/WIND1/AP2)	0.32689709922413	0.299675233932945	0.458326828368034
LOC542520 (GS6)	LOC542326 (MADS1)	0.968185020674438	2.4335473583207e-07	6.32722313163383e-06	***
LOC542520 (GS6)	LOC100284034 (bZIP17)	-0.152542686463908	0.636007742240471	0.815887866984683
LOC542520 (GS6)	LOC100194394 (MYB56)	0.968688384183775	2.24893937197146e-07	5.84724236712579e-06	***
LOC542520 (GS6)	LOC111274020 (bZIP126)	0.911948598262705	3.59011359916947e-05	0.000933429535784063	***
LOC542520 (GS6)	LOC103644180 (bZIP41)	0.516219473153403	0.0857654059363549	0.131170620843837
LOC542520 (GS6)	LOC100286318 (bZIP84)	0.911643362323953	3.65085128260159e-05	0.000949221333476413	***
LOC542520 (GS6)	LOC100280716 (bZIP95)	-0.373503906476431	0.231723169767877	0.861735671937401
LOC542520 (GS6)	LOC100280582 (EREB92/AP2)	-0.0228749979056339	0.943745316920998	0.943745316920998
LOC542520 (GS6)	LOC100280582 (AP2)	-0.0228749979056339	0.943745316920998	0.943745316920998
LOC542520 (GS6)	LOC542704 (OHP1)	0.345726292031144	0.271006637359021	0.436605628664227
LOC542520 (GS6)	LOC118474710 (NAC2)	-0.0650859531978076	0.840728787596482	0.841353081115665
LOC542520 (GS6)	LOC100502435 (EREB17/AP2)	0.106336419700514	0.742218131222335	0.80406964215753
LOC542520 (GS6)	LOC100286266 (MYB47)	0.573460511680562	0.0512486424746228	0.190352100620027
LOC542520 (GS6)	LOC100272660 (MYB6)	0.912589985166695	3.46507801452537e-05	0.000900920283776595	***
LOC542520 (GS6)	LOC103636228 (ABI19)	0.701128772950405	0.0110705614063781	0.0359793245707287	*
LOC542520 (GS6)	LOC100279481 (bZIP54)	0.372298968879093	0.233352337471338	0.379197548390924
LOC542520 (GS6)	LOC542237 (OHP2)	0.340323714211714	0.279064732976422	0.345508717018428
LOC542520 (GS6)	LOC100279599 (HB112/HDZ-3)	0.799710057159531	0.00179385550794285	0.0185357392253009	**
LOC542520 (GS6)	LOC100192577 (bHLH5)	0.666893851212767	0.0178469227040147	0.0773366650507303	*
LOC542520 (GS6)	LOC100272506 (MYB)	-0.00802052560567102	0.980263680633619	0.980263680633619
LOC542520 (GS6)	LOC103639757 (MADS61)	-0.255969420790862	0.421960668558385	0.76816795657415
LOC542520 (GS6)	LOC113592387 (MYB)	0.500856521409048	0.0971892011662805	0.31837186537503
LOC542746 (GS1)	LOC606433 (NAC130)	-0.18349792628292	0.568092167804795	0.923393737936344
LOC542746 (GS1)	LOC542131 (NAC128)	0.750252600926208	0.00494182524628628	0.128487456403443	**
LOC542746 (GS1)	LOC542375 (O2/bZIP)	-0.412416793711078	0.182763096031615	0.644785169458636
LOC542746 (GS1)	LOC542700 (bZIP12)	-0.0749048984947856	0.817035799503407	0.958769370216101
LOC542746 (GS1)	LOC100280864 (bZIP60)	0.323992785675545	0.304242539523279	0.884912866213514
LOC542746 (GS1)	LOC103635637 (NAC38)	0.625622587428876	0.02956566554466	0.0452180767153623	*
LOC542746 (GS1)	LOC542199 (NKD1/zf-C2H2)	-0.158771026653946	0.622112710688105	0.68632749512866
LOC542746 (GS1)	LOC542394 (bZIP39)	0.450516801672576	0.141622536277198	0.193799260168798
LOC542746 (GS1)	LOC103637889 (bZIP100)	-0.00604344238255073	0.985128190244513	0.985128190244513
LOC542746 (GS1)	Opaque11 (O11)	0.25695175449648	0.42011917162435	0.5748999190649
LOC542746 (GS1)	LOC100192650 (bZIP104)	0.594680094768009	0.041403470990784	0.0717660163840256	*
LOC542746 (GS1)	LOC100382324 (NAC12)	0.76449655820677	0.00378192499284818	0.0109255610904503	**
LOC542746 (GS1)	LOC542569 (Dbf1/WIND1/AP2)	0.809250147869768	0.00142977382699519	0.0123913731672917	**
LOC542746 (GS1)	LOC542326 (MADS1)	0.396403936092098	0.202053518442709	0.328336967469403
LOC542746 (GS1)	LOC100284034 (bZIP17)	-0.739440345107726	0.00598774462965639	0.155681360371066	**
LOC542746 (GS1)	LOC100194394 (MYB56)	0.267050226159275	0.401420562939727	0.496996887449186
LOC542746 (GS1)	LOC111274020 (bZIP126)	0.535022424019541	0.0730682510294678	0.125778375558891
LOC542746 (GS1)	LOC103644180 (bZIP41)	0.599789989619074	0.0392496567192151	0.0749526865936554	*
LOC542746 (GS1)	LOC100286318 (bZIP84)	0.304929320267711	0.335174106079261	0.435726337903039
LOC542746 (GS1)	LOC100280716 (bZIP95)	-0.0602399161694585	0.852468278788201	0.882505705938905
LOC542746 (GS1)	LOC100280582 (EREB92/AP2)	0.707855983888829	0.0100048134351608	0.0867083831047267	*
LOC542746 (GS1)	LOC100280582 (AP2)	0.707855983888829	0.0100048134351608	0.0867083831047267	*
LOC542746 (GS1)	LOC542704 (OHP1)	0.513825385015135	0.0874825427579354	0.21973455656668
LOC542746 (GS1)	LOC118474710 (NAC2)	0.560916544243956	0.0577841227213463	0.271758924858727
LOC542746 (GS1)	LOC100502435 (EREB17/AP2)	0.754120083978269	0.00460346049452493	0.0278667065315958	**
LOC542746 (GS1)	LOC100286266 (MYB47)	0.18285835775801	0.569465253281079	0.738716948514341
LOC542746 (GS1)	LOC100272660 (MYB6)	0.189445110198993	0.555388529698171	0.687623893912021
LOC542746 (GS1)	LOC103636228 (ABI19)	0.370038772255508	0.23642664055921	0.361593685561145
LOC542746 (GS1)	LOC100279481 (bZIP54)	0.346926923707269	0.269234263715422	0.411770050388293
LOC542746 (GS1)	LOC542237 (OHP2)	0.644038297532673	0.0238058452470271	0.0652390004229266	*
LOC542746 (GS1)	LOC100279599 (HB112/HDZ-3)	0.248055277158503	0.436940638129861	0.597918767967179
LOC542746 (GS1)	LOC100192577 (bHLH5)	-0.172356331779662	0.59219943477365	0.792346226225462
LOC542746 (GS1)	LOC100272506 (MYB)	0.665535602258062	0.0181667196731413	0.0944669423003349	*
LOC542746 (GS1)	LOC103639757 (MADS61)	0.459241960847508	0.133127598697759	0.494473938020249
LOC542746 (GS1)	LOC113592387 (MYB)	-0.163259071361399	0.612169575985208	0.741789415854524
LOC542215 (GS3)	LOC606433 (NAC130)	0.431336290513002	0.161503307552226	0.839817199271576
LOC542215 (GS3)	LOC542131 (NAC128)	0.258808584949565	0.416649201330101	0.570151538662243
LOC542215 (GS3)	LOC542375 (O2/bZIP)	0.443621897328977	0.148577152316889	0.64383432670652
LOC542215 (GS3)	LOC542700 (bZIP12)	-0.155996666637433	0.628288482223322	0.893563997703782
LOC542215 (GS3)	LOC100280864 (bZIP60)	0.259451979606797	0.415450176853703	0.901064814449136
LOC542215 (GS3)	LOC103635637 (NAC38)	0.67739026115391	0.0155129722886515	0.0299022612338925	*
LOC542215 (GS3)	LOC542199 (NKD1/zf-C2H2)	0.528639721993938	0.0772232434156103	0.223089369867319
LOC542215 (GS3)	LOC542394 (bZIP39)	0.558959742063303	0.0588535058563729	0.0992449801342556
LOC542215 (GS3)	LOC103637889 (bZIP100)	0.343002708597575	0.27505201452705	0.789645564323976
LOC542215 (GS3)	Opaque11 (O11)	0.645893303295727	0.0232747689837662	0.159643295066722	*
LOC542215 (GS3)	LOC100192650 (bZIP104)	0.782406637390205	0.00263103086537081	0.00621880022724011	**
LOC542215 (GS3)	LOC100382324 (NAC12)	0.456974979635919	0.135302090855584	0.207131118976094
LOC542215 (GS3)	LOC542569 (Dbf1/WIND1/AP2)	0.452774488602956	0.139391778318862	0.241612415752693
LOC542215 (GS3)	LOC542326 (MADS1)	0.839185619073614	0.000642359195689796	0.00556711302931156	***
LOC542215 (GS3)	LOC100284034 (bZIP17)	-0.0896284115106323	0.781775590437279	0.904023767635587
LOC542215 (GS3)	LOC100194394 (MYB56)	0.872970560476579	0.000209670324605907	0.00272571421987679	***
LOC542215 (GS3)	LOC111274020 (bZIP126)	0.829053453953665	0.00085631067104169	0.00332416195555871	***
LOC542215 (GS3)	LOC103644180 (bZIP41)	0.590465572084815	0.0432419345732628	0.0749526865936554	*
LOC542215 (GS3)	LOC100286318 (bZIP84)	0.816932279557242	0.00118028585775088	0.0126291480688113	**
LOC542215 (GS3)	LOC100280716 (bZIP95)	-0.23851611180437	0.455331994856774	0.861735671937401
LOC542215 (GS3)	LOC100280582 (EREB92/AP2)	0.104449170351588	0.746659588269119	0.8440499693477
LOC542215 (GS3)	LOC100280582 (AP2)	0.104449170351588	0.746659588269119	0.8440499693477
LOC542215 (GS3)	LOC542704 (OHP1)	0.509312317486	0.0907824525002828	0.21973455656668
LOC542215 (GS3)	LOC118474710 (NAC2)	0.11343779233229	0.725571297887814	0.829364487144339
LOC542215 (GS3)	LOC100502435 (EREB17/AP2)	0.26022323569811	0.414015132012097	0.566547022753396
LOC542215 (GS3)	LOC100286266 (MYB47)	0.437983516329604	0.154424189575746	0.286787780640672
LOC542215 (GS3)	LOC100272660 (MYB6)	0.833818986670411	0.000749756933006171	0.00974684012908023	***
LOC542215 (GS3)	LOC103636228 (ABI19)	0.516149941237292	0.0858149522784912	0.174796211780374
LOC542215 (GS3)	LOC100279481 (bZIP54)	0.50792007869188	0.0918171493808222	0.183634298761644
LOC542215 (GS3)	LOC542237 (OHP2)	0.306586493303371	0.332420113908539	0.392860134619183
LOC542215 (GS3)	LOC100279599 (HB112/HDZ-3)	0.664339244100625	0.0184518599397513	0.0479748358433535	*
LOC542215 (GS3)	LOC100192577 (bHLH5)	0.67244959963018	0.016581656395616	0.0773366650507303	*
LOC542215 (GS3)	LOC100272506 (MYB)	0.137647936710882	0.669669947427631	0.757018201439931
LOC542215 (GS3)	LOC103639757 (MADS61)	-0.123377892887964	0.702453323391732	0.81345910752608
LOC542215 (GS3)	LOC113592387 (MYB)	0.355167695367648	0.257250283453277	0.514500566906554
