# Supplementary material for: Regulatory Mechanisms of Free Umami Amino Acid Accumulation in Fresh Waxy Kernels: Insights from Transcriptome and Metabolomics Analyses
Source: Foods. 2025 Oct 24;14(21):3628. doi: 10.3390/foods14213628 (PMC12609758; doi:10.3390/foods14213628)
Supplement: Supplementary file 1 [file foods-14-03628-s001.zip › TableS8.xls]

Gene name	Sample name	Cq value			CT Average
AspRS	402-N-1	21.19	21.17	21.19	21.18333333
AspRS	402-T-1	21.65	21.62	21.58	21.61666667
AspRS	Q3-N-1	21.4	21.53	21.62	21.51666667
AspRS	Q3-T-1	21.61	21.5	21.71	21.60666667
GlnRS	402-N-1	18.73	18.7	18.75	18.72666667
GlnRS	402-T-1	19.04	19	19.03	19.02333333
GlnRS	Q3-N-1	19.07	19.03	19.05	19.05
GlnRS	Q3-T-1	18.98	18.71	18.85	18.84666667
bZIP95	402-N-1	22.99	22.87	22.96	22.94
bZIP95	402-T-1	23.24	23.1	23.2	23.18
bZIP95	Q3-N-1	23.56	23.51	23.44	23.50333333
bZIP95	Q3-T-1	23.26	23.33	23.31	23.3
bZIP100	402-N-1	19.37	19.39	19.25	19.33666667
bZIP100	402-T-1	19.63	19.66	19.66	19.65
bZIP100	Q3-N-1	19.86	19.95	19.91	19.90666667
bZIP100	Q3-T-1	20	20.11	20.21	20.10666667
Tub1	402-N-1	15.09	15.14	15.03	15.08666667
Tub1	402-T-1	15.54	15.68	15.61	15.61
Tub1	Q3-N-1	15.49	15.44	15.35	15.42666667
Tub1	Q3-T-1	15.41	15.46	15.35	15.40666667
Opaque2	402-N-1	20.06	20.02	20.09	20.05666667
Opaque2	402-T-1	20.45	20.46	20.43	20.44666667
Opaque2	Q3-N-1	21.37	21.32	21.4	21.36333333
Opaque2	Q3-T-1	21.29	21.3	21.38	21.32333333
bZIP84	402-N-1	25.75	25.73	25.7	25.72666667
bZIP84	402-T-1	25.65	26.61	26.13	26.13
bZIP84	Q3-N-1	25.61	25.51	25.56	25.56
bZIP84	Q3-T-1	25.54	25.48	25.61	25.54333333
bZIP160	402-N-1	24.81	24.65	24.73	24.73
bZIP160	402-T-1	25.18	25.1	25	25.09333333
bZIP160	Q3-N-1	25.69	25.79	25.59	25.69
bZIP160	Q3-T-1	25.29	25.4	25.35	25.34666667
bZIP22	402-N-1	33.3	33.49	33.11	33.3
bZIP22	402-T-1	37.46	37.43	37.4	37.43
bZIP22	Q3-N-1	33.85	33.86	33.87	33.86
bZIP22	Q3-T-1	--	37.28	34.4	35.84
NAC128	402-N-1	19.19	19.1	19.15	19.14666667
NAC128	402-T-1	20.08	20.24	20.14	20.15333333
NAC128	Q3-N-1	20.2	20.15	20.13	20.16
NAC128	Q3-T-1	20.33	20.32	20.33	20.32666667
NKD1	402-N-1	23.47	23.59	23.34	23.46666667
NKD1	402-T-1	24.06	24.23	24.15	24.14666667
NKD1	Q3-N-1	24.34	24.23	24.45	24.34
NKD1	Q3-T-1	24.2	24.04	24.12	24.12
LOC100282625	402-N-1	18.55	18.38	18.51	18.48
LOC100282625	402-T-1	18.98	18.91	19.04	18.97666667
LOC100282625	Q3-N-1	20.46	20.44	20.48	20.46
LOC100282625	Q3-T-1	19.78	19.75	19.77	19.76666667
LOC542400	402-N-1	21.33	21.26	21.3	21.29666667
LOC542400	402-T-1	22.16	22.11	22.2	22.15666667
LOC542400	Q3-N-1	21.8	21.83	21.85	21.82666667
LOC542400	Q3-T-1	21.42	21.45	21.38	21.41666667
OHP2	402-N-1	22.23	22.17	22.2	22.2
OHP2	402-T-1	22.59	22.57	22.54	22.56666667
OHP2	Q3-N-1	22.84	22.81	22.78	22.81
OHP2	Q3-T-1	22.7	22.69	22.7	22.69666667
LOC542710	402-N-1	26.59	26.62	26.55	26.58666667
LOC542710	402-T-1	27.12	27.16	27.19	27.15666667
LOC542710	Q3-N-1	28.44	28.51	28.57	28.50666667
LOC542710	Q3-T-1	28.34	28.45	28.23	28.34
LOC100276531	402-N-1	28.26	28.31	28.4	28.32333333
LOC100276531	402-T-1	29.43	29.49	29.46	29.46
LOC100276531	Q3-N-1	28.89	28.83	28.86	28.86
LOC100276531	Q3-T-1	28.5	28.6	28.55	28.55
LOC100273311	402-N-1	22.97	22.86	22.9	22.91
LOC100273311	402-T-1	23.39	23.43	23.47	23.43
LOC100273311	Q3-N-1	22.57	22.55	22.59	22.57
LOC100273311	Q3-T-1	23.11	23.12	23.12	23.11666667
NKD2	402-N-1	26.9	26.98	26.73	26.87
NKD2	402-T-1	26.73	26.91	26.92	26.85333333
NKD2	Q3-N-1	26.83	27	26.92	26.91666667
NKD2	Q3-T-1	26.17	26.17	26.17	26.17
OHP1	402-N-1	20.48	20.45	20.51	20.48
OHP1	402-T-1	21.08	21.05	21.01	21.04666667
OHP1	Q3-N-1	20.01	20.03	20.02	20.02
OHP1	Q3-T-1	19.85	19.88	19.9	19.87666667
SnoRNAU3-1	402-N-1	16.33	16.34	16.33	16.33333333
SnoRNAU3-1	402-T-1	17.04	17.02	17.14	17.06666667
SnoRNAU3-1	Q3-N-1	17	17.05	16.95	17
SnoRNAU3-1	Q3-T-1	16.63	16.71	16.59	16.64333333
LOC542401	402-N-1	21.48	21.51	21.3	21.43
LOC542401	402-T-1	22.18	22.22	22.2	22.2
LOC542401	Q3-N-1	20.76	20.78	20.73	20.75666667
LOC542401	Q3-T-1	20.54	20.52	20.49	20.51666667
NAC12	402-N-1	20.99	20.99	21.03	21.00333333
NAC12	402-T-1	21.53	21.41	21.5	21.48
NAC12	Q3-N-1	21.61	21.56	21.51	21.56
NAC12	Q3-T-1	21.17	21.14	21.05	21.12
NAC130	402-N-1	14.36	14.6	14.55	14.50333333
NAC130	402-T-1	15.35	15.46	15.24	15.35
NAC130	Q3-N-1	16.02	16.01	15.93	15.98666667
NAC130	Q3-T-1	16.12	16.12	16.11	16.11666667
Pbf1	402-N-1	18.66	18.62	18.69	18.65666667
Pbf1	402-T-1	19.64	19.59	19.62	19.61666667
Pbf1	Q3-N-1	19.21	19.24	19.27	19.24
Pbf1	Q3-T-1	19.3	19.42	19.46	19.39333333
LOC103651348	402-N-1	28.17	28	28.33	28.16666667
LOC103651348	402-T-1	28.4	28.33	28.58	28.43666667
LOC103651348	Q3-N-1	28.28	28.17	28.23	28.22666667
LOC103651348	Q3-T-1	28.08	28.1	28.05	28.07666667
LOC100274119	402-N-1	20.93	21	21.07	21
LOC100274119	402-T-1	21.56	21.59	21.52	21.55666667
LOC100274119	Q3-N-1	21.37	21.42	21.32	21.37
LOC100274119	Q3-T-1	21.01	20.99	20.97	20.99
SnoRNAU3-2	402-N-1	18.62	18.66	18.58	18.62
SnoRNAU3-2	402-T-1	18.89	18.91	18.98	18.92666667
SnoRNAU3-2	Q3-N-1	20.27	20.23	20.23	20.24333333
SnoRNAU3-2	Q3-T-1	19.81	19.78	19.71	19.76666667
NAC38	402-N-1	18.62	18.57	18.54	18.57666667
NAC38	402-T-1	19.41	19.31	19.39	19.37
NAC38	Q3-N-1	19.43	19.45	19.47	19.45
NAC38	Q3-T-1	19.43	19.43	19.43	19.43
LOC542214	402-N-1	21.39	21.31	21.34	21.34666667
LOC542214	402-T-1	22.32	22.31	22.33	22.32
LOC542214	Q3-N-1	22.25	22.33	22.19	22.25666667
LOC542214	Q3-T-1	21.57	21.59	21.61	21.59
LOC103636185	402-N-1	27.93	28.08	28.01	28.00666667
LOC103636185	402-T-1	28.65	28.4	28.14	28.39666667
LOC103636185	Q3-N-1	29.01	29.39	29.2	29.2
LOC103636185	Q3-T-1	28.75	28.45	28.15	28.45
LOC100274472	402-N-1	19.16	19.25	19.28	19.23
LOC100274472	402-T-1	20.08	20.13	20.03	20.08
LOC100274472	Q3-N-1	20.3	20.31	20.43	20.34666667
LOC100274472	Q3-T-1	20.03	20.17	20.13	20.11
28SrRNA	402-N-1	13.56	13.59	13.52	13.55666667
28SrRNA	402-T-1	13.72	13.46	13.52	13.56666667
28SrRNA	Q3-N-1	13.73	13.76	13.7	13.73
28SrRNA	Q3-T-1	13.68	13.71	13.7	13.69666667
Tub1	402-N-1	14.61	14.45	14.56	14.54
Tub1	402-T-1	15.24	15.35	15.25	15.28
Tub1	Q3-N-1	15.36	15.36	15.46	15.39333333
Tub1	Q3-T-1	15.15	15.11	15.17	15.14333333
